# Supplementary material for: Single-cell RNA sequencing reveals the intercellular crosstalk and the regulatory landscape of stromal cells during the whole life of the mouse ovary
Source: Life Med. 2024 Dec 28;3(6):lnae041. doi: 10.1093/lifemedi/lnae041 (PMC11748273; doi:10.1093/lifemedi/lnae041)
Supplement: lnae041_suppl_Supplementary_Table_S1 [file lnae041_suppl_supplementary_table_s1.xlsx]

## Sheet: Table S1
Table S1 Media of cells,UMI and genes in each stage
Stage	Number of cells	UMI（meidia）	Genes（median）
E11.5	7114	10109	3224
E12.5	3872	11350	3343
E13.5	4875	10864	3080
E14.5	9216	6673	2398
E16.5	7314	9208.5	3262.5
E18.5	3230	7270	2600.5
P1	5911	7925	2542
P3	6002	6457	2614
P5	4946	6885.5	2450
D14	17831	10865	3253
W8	16252	11500	3315.5
M8	8618	10269.5	3132
M12	11398	8990	2993.5
