# Supplementary material for: Single-cell RNA sequencing reveals the intercellular crosstalk and the regulatory landscape of stromal cells during the whole life of the mouse ovary
Source: Life Med. 2024 Dec 28;3(6):lnae041. doi: 10.1093/lifemedi/lnae041 (PMC11748273; doi:10.1093/lifemedi/lnae041)
Supplement: lnae041_suppl_Supplementary_Table_S2 [file lnae041_suppl_supplementary_table_s2.xlsx]

## Sheet: Table S2
Table S2: Marker genes for each cell cluster
Gene Name	p_val	avg_log2FC	pct.1	pct.2	p_val_adj	cluster
Smc1b	0	3.93857516615583	0.975	0.033	0	Germ
Dazl	0	3.39112156167651	0.966	0.045	0	Germ
Sycp1	0	3.30944276444624	0.845	0.017	0	Germ
Sycp3	0	3.20046547408752	0.84	0.028	0	Germ
Dppa5a	0	2.98250151254933	0.789	0.085	0	Germ
Dppa3	0	2.90788743866667	0.746	0.114	0	Germ
Stra8	0	2.827038184152	0.523	0.007	0	Germ
4930447C04Rik	0	2.79849420237728	0.81	0.029	0	Germ
Hells	0	2.73075197815437	0.955	0.248	0	Germ
Stk31	0	2.44417985328598	0.912	0.011	0	Germ
Tex15	0	2.36929601224719	0.683	0.109	0	Germ
Rhox9	0	2.33209265663124	0.679	0.009	0	Germ
Hsp90aa1	0	2.29069999342553	0.999	0.94	0	Germ
Syce2	0	2.1508414097735	0.948	0.207	0	Germ
Zcwpw1	0	2.14816591036396	0.89	0.072	0	Germ
Rhox5	0	2.11436954720545	0.65	0.015	0	Germ
Fkbp6	0	2.097888083953	0.925	0.069	0	Germ
Tex12	0	2.00942015510935	0.762	0.008	0	Germ
Phlda2	0	2.00043091180861	0.517	0.018	0	Germ
Mael	0	1.99454484593724	0.821	0.013	0	Germ
Syce3	0	1.98490159164164	0.677	0.007	0	Germ
Map7d2	0	1.98042305433374	0.898	0.028	0	Germ
Taf7l	0	1.97492110210101	0.573	0.012	0	Germ
Figla	0	1.92903021332048	0.453	0.023	0	Germ
Tex30	0	1.87731969655528	0.926	0.264	0	Germ
Rhox6	0	1.84643911583472	0.654	0.006	0	Germ
Rps27l	0	1.84619170202739	0.991	0.914	0	Germ
Slc25a31	0	1.8409220337895	0.807	0.014	0	Germ
Zrsr2	0	1.78807777600829	0.952	0.471	0	Germ
Tex101	0	1.77635524750138	0.627	0.006	0	Germ
Cox7c	0	1.76467301302379	0.998	0.987	0	Germ
Ube2s	0	1.67435407063457	0.983	0.801	0	Germ
Alg13	0	1.6625251138928	0.872	0.132	0	Germ
Uchl1	0	1.66010879898702	0.553	0.25	0	Germ
Dctpp1	0	1.63829431312351	0.942	0.543	0	Germ
Ndufa1	0	1.62918475312461	0.955	0.67	0	Germ
Ddx4	0	1.62298914353583	0.846	0.014	0	Germ
Cox5a	0	1.61859095933135	0.98	0.832	0	Germ
Hormad1	0	1.61286951192631	0.712	0.005	0	Germ
Cenpf	0	1.6077679313631	0.858	0.167	0	Germ
Cks2	0	1.59718002239296	0.907	0.401	0	Germ
Esco2	0	1.59478913604356	0.836	0.09	0	Germ
Mphosph8	0	1.52917114318371	0.931	0.556	0	Germ
Dnajc21	0	1.52407607439345	0.879	0.301	0	Germ
Hat1	0	1.52189470632586	0.941	0.438	0	Germ
Rpl39l	0	1.5055665768751	0.791	0.014	0	Germ
Fmr1	0	1.49542954959382	0.87	0.402	0	Germ
Cenpw	0	1.4913870520264	0.884	0.235	0	Germ
Rps28	0	1.45969390877112	0.998	0.995	0	Germ
Uqcc2	0	1.42629909535725	0.975	0.752	0	Germ
Lsm2	0	1.40914987701829	0.946	0.516	0	Germ
Mov10l1	0	1.40348423423705	0.684	0.007	0	Germ
Tuba3a	0	1.39844377849914	0.608	0.006	0	Germ
Cox7a2	0	1.3935214822878	0.986	0.923	0	Germ
Smc4	0	1.37643960007299	0.879	0.394	0	Germ
Ndufb6	0	1.3593303520889	0.957	0.68	0	Germ
Lig1	0	1.35739332880258	0.891	0.326	0	Germ
Iqcb1	0	1.35659192396434	0.79	0.206	0	Germ
Utf1	0	1.35385271341118	0.471	0.01	0	Germ
Elavl2	0	1.34304354419955	0.798	0.041	0	Germ
Ube2a	0	1.33787127389822	0.894	0.427	0	Germ
Ddx10	0	1.33014905521065	0.841	0.275	0	Germ
Syce1	0	1.3239772402464	0.709	0.007	0	Germ
Ndufs6	0	1.32004290217971	0.957	0.747	0	Germ
Pdcd5	0	1.31999487495895	0.974	0.814	0	Germ
Lsm4	0	1.31384061817827	0.962	0.712	0	Germ
Cisd1	0	1.30806859888124	0.907	0.417	0	Germ
Lsm3	0	1.29959736820619	0.943	0.568	0	Germ
Dut	0	1.29821510634304	0.871	0.527	0	Germ
Siah1b	0	1.29173833580391	0.822	0.101	0	Germ
Mrpl42	0	1.29080087026013	0.938	0.667	0	Germ
Rbmx2	0	1.28422710715544	0.787	0.168	0	Germ
Ndufs5	0	1.2814835900894	0.976	0.833	0	Germ
Atp5f1	0	1.28008868666114	0.983	0.9	0	Germ
Caprin2	0	1.2698722719503	0.653	0.116	0	Germ
Sub1	0	1.26803261324552	0.993	0.934	0	Germ
Tex19.1	0	1.26179676429861	0.704	0.013	0	Germ
Nmt2	0	1.26138068794187	0.871	0.394	0	Germ
Zcrb1	0	1.25767583407483	0.943	0.652	0	Germ
Snu13	0	1.25764373013452	0.975	0.821	0	Germ
Spata5	0	1.25370426995395	0.753	0.13	0	Germ
Snrpg	0	1.24740362120025	0.973	0.883	0	Germ
Pou5f1	0	1.24698427106496	0.555	0.015	0	Germ
Atp5j2	0	1.24378520173245	0.988	0.94	0	Germ
Npm3	0	1.24069196469663	0.927	0.574	0	Germ
Atad2	0	1.24054517856084	0.825	0.243	0	Germ
Gmnn	0	1.2367712199161	0.852	0.239	0	Germ
Bola2	0	1.22597408861768	0.923	0.649	0	Germ
Rnf17	0	1.22363561802189	0.691	0.017	0	Germ
Tcp1	0	1.21733493293337	0.97	0.789	0	Germ
Rtraf	0	1.21733400059697	0.98	0.854	0	Germ
Ube2t	0	1.21472297051357	0.768	0.098	0	Germ
Smarca5	0	1.21286388888253	0.937	0.707	0	Germ
2310061I04Rik	0	1.19750034904871	0.779	0.135	0	Germ
Fmr1nb	0	1.19690012145539	0.609	0.006	0	Germ
Cacybp	0	1.1882879745677	0.957	0.721	0	Germ
Cox17	0	1.18296004993049	0.908	0.519	0	Germ
Gkap1	0	1.17558672228051	0.884	0.449	0	Germ
Dnajc2	0	1.17540532345437	0.898	0.449	0	Germ
Sycp2	0	1.17390445239144	0.367	0.005	0	Germ
Uchl3	0	1.17100731903926	0.9	0.453	0	Germ
Med21	0	1.16468512353465	0.89	0.573	0	Germ
Gtsf1	0	1.16075993961758	0.404	0.032	0	Germ
Uqcr11	0	1.15787078844632	0.979	0.863	0	Germ
Mycbp	0	1.15675514112995	0.862	0.306	0	Germ
Cyct	0	1.15577932561538	0.664	0.005	0	Germ
Denr	0	1.15551404290046	0.948	0.686	0	Germ
Ofd1	0	1.1508640532683	0.727	0.149	0	Germ
Ccnb2	0	1.15043529495727	0.798	0.148	0	Germ
Cdk12	0	1.14150849136968	0.853	0.477	0	Germ
Top2a	0	1.14000868622922	0.801	0.205	0	Germ
Stag3	0	1.13371158324133	0.619	0.009	0	Germ
Polr2j	0	1.12950773087735	0.947	0.684	0	Germ
Atp5g1	0	1.12918741498382	0.956	0.902	0	Germ
Ccdc73	0	1.12125820575863	0.537	0.101	0	Germ
Meioc	0	1.11623563279154	0.451	0.003	0	Germ
Rfc4	0	1.10853814395132	0.837	0.269	0	Germ
Snrpf	0	1.10292657924522	0.974	0.878	0	Germ
1700013H16Rik	0	1.09824160920071	0.531	0.003	0	Germ
Rhox1	0	1.09808066343824	0.653	0.006	0	Germ
Rpa2	0	1.09617251520377	0.785	0.283	0	Germ
Nasp	0	1.09407487373247	0.913	0.556	0	Germ
Cct3	0	1.08578582026071	0.961	0.772	0	Germ
Minos1	0	1.08372139419369	0.974	0.863	0	Germ
Gclm	0	1.08247434170381	0.829	0.338	0	Germ
Psmd2	0	1.08190104818542	0.925	0.582	0	Germ
Eif5b	0	1.07901380576524	0.953	0.821	0	Germ
Sms	0	1.07683047027265	0.843	0.385	0	Germ
Hspe1	0	1.0751588079106	0.985	0.937	0	Germ
Ndufa2	0	1.07508834515905	0.979	0.912	0	Germ
Eif3g	0	1.07352735537025	0.946	0.72	0	Germ
Dusp9	0	1.06971792669087	0.612	0.058	0	Germ
Pfdn1	0	1.05781941339042	0.95	0.707	0	Germ
Lrrc42	0	1.05550056585574	0.828	0.385	0	Germ
Lsm7	0	1.0542919751794	0.925	0.72	0	Germ
Ube2c	0	1.05070052735249	0.738	0.215	0	Germ
Hccs	0	1.04828929264637	0.76	0.163	0	Germ
M1ap	0	1.04569236664374	0.527	0.01	0	Germ
Smc6	0	1.04517653533692	0.922	0.651	0	Germ
Larp1b	0	1.04307535894142	0.628	0.111	0	Germ
Snrpe	0	1.04075029572753	0.978	0.912	0	Germ
Lsm5	0	1.03910272269	0.931	0.606	0	Germ
Dnajc19	0	1.03595341447865	0.909	0.56	0	Germ
Cpeb1	0	1.0333928557708	0.659	0.026	0	Germ
Pcgf5	0	1.03320032678152	0.735	0.098	0	Germ
Atr	0	1.03114942437595	0.61	0.186	0	Germ
Gng5	0	1.03069758079771	0.987	0.964	0	Germ
Brca2	0	1.0287072293633	0.579	0.156	0	Germ
2010107E04Rik	0	1.01896205139277	0.975	0.861	0	Germ
Bub1	0	1.0162955682745	0.692	0.082	0	Germ
Banf1	0	1.01519400539194	0.943	0.683	0	Germ
Hsf2bp	0	1.01419359763269	0.655	0.009	0	Germ
Coprs	0	1.01108994346474	0.78	0.225	0	Germ
Strbp	0	1.01083203710367	0.832	0.354	0	Germ
Rplp1	0	1.00103933387155	0.999	0.998	0	Germ
Rps23	0	0.994930207512329	0.999	0.998	0	Germ
Kdm5a	0	0.993831648011434	0.827	0.489	0	Germ
Sem1	0	0.993080376460085	0.985	0.944	0	Germ
Pbdc1	0	0.992841319129507	0.889	0.461	0	Germ
Rplp2	0	0.990690242339598	0.998	0.996	0	Germ
Topbp1	0	0.990491745734613	0.73	0.277	0	Germ
Ndufab1	0	0.990119437928975	0.962	0.797	0	Germ
Chchd6	0	0.989904887185241	0.731	0.232	0	Germ
Ndufc1	0	0.986996209863959	0.966	0.81	0	Germ
Taf5	0	0.984342647583682	0.732	0.126	0	Germ
Polr2k	0	0.982293712503256	0.932	0.662	0	Germ
Cct2	0	0.978312621473296	0.968	0.807	0	Germ
Dzip3	0	0.967460783438226	0.713	0.271	0	Germ
Selenoh	0	0.963310850283137	0.806	0.676	0	Germ
Rbm46	0	0.962211801578262	0.701	0.064	0	Germ
Esf1	0	0.959154004629217	0.881	0.565	0	Germ
Cdk11b	0	0.958950548864997	0.853	0.496	0	Germ
Tomm7	0	0.956038458373188	0.963	0.863	0	Germ
Smc3	0	0.955573558731845	0.889	0.695	0	Germ
Larp7	0	0.9537077967355	0.865	0.441	0	Germ
Exosc8	0	0.95282309976456	0.846	0.403	0	Germ
1700018B24Rik	0	0.947937983000641	0.472	0.015	0	Germ
Cct7	0	0.947091856642176	0.957	0.81	0	Germ
Rif1	0	0.944677897894942	0.798	0.41	0	Germ
Cdkn2a	0	0.94450160292656	0.572	0.018	0	Germ
Bcas2	0	0.941162035667795	0.938	0.703	0	Germ
Tdrkh	0	0.939399032026455	0.656	0.031	0	Germ
Anapc15	0	0.938501953839258	0.761	0.199	0	Germ
Vma21	0	0.931465615665782	0.824	0.332	0	Germ
Ints6	0	0.928137131657805	0.76	0.316	0	Germ
Supt16	0	0.928073949749419	0.876	0.608	0	Germ
Nol8	0	0.925225557580453	0.69	0.212	0	Germ
Cdc34	0	0.924806888898228	0.784	0.288	0	Germ
Id1	0	0.918779222716104	0.794	0.46	0	Germ
Rpl14	0	0.91485080234969	0.999	0.997	0	Germ
Mrpl35	0	0.914309394879475	0.866	0.472	0	Germ
Ndufs7	0	0.912288642628983	0.948	0.75	0	Germ
Ndufa6	0	0.910253654218526	0.978	0.896	0	Germ
Rad50	0	0.909740303051353	0.788	0.375	0	Germ
Slbp	0	0.90566475308724	0.891	0.569	0	Germ
Lsm6	0	0.905587516314785	0.88	0.548	0	Germ
Rbm8a	0	0.905289255355143	0.946	0.758	0	Germ
Mrpl55	0	0.901761715588725	0.85	0.44	0	Germ
Eif2s2	0	0.901669907720206	0.978	0.915	0	Germ
Cct8	0	0.899247458058392	0.956	0.785	0	Germ
Pigp	0	0.897649836158874	0.819	0.541	0	Germ
Srpk1	0	0.897315898814927	0.864	0.49	0	Germ
Emc6	0	0.89728623347068	0.872	0.536	0	Germ
Rbm27	0	0.897140647275373	0.808	0.363	0	Germ
Gpat2	0	0.896421026202371	0.586	0.005	0	Germ
Rpl27	0	0.89362437823527	0.982	0.945	0	Germ
Pet2	0	0.89350835378984	0.28	0.002	0	Germ
Trap1a	0	0.889904753147373	0.513	0.003	0	Germ
Txlng	0	0.88941673870447	0.676	0.162	0	Germ
Odc1	0	0.888301961059196	0.842	0.495	0	Germ
Rpl23a	0	0.887035554074293	0.999	0.996	0	Germ
Serf1	0	0.88373660768841	0.914	0.685	0	Germ
Cited1	0	0.880681817231784	0.57	0.1	0	Germ
Ddx24	0	0.880220454809149	0.914	0.68	0	Germ
Gpbp1	0	0.879128736872069	0.841	0.54	0	Germ
Psmg1	0	0.877646085883186	0.785	0.318	0	Germ
Tipin	0	0.875081316586131	0.845	0.391	0	Germ
Smc2	0	0.875001217154333	0.839	0.319	0	Germ
Nae1	0	0.870026271319597	0.843	0.441	0	Germ
Atox1	0	0.868511863017734	0.951	0.791	0	Germ
Tmem258	0	0.868194911397969	0.951	0.772	0	Germ
Sap18	0	0.867219313910068	0.861	0.6	0	Germ
Scaper	0	0.865959953104646	0.649	0.199	0	Germ
Psmb2	0	0.865525365534327	0.952	0.815	0	Germ
Bex1	0	0.865418052578189	0.771	0.238	0	Germ
Siva1	0	0.862258782520882	0.91	0.734	0	Germ
Ndufb2	0	0.859772964119848	0.884	0.719	0	Germ
Vbp1	0	0.85966733819068	0.856	0.473	0	Germ
Thyn1	0	0.855461565215938	0.786	0.372	0	Germ
Eif5	0	0.854868631958256	0.952	0.82	0	Germ
Naa15	0	0.854065727425888	0.829	0.461	0	Germ
Asz1	0	0.853581377754361	0.573	0.007	0	Germ
Gm4779	0	0.852668750595299	0.573	0.005	0	Germ
Anp32b	0	0.852436786473382	0.968	0.896	0	Germ
Cinp	0	0.851026270741465	0.737	0.224	0	Germ
Polr2f	0	0.850797488465477	0.941	0.767	0	Germ
Birc5	0	0.848764162840551	0.821	0.223	0	Germ
Sbno1	0	0.843893653452426	0.868	0.55	0	Germ
Xlr4a	0	0.843649859835203	0.477	0.009	0	Germ
Usp34	0	0.841884278062584	0.871	0.62	0	Germ
Cox5b	0	0.841496989278079	0.978	0.93	0	Germ
Copb2	0	0.840179395500486	0.853	0.563	0	Germ
Ncapg	0	0.839618784039787	0.628	0.09	0	Germ
Apoo	0	0.839584437088255	0.724	0.256	0	Germ
Sod1	0	0.837640737995839	0.932	0.713	0	Germ
Anapc13	0	0.837319619267503	0.929	0.735	0	Germ
Rad51	0	0.837197779706025	0.687	0.102	0	Germ
Cenpm	0	0.835082896231572	0.725	0.17	0	Germ
Pfdn6	0	0.834153361458882	0.917	0.655	0	Germ
Zfp318	0	0.833839721694017	0.685	0.283	0	Germ
Prdx4	0	0.83370393645884	0.913	0.662	0	Germ
Tex14	0	0.83277592331042	0.667	0.099	0	Germ
Ndufb7	0	0.832122573874674	0.951	0.778	0	Germ
4932438A13Rik	0	0.830032849794395	0.631	0.312	0	Germ
Trim37	0	0.827327501393633	0.707	0.203	0	Germ
Rpl36a	0	0.827181398167212	0.995	0.99	0	Germ
Spc25	0	0.825865892416604	0.747	0.136	0	Germ
Fdps	0	0.821406597822218	0.72	0.359	0	Germ
Zfp622	0	0.820243859001123	0.781	0.32	0	Germ
Lyar	0	0.817666439777995	0.824	0.479	0	Germ
Tubb4b	0	0.817427746885023	0.905	0.579	0	Germ
Ppa1	0	0.816152627964679	0.83	0.402	0	Germ
Dynll2	0	0.81532304262088	0.895	0.622	0	Germ
Mrpl54	0	0.813398358065191	0.908	0.664	0	Germ
Eif1b	0	0.806250563556744	0.879	0.653	0	Germ
Npm1	0	0.804230279452391	0.998	0.989	0	Germ
Rbmxl2	0	0.803637986167541	0.568	0.004	0	Germ
Ddx1	0	0.802917850823968	0.885	0.538	0	Germ
Dnajb6	0	0.802673579748309	0.934	0.722	0	Germ
Cyc1	0	0.802531803845165	0.914	0.679	0	Germ
Ssb	0	0.801616081907285	0.968	0.875	0	Germ
Macrod2	0	0.800716279105133	0.633	0.105	0	Germ
Gtpbp4	0	0.800714756720651	0.846	0.504	0	Germ
Nsrp1	0	0.800097628190662	0.833	0.453	0	Germ
Rpl18a	0	0.800026736313254	1	0.999	0	Germ
Rps17	0	0.79973613440174	0.998	0.996	0	Germ
Ybx2	0	0.798839782011321	0.461	0.027	0	Germ
Eif3c	0	0.798820050540437	0.958	0.854	0	Germ
Myo9a	0	0.798817413296515	0.572	0.277	0	Germ
Hfm1	0	0.798762458105985	0.375	0.008	0	Germ
Dbf4	0	0.797736154922549	0.69	0.156	0	Germ
Rpl36al	0	0.796406113988883	0.954	0.848	0	Germ
Zmynd19	0	0.795771673580105	0.702	0.188	0	Germ
Smdt1	0	0.795369705246822	0.95	0.786	0	Germ
Timm17b	0	0.793553619502159	0.849	0.527	0	Germ
Huwe1	0	0.791792335621379	0.868	0.594	0	Germ
Gm1673	0	0.791494514912133	0.889	0.588	0	Germ
Ncl	0	0.791252186447641	0.987	0.96	0	Germ
Med28	0	0.788358737092908	0.902	0.648	0	Germ
Pdk3	0	0.787922957598802	0.75	0.255	0	Germ
Sp3os	0	0.786999359472929	0.777	0.306	0	Germ
Rpgrip1	0	0.783681814108573	0.613	0.258	0	Germ
Cdca8	0	0.783535635088248	0.741	0.181	0	Germ
Rbpms2	0	0.781589374380488	0.672	0.242	0	Germ
Mcm5	0	0.775923535548648	0.731	0.201	0	Germ
Gfer	0	0.775599422693556	0.754	0.34	0	Germ
Jade3	0	0.772582252668391	0.585	0.071	0	Germ
Rbx1	0	0.771790863632945	0.971	0.895	0	Germ
Ankrd31	0	0.771281087228581	0.29	0.002	0	Germ
Rpl13a	0	0.770407344869798	0.962	0.919	0	Germ
Etnk1	0	0.769372947863102	0.715	0.325	0	Germ
Nudt21	0	0.769366329134307	0.9	0.647	0	Germ
Xlr4b	0	0.768523826227233	0.443	0.009	0	Germ
Cox7a1	0	0.768172644996895	0.545	0.11	0	Germ
Tex10	0	0.768161298855478	0.758	0.284	0	Germ
Rpl35	0	0.766806989213341	0.996	0.989	0	Germ
Ran	0	0.766464180760169	0.972	0.877	0	Germ
Timm8b	0	0.764589156383381	0.926	0.72	0	Germ
Ndufb8	0	0.764311041114921	0.952	0.82	0	Germ
Kpna2	0	0.764198150277287	0.554	0.103	0	Germ
Rec114	0	0.76149451143597	0.568	0.008	0	Germ
Rnf138	0	0.761170777709973	0.737	0.292	0	Germ
Park7	0	0.758482198230253	0.968	0.891	0	Germ
Spa17	0	0.757604644894531	0.493	0.083	0	Germ
Dnd1	0	0.754111023820333	0.448	0.045	0	Germ
Rpl31	0	0.752811110048127	0.998	0.991	0	Germ
Mrpl20	0	0.752242076046203	0.911	0.666	0	Germ
Tdp2	0	0.7516939589084	0.765	0.293	0	Germ
Alkbh5	0	0.750823128047871	0.776	0.405	0	Germ
Sfr1	0	0.750119138963316	0.962	0.867	0	Germ
Plaa	0	0.750111799767833	0.772	0.31	0	Germ
Hook1	0	0.748874119655222	0.549	0.078	0	Germ
Clspn	0	0.74745657983352	0.631	0.111	0	Germ
Atp5e	0	0.744484743730569	0.988	0.959	0	Germ
Cib1	0	0.742598382783708	0.711	0.244	0	Germ
Chchd4	0	0.738742736873138	0.751	0.309	0	Germ
Terf1	0	0.73849698697336	0.698	0.2	0	Germ
Ndufa11	0	0.736956507448023	0.943	0.807	0	Germ
Cecr2	0	0.735206954732154	0.58	0.056	0	Germ
Sall4	0	0.734952187420645	0.443	0.014	0	Germ
Cenph	0	0.734776807048439	0.675	0.126	0	Germ
Rpp21	0	0.731903186590676	0.793	0.46	0	Germ
Bclaf3	0	0.731818373113268	0.633	0.171	0	Germ
Spdya	0	0.731399002637562	0.323	0.01	0	Germ
Uxt	0	0.730811402303118	0.696	0.227	0	Germ
Mea1	0	0.730562063412506	0.789	0.438	0	Germ
Zc3h15	0	0.730334566881472	0.927	0.74	0	Germ
Cox6a1	0	0.728467419225045	0.965	0.866	0	Germ
Aen	0	0.727169299962267	0.44	0.193	0	Germ
Hikeshi	0	0.726248484087719	0.819	0.432	0	Germ
Lsm8	0	0.725210869858529	0.841	0.559	0	Germ
Cox6c	0	0.724926290297065	0.995	0.985	0	Germ
Xlr4c	0	0.724013110066651	0.412	0.005	0	Germ
Spc24	0	0.723611229626747	0.713	0.182	0	Germ
Mrpl23	0	0.720792255144799	0.877	0.752	0	Germ
D030056L22Rik	0	0.720736659981722	0.731	0.261	0	Germ
Taf4b	0	0.720130606784822	0.54	0.071	0	Germ
Snrpd2	0	0.719275184134843	0.971	0.904	0	Germ
Rpl4	0	0.718801084200135	0.996	0.988	0	Germ
Terb1	0	0.718627099141379	0.328	0.006	0	Germ
Cox4i1	0	0.717344785302599	0.994	0.99	0	Germ
Dppa4	0	0.717169468555451	0.45	0.003	0	Germ
Dcaf13	0	0.717009717397402	0.711	0.263	0	Germ
Dynll1	0	0.716771433133875	0.987	0.955	0	Germ
Rhox2a	0	0.71550916550098	0.519	0.002	0	Germ
Gm2694	0	0.714644307483796	0.528	0.009	0	Germ
Taf10	0	0.714564334739034	0.87	0.607	0	Germ
Eif2b3	0	0.71454118287448	0.65	0.225	0	Germ
Pfdn2	0	0.714527294598369	0.925	0.737	0	Germ
Cebpzos	0	0.712893551667695	0.778	0.339	0	Germ
Asf1b	0	0.712813964365203	0.577	0.089	0	Germ
Fbl	0	0.712716946458015	0.899	0.656	0	Germ
Rnps1	0	0.711820990585514	0.862	0.559	0	Germ
Swt1	0	0.71133077521996	0.786	0.442	0	Germ
Mdn1	0	0.71027860685437	0.632	0.215	0	Germ
Btbd10	0	0.710082079912546	0.636	0.162	0	Germ
Ndufb9	0	0.71003251763238	0.958	0.881	0	Germ
Srp14	0	0.707755325973251	0.945	0.811	0	Germ
Rpl37	0	0.706926809547501	0.999	0.999	0	Germ
Cenpa	0	0.704748637983378	0.608	0.196	0	Germ
Mrpl15	0	0.703949428594308	0.84	0.527	0	Germ
8030474K03Rik	0	0.702872411279088	0.479	0.003	0	Germ
Naa38	0	0.701176835649618	0.863	0.583	0	Germ
Rps15a	0	0.700917392714748	0.999	0.998	0	Germ
Atp5g2	0	0.700214746222297	0.979	0.944	0	Germ
Tex11	0	0.699380531441815	0.4	0.003	0	Germ
Sdhb	0	0.698475590078631	0.913	0.684	0	Germ
Ung	0	0.696554135984234	0.571	0.199	0	Germ
Mms22l	0	0.696362151731472	0.626	0.1	0	Germ
Sox2	0	0.6960019587067	0.412	0.003	0	Germ
Gm11808	0	0.695881758691211	0.859	0.614	0	Germ
Parp1	0	0.695321690073681	0.831	0.565	0	Germ
Uba6	0	0.694859491065419	0.609	0.219	0	Germ
Cul3	0	0.694585532253863	0.71	0.385	0	Germ
Mien1	0	0.692252374874734	0.799	0.445	0	Germ
Rpl26	0	0.690935587795857	0.999	0.998	0	Germ
A430005L14Rik	0	0.690144699450657	0.688	0.291	0	Germ
Mrpl57	0	0.690000626622734	0.85	0.551	0	Germ
Piwil2	0	0.689245339651487	0.491	0.008	0	Germ
Mcm3	0	0.688887707917989	0.701	0.249	0	Germ
Ppig	0	0.688466097546979	0.914	0.724	0	Germ
Anapc11	0	0.688204516165303	0.891	0.626	0	Germ
Cycs	0	0.688144563951994	0.858	0.607	0	Germ
Ddx27	0	0.687319957742615	0.769	0.368	0	Germ
Snrpb	0	0.686442277406071	0.936	0.882	0	Germ
Psmd6	0	0.685538708105557	0.866	0.573	0	Germ
Ssbp1	0	0.683341010104256	0.836	0.621	0	Germ
Scml2	0	0.683189756413005	0.464	0.023	0	Germ
Higd1a	0	0.682970438296864	0.88	0.642	0	Germ
Sarnp	0	0.682703034748219	0.896	0.654	0	Germ
Prim1	0	0.681978111717774	0.668	0.178	0	Germ
Fbxw7	0	0.680520261348744	0.607	0.209	0	Germ
Pmm1	0	0.680224329705558	0.689	0.363	0	Germ
0610010K14Rik	0	0.678064071643718	0.677	0.258	0	Germ
H2afy	0	0.677640737094994	0.924	0.781	0	Germ
Mageb4	0	0.676991546163925	0.315	0.003	0	Germ
Llph	0	0.674214128707174	0.892	0.633	0	Germ
Usmg5	0	0.672420644050066	0.929	0.841	0	Germ
Nudc	0	0.670825691614045	0.889	0.763	0	Germ
Fxr1	0	0.669426363881338	0.889	0.635	0	Germ
Cep290	0	0.668744872205848	0.41	0.206	0	Germ
U2af1	0	0.668389554721996	0.911	0.755	0	Germ
Epcam	0	0.667873738838478	0.631	0.08	0	Germ
Pin4	0	0.666042882973317	0.826	0.51	0	Germ
Sct	0	0.665839742344503	0.444	0.043	0	Germ
Ndufaf8	0	0.665732068730761	0.808	0.441	0	Germ
Lamtor5	0	0.664612467937899	0.89	0.662	0	Germ
Sdhaf4	0	0.663284809941792	0.795	0.454	0	Germ
Sin3b	0	0.66276463772709	0.917	0.73	0	Germ
Nme1	0	0.661790943851055	0.929	0.718	0	Germ
Rnf216	0	0.661374492760257	0.692	0.297	0	Germ
Ccdc181	0	0.660846266247544	0.451	0.07	0	Germ
Rae1	0	0.660163519460026	0.787	0.423	0	Germ
Nek1	0	0.660035444828895	0.563	0.173	0	Germ
Dnttip2	0	0.659709687248981	0.76	0.464	0	Germ
Wdr36	0	0.659638511023491	0.601	0.176	0	Germ
Psmb6	0	0.658260160498469	0.965	0.88	0	Germ
Rwdd1	0	0.658031649756901	0.905	0.689	0	Germ
Zswim7	0	0.657021183917224	0.636	0.2	0	Germ
Hdac2	0	0.656377771488795	0.876	0.581	0	Germ
Rps6	0	0.65544668044139	0.998	0.994	0	Germ
BC048679	0	0.654920051731606	0.39	0.001	0	Germ
Adss	0	0.654453214240249	0.771	0.432	0	Germ
Cenps	0	0.65374260384796	0.597	0.113	0	Germ
Xlr	0	0.653702667583601	0.419	0.009	0	Germ
Cox6b2	0	0.652485973005381	0.709	0.358	0	Germ
Pmf1	0	0.652418332712557	0.722	0.311	0	Germ
Nup133	0	0.65163316900709	0.609	0.153	0	Germ
Ppih	0	0.650741191947545	0.735	0.286	0	Germ
Mis18bp1	0	0.650705745840349	0.599	0.105	0	Germ
Herc1	0	0.649480119702796	0.696	0.374	0	Germ
Chmp2a	0	0.648892394331798	0.912	0.684	0	Germ
Trmt10a	0	0.647278436904517	0.57	0.19	0	Germ
Pop5	0	0.64653033719455	0.776	0.422	0	Germ
Mrpl33	0	0.645572972555633	0.936	0.772	0	Germ
Arpc5l	0	0.644570394483284	0.817	0.582	0	Germ
Vamp3	0	0.643916101821026	0.739	0.378	0	Germ
Hspb11	0	0.642026316237337	0.69	0.426	0	Germ
Nhp2	0	0.641435677043135	0.844	0.629	0	Germ
Ube2l3	0	0.641387024716485	0.909	0.738	0	Germ
Psma2	0	0.640431022830362	0.949	0.841	0	Germ
Trappc2	0	0.640349096989903	0.555	0.129	0	Germ
Plp2	0	0.639222876211569	0.69	0.388	0	Germ
Baz2a	0	0.638891250739695	0.662	0.244	0	Germ
Pfdn4	0	0.638844549425915	0.77	0.468	0	Germ
Cstf2	0	0.638437347175731	0.632	0.193	0	Germ
Gc	0	0.638367151188989	0.263	0.001	0	Germ
Gtf2f1	0	0.637044576617869	0.692	0.346	0	Germ
Ltv1	0	0.636785851325095	0.668	0.245	0	Germ
Nmd3	0	0.636071911718815	0.681	0.271	0	Germ
Dnaja2	0	0.634029089654542	0.899	0.663	0	Germ
Bcap31	0	0.633835190907481	0.882	0.656	0	Germ
Ndufa5	0	0.633416390018745	0.943	0.794	0	Germ
Rec8	0	0.633388822422996	0.409	0.085	0	Germ
Snrpd1	0	0.632793230745045	0.938	0.807	0	Germ
Ythdf2	0	0.631617581902332	0.794	0.45	0	Germ
Cenpe	0	0.630268061756731	0.591	0.129	0	Germ
Incenp	0	0.629911600667216	0.581	0.15	0	Germ
2810004N23Rik	0	0.629747878667416	0.804	0.511	0	Germ
Rps15	0	0.628968796859867	0.998	0.996	0	Germ
Ezh2	0	0.628711540280275	0.774	0.364	0	Germ
Cenpq	0	0.628142182360456	0.586	0.19	0	Germ
Kmt2c	0	0.627201081436026	0.661	0.386	0	Germ
Wbp11	0	0.626832689022596	0.83	0.558	0	Germ
Nr6a1	0	0.626751794096019	0.525	0.03	0	Germ
Elob	0	0.626565685972811	0.977	0.959	0	Germ
Coq7	0	0.626390948469165	0.778	0.398	0	Germ
Diablo	0	0.626288623725587	0.803	0.459	0	Germ
Mcm8	0	0.625736565996165	0.528	0.058	0	Germ
Mphosph10	0	0.625677805345361	0.704	0.337	0	Germ
Polr2i	0	0.625277578971424	0.876	0.613	0	Germ
Sohlh2	0	0.624824799657754	0.491	0.003	0	Germ
Mrpl17	0	0.62419912712683	0.883	0.642	0	Germ
Haus4	0	0.623627318790819	0.66	0.21	0	Germ
Dicer1	0	0.622414627079603	0.658	0.316	0	Germ
Nap1l1	0	0.6190709975825	0.96	0.87	0	Germ
Carnmt1	0	0.618792098395851	0.791	0.452	0	Germ
Ccnh	0	0.618149168728255	0.76	0.378	0	Germ
Golga4	0	0.617605889556471	0.713	0.415	0	Germ
Ndufv1	0	0.616527548332406	0.863	0.576	0	Germ
Pcgf6	0	0.615981398282119	0.594	0.167	0	Germ
Nop14	0	0.615740346785443	0.723	0.343	0	Germ
Las1l	0	0.615105864745935	0.716	0.345	0	Germ
Zfp518a	0	0.61478812431442	0.517	0.137	0	Germ
Nelfe	0	0.61424364437294	0.704	0.349	0	Germ
Pias2	0	0.613154455358027	0.657	0.246	0	Germ
Tpgs2	0	0.612957711358894	0.644	0.297	0	Germ
Vps26a	0	0.611943437995834	0.714	0.316	0	Germ
Uba2	0	0.611533453531731	0.839	0.502	0	Germ
Hspa4l	0	0.611513865027564	0.527	0.123	0	Germ
Chic2	0	0.610485273041825	0.84	0.599	0	Germ
Dmrtc2	0	0.610381027061414	0.328	0.002	0	Germ
Phf13	0	0.610030738069506	0.688	0.25	0	Germ
Jarid2	0	0.608571031404083	0.708	0.304	0	Germ
Vti1b	0	0.608530041433892	0.672	0.276	0	Germ
Parl	0	0.608464801077097	0.691	0.41	0	Germ
Cct4	0	0.606084840970924	0.938	0.826	0	Germ
Rpl32	0	0.605949276185396	1	0.999	0	Germ
Lamtor2	0	0.604552992041167	0.896	0.702	0	Germ
Efcab2	0	0.603991047888536	0.442	0.071	0	Germ
Ddx25	0	0.603852556828782	0.46	0.026	0	Germ
Polr2b	0	0.603587576391888	0.67	0.299	0	Germ
Cops7a	0	0.602989510170058	0.761	0.425	0	Germ
2410089E03Rik	0	0.602067521130871	0.571	0.199	0	Germ
Tdh	0	0.60125249655449	0.371	0.007	0	Germ
Smap1	0	0.600219002210799	0.865	0.645	0	Germ
Pold1	0	0.599800429938013	0.585	0.139	0	Germ
Mrps24	0	0.599045851844091	0.881	0.713	0	Germ
Dcun1d5	0	0.598812172117529	0.88	0.619	0	Germ
Cops3	0	0.597880206900242	0.779	0.428	0	Germ
Tex16	0	0.597563184605206	0.265	0.003	0	Germ
Arpc1a	0	0.597418741275668	0.851	0.662	0	Germ
Serf2	0	0.595493675147392	0.987	0.98	0	Germ
Mtx2	0	0.595480368832749	0.846	0.56	0	Germ
Mrps16	0	0.595272958381486	0.865	0.618	0	Germ
Haus8	0	0.595267052989779	0.461	0.126	0	Germ
Snf8	0	0.593268493102814	0.825	0.507	0	Germ
Farsb	0	0.592695918941353	0.679	0.25	0	Germ
Hint1	0	0.591526285202403	0.981	0.958	0	Germ
Faf1	0	0.590208730098704	0.637	0.222	0	Germ
Atp6v1d	0	0.590031003461815	0.665	0.444	0	Germ
Fam50a	0	0.589868737179951	0.724	0.37	0	Germ
Rps5	0	0.589116763753827	0.999	0.997	0	Germ
Fbxl5	0	0.588472888262415	0.673	0.308	0	Germ
Bax	0	0.588351647075145	0.83	0.633	0	Germ
Tfrc	0	0.588067512906049	0.522	0.144	0	Germ
March5	0	0.587635304582994	0.819	0.519	0	Germ
Bbx	0	0.586807316178463	0.778	0.455	0	Germ
Ndufb4	0	0.58598989034166	0.941	0.83	0	Germ
Emb	0	0.585096131904751	0.472	0.06	0	Germ
Ccdc172	0	0.584989114374898	0.391	0.002	0	Germ
Rpl36	0	0.584883134022898	0.998	0.997	0	Germ
Cep83	0	0.583730958359108	0.596	0.246	0	Germ
Polr2a	0	0.583470476692401	0.727	0.447	0	Germ
Usp26	0	0.583397522764836	0.343	0.002	0	Germ
Dus1l	0	0.583114717155546	0.621	0.209	0	Germ
Inca1	0	0.582976487491906	0.31	0.023	0	Germ
Dph3	0	0.582843526275056	0.794	0.5	0	Germ
Uqcrc1	0	0.581585084680261	0.893	0.709	0	Germ
Lsm14b	0	0.581480473592749	0.493	0.211	0	Germ
Nsd2	0	0.581308137932289	0.692	0.309	0	Germ
Ddhd2	0	0.580301137302541	0.658	0.296	0	Germ
Xpo1	0	0.57955108342416	0.742	0.364	0	Germ
Gm8186	0	0.578080431413596	0.647	0.287	0	Germ
Pole3	0	0.578079617551927	0.753	0.392	0	Germ
Kit	0	0.577812511153652	0.441	0.063	0	Germ
Uqcr10	0	0.577259109361899	0.953	0.891	0	Germ
Aurkaip1	0	0.576328713439	0.877	0.646	0	Germ
Letm1	0	0.575859924504755	0.679	0.248	0	Germ
Eif4enif1	0	0.575666479102811	0.615	0.248	0	Germ
Cox14	0	0.574864420545548	0.897	0.691	0	Germ
Rcc2	0	0.573588725471466	0.635	0.36	0	Germ
Dars	0	0.57351977344718	0.779	0.433	0	Germ
Dmc1	0	0.573289182515	0.383	0.013	0	Germ
Dnmt1	0	0.573188079309785	0.695	0.32	0	Germ
Ptbp2	0	0.572771192801115	0.657	0.273	0	Germ
Prmt7	0	0.572724164683213	0.673	0.265	0	Germ
Naa35	0	0.57239049731299	0.783	0.434	0	Germ
Naa50	0	0.571681301495123	0.817	0.509	0	Germ
Psmd1	0	0.571002987728945	0.824	0.543	0	Germ
Atp5l	0	0.56842093959461	0.977	0.956	0	Germ
Ccnb1	0	0.567847804887447	0.466	0.124	0	Germ
Stip1	0	0.567833794831546	0.782	0.503	0	Germ
E2f5	0	0.567552254145505	0.57	0.225	0	Germ
Rpa3	0	0.567501606071865	0.704	0.4	0	Germ
Smchd1	0	0.566525992563772	0.81	0.502	0	Germ
Mybl2	0	0.566402979866459	0.454	0.049	0	Germ
Pdcd2	0	0.566077851767441	0.676	0.268	0	Germ
Cmc4	0	0.565782502218424	0.569	0.181	0	Germ
Phf7	0	0.56495661642735	0.403	0.079	0	Germ
Mrps5	0	0.564847030261022	0.804	0.5	0	Germ
Ankrd49	0	0.564792789285833	0.571	0.216	0	Germ
Vps13a	0	0.564713343787545	0.621	0.276	0	Germ
Pole	0	0.563935250049386	0.499	0.061	0	Germ
Washc3	0	0.563183791584545	0.724	0.371	0	Germ
Mrps18c	0	0.563004607460806	0.84	0.547	0	Germ
Ect2	0	0.562927128329552	0.501	0.071	0	Germ
Nup93	0	0.562778965026524	0.595	0.146	0	Germ
Slirp	0	0.562357251502535	0.876	0.647	0	Germ
Sod2	0	0.562167417743843	0.834	0.573	0	Germ
Ubac1	0	0.561218438735406	0.668	0.273	0	Germ
Casp8ap2	0	0.56089367169909	0.626	0.286	0	Germ
Srp9	0	0.560567558499238	0.927	0.781	0	Germ
Ndufa4	0	0.560421895913067	0.977	0.935	0	Germ
Etfa	0	0.559786157606103	0.832	0.552	0	Germ
Mad2l1	0	0.559439583999266	0.619	0.158	0	Germ
Fra10ac1	0	0.558927451189464	0.561	0.193	0	Germ
Atp6v1c1	0	0.558576315673864	0.6	0.237	0	Germ
Ddx18	0	0.558569028315636	0.787	0.516	0	Germ
Eif1ad	0	0.558503684093923	0.657	0.305	0	Germ
Thoc3	0	0.558322610961915	0.767	0.417	0	Germ
Ep400	0	0.558197737440596	0.718	0.395	0	Germ
Taf7	0	0.558015843700886	0.721	0.403	0	Germ
Ddx39	0	0.557663830076993	0.655	0.285	0	Germ
Rpl34	0	0.557598566149124	0.998	0.995	0	Germ
Suv39h1	0	0.557575472081414	0.572	0.158	0	Germ
1110004E09Rik	0	0.556890605794404	0.646	0.244	0	Germ
Uqcrb	0	0.556166850135939	0.962	0.92	0	Germ
Endog	0	0.555522582897278	0.538	0.149	0	Germ
Tcl1	0	0.555046011613717	0.33	0.031	0	Germ
Mrpl40	0	0.55474668720599	0.739	0.383	0	Germ
Chchd1	0	0.55436103691128	0.876	0.638	0	Germ
Drosha	0	0.55418123718803	0.577	0.201	0	Germ
Ranbp1	0	0.554078658566845	0.955	0.822	0	Germ
Htatsf1	0	0.55391576466651	0.8	0.468	0	Germ
Cdc20	0	0.552869078666252	0.535	0.144	0	Germ
9130401M01Rik	0	0.552202985738383	0.605	0.297	0	Germ
Vps29	0	0.551846690723146	0.789	0.557	0	Germ
Alyref	0	0.551428983083517	0.797	0.503	0	Germ
Ube2k	0	0.551027626018821	0.874	0.644	0	Germ
Ube2e1	0	0.550959001818902	0.808	0.514	0	Germ
Skiv2l2	0	0.549699700500607	0.683	0.317	0	Germ
Gmds	0	0.548919331247893	0.482	0.118	0	Germ
Utp18	0	0.548566662923118	0.653	0.26	0	Germ
Txnl4a	0	0.548057033687327	0.803	0.513	0	Germ
Hmmr	0	0.547581071505923	0.508	0.091	0	Germ
Fgfr1op2	0	0.547390775076862	0.783	0.493	0	Germ
Psma3	0	0.54637482767955	0.955	0.879	0	Germ
Eif2s1	0	0.545964275401042	0.853	0.584	0	Germ
Trip12	0	0.545104735863223	0.744	0.484	0	Germ
Ppia	0	0.544291760080339	0.999	0.998	0	Germ
Wdr75	0	0.544087627158062	0.633	0.246	0	Germ
Mtmr14	0	0.54378452081935	0.457	0.161	0	Germ
Taf6	0	0.543656494129822	0.657	0.247	0	Germ
Psmg4	0	0.543264486433285	0.806	0.548	0	Germ
Ubl4a	0	0.54283658981385	0.703	0.376	0	Germ
Mtch2	0	0.541204796673662	0.822	0.548	0	Germ
Tomm70a	0	0.541058124516237	0.757	0.425	0	Germ
Pigf	0	0.540346090189185	0.583	0.181	0	Germ
Brd7	0	0.540235403029984	0.808	0.507	0	Germ
Pik3r3	0	0.538187502229462	0.432	0.078	0	Germ
Timm50	0	0.538164353514417	0.742	0.38	0	Germ
Gatad2a	0	0.537479178278017	0.688	0.321	0	Germ
Bms1	0	0.537317347310061	0.675	0.315	0	Germ
Sec11c	0	0.536613401909648	0.513	0.218	0	Germ
Coq3	0	0.535679290716948	0.504	0.102	0	Germ
Tmem57	0	0.535445170341225	0.694	0.342	0	Germ
Ccne2	0	0.535275185100851	0.392	0.073	0	Germ
Metap2	0	0.532856399660265	0.942	0.83	0	Germ
Ccnb1ip1	0	0.532707999015226	0.397	0.021	0	Germ
Hdgfl2	0	0.532647781800477	0.667	0.333	0	Germ
Rimklb	0	0.53112583564328	0.567	0.17	0	Germ
Rrp1b	0	0.528311708013588	0.613	0.219	0	Germ
Otud4	0	0.528302922005232	0.599	0.205	0	Germ
Ccdc124	0	0.527669894305886	0.76	0.438	0	Germ
Ckap5	0	0.527504031671117	0.641	0.367	0	Germ
Hdac1	0	0.52720730211036	0.778	0.458	0	Germ
Fignl1	0	0.527144474825773	0.539	0.105	0	Germ
C330027C09Rik	0	0.52694145287082	0.515	0.074	0	Germ
Baz1a	0	0.526042370099286	0.507	0.212	0	Germ
Eprs	0	0.525306158433454	0.854	0.646	0	Germ
Pdcd11	0	0.524974176540722	0.672	0.322	0	Germ
Setdb1	0	0.524901227598882	0.582	0.262	0	Germ
Eif4e	0	0.524695416673998	0.871	0.612	0	Germ
Cenpk	0	0.524591045359946	0.506	0.152	0	Germ
Mllt10	0	0.524321973507115	0.711	0.355	0	Germ
Churc1	0	0.524192380426412	0.818	0.542	0	Germ
Ddx46	0	0.523890664891997	0.826	0.583	0	Germ
Ccp110	0	0.523582202902202	0.468	0.1	0	Germ
Nup43	0	0.522867112021147	0.613	0.206	0	Germ
Mrpl21	0	0.522693463342471	0.827	0.541	0	Germ
Dtymk	0	0.522537441472694	0.857	0.628	0	Germ
Tex13b	0	0.522221173609457	0.315	0.002	0	Germ
Osgep	0	0.521824946470788	0.759	0.457	0	Germ
Tmem147	0	0.521474462354512	0.892	0.681	0	Germ
Rnf114	0	0.519704227429767	0.637	0.273	0	Germ
Wdr18	0	0.519665373531627	0.708	0.406	0	Germ
Esrp1	0	0.519403425465726	0.351	0.013	0	Germ
Lars	0	0.518994779582923	0.652	0.349	0	Germ
Mpp6	0	0.518577782954547	0.698	0.356	0	Germ
Mis18a	0	0.518080593429847	0.559	0.154	0	Germ
Pak1ip1	0	0.51707082748468	0.749	0.449	0	Germ
Gars	0	0.516622890103423	0.716	0.34	0	Germ
Stk25	0	0.516283023247712	0.655	0.405	0	Germ
Ube2j2	0	0.516127657207127	0.778	0.461	0	Germ
Iws1	0	0.515627675395434	0.658	0.342	0	Germ
Smarca4	0	0.515066408834584	0.769	0.484	0	Germ
Rnf212b	0	0.51500138776091	0.405	0.003	0	Germ
Usp16	0	0.513882476808681	0.659	0.32	0	Germ
Znhit6	0	0.513773715070639	0.648	0.291	0	Germ
Atp6v1h	0	0.51336182992299	0.613	0.249	0	Germ
Xrcc6	0	0.512779232571197	0.614	0.226	0	Germ
Pgp	0	0.511878245697178	0.723	0.431	0	Germ
Noct	0	0.51044362119682	0.467	0.074	0	Germ
Cct5	0	0.510300546007435	0.94	0.853	0	Germ
Ndufa9	0	0.510189866842943	0.811	0.527	0	Germ
Fam208b	0	0.510124184477543	0.505	0.199	0	Germ
Camta1	0	0.509955079840993	0.727	0.384	0	Germ
Kdm1b	0	0.509617622288002	0.29	0.07	0	Germ
Trim71	0	0.508669166731437	0.415	0.009	0	Germ
Aaas	0	0.508590990202936	0.531	0.106	0	Germ
Idh3g	0	0.507693395024992	0.83	0.601	0	Germ
Cenpp	0	0.507538718626599	0.499	0.11	0	Germ
Ube2d3	0	0.506668662354087	0.955	0.874	0	Germ
Nfatc2ip	0	0.506542331817331	0.504	0.091	0	Germ
Commd1	0	0.506304402411254	0.854	0.625	0	Germ
Ccdc191	0	0.506034612386939	0.512	0.129	0	Germ
Nop58	0	0.505909236963887	0.855	0.59	0	Germ
Ccdc18	0	0.505900565845269	0.343	0.082	0	Germ
Morn2	0	0.505814679370674	0.509	0.19	0	Germ
Hspa9	0	0.505508301893977	0.88	0.672	0	Germ
Nemf	0	0.50505557094922	0.712	0.408	0	Germ
Ndufv2	0	0.504741357846578	0.923	0.767	0	Germ
9930021J03Rik	0	0.50468333187884	0.562	0.298	0	Germ
Akap11	0	0.504120519976118	0.619	0.311	0	Germ
Qrich1	0	0.503980978193017	0.717	0.362	0	Germ
Ythdc2	0	0.503518885439077	0.46	0.121	0	Germ
Malsu1	0	0.503298449483063	0.715	0.399	0	Germ
Wdr43	0	0.503115278674388	0.722	0.467	0	Germ
Phf20	0	0.502885647473558	0.693	0.343	0	Germ
Sgo1	0	0.502267254953512	0.515	0.103	0	Germ
Zc3h13	0	0.501936037931501	0.774	0.545	0	Germ
Pde6d	0	0.501224843304824	0.658	0.372	0	Germ
Mrps21	0	0.501109441609342	0.885	0.725	0	Germ
Kif20b	0	0.500865552052962	0.505	0.128	0	Germ
Lage3	0	0.500824093970495	0.781	0.539	0	Germ
Dmap1	0	0.500814260984643	0.593	0.22	0	Germ
Slc25a33	0	0.500382093240765	0.541	0.142	0	Germ
Pak1	0	0.500321516490168	0.493	0.087	0	Germ
Psat1	0	0.500011381092783	0.508	0.143	0	Germ
Polr2h	0	0.499574383020175	0.726	0.433	0	Germ
Mum1	0	0.499184598439061	0.638	0.261	0	Germ
Mkrn1	0	0.4972671372407	0.693	0.399	0	Germ
Atf7ip2	0	0.49682373381846	0.322	0.018	0	Germ
Drg1	0	0.496130041613322	0.778	0.466	0	Germ
Ndufa7	0	0.496111341255689	0.972	0.924	0	Germ
Uqcrq	0	0.495954632335833	0.941	0.823	0	Germ
Hspa4	0	0.495682699957822	0.845	0.616	0	Germ
Abcf2	0	0.495369443535459	0.653	0.274	0	Germ
Mcm6	0	0.494056847910469	0.724	0.355	0	Germ
Arl4a	0	0.494036809794793	0.711	0.321	0	Germ
Utp4	0	0.493163889702416	0.583	0.206	0	Germ
Immt	0	0.491871604783456	0.841	0.577	0	Germ
Espl1	0	0.491248691273744	0.475	0.039	0	Germ
Kras	0	0.491153699583755	0.752	0.434	0	Germ
Usp9x	0	0.491069093125638	0.845	0.606	0	Germ
Ctps	0	0.490222208449497	0.626	0.247	0	Germ
Cep85	0	0.490050848417646	0.496	0.1	0	Germ
Rpl35a	0	0.489758660156238	1	0.998	0	Germ
Atp5g3	0	0.489142344192293	0.951	0.872	0	Germ
Cdkn2d	0	0.488687906253866	0.532	0.188	0	Germ
Chchd2	0	0.488072580616713	0.992	0.986	0	Germ
Exosc9	0	0.486435148620139	0.608	0.25	0	Germ
Psmc3ip	0	0.486346061670386	0.528	0.146	0	Germ
Rasa1	0	0.486280183692824	0.691	0.39	0	Germ
Tsg101	0	0.486236871106555	0.798	0.498	0	Germ
Atp5b	0	0.485286083891004	0.968	0.957	0	Germ
Tspan13	0	0.484642533918782	0.503	0.11	0	Germ
Ubl5	0	0.483857999769046	0.929	0.841	0	Germ
Fam114a2	0	0.483849987520884	0.739	0.444	0	Germ
Bud31	0	0.483162030951754	0.816	0.554	0	Germ
Ralbp1	0	0.482749325557888	0.801	0.614	0	Germ
Pex7	0	0.482529959628528	0.632	0.258	0	Germ
Ndufa13	0	0.482007888855982	0.946	0.918	0	Germ
Arpp19	0	0.48192265487792	0.924	0.804	0	Germ
Ubap2l	0	0.481786303337717	0.894	0.743	0	Germ
Mrps22	0	0.481440404895013	0.624	0.278	0	Germ
Tinf2	0	0.481075904900362	0.47	0.084	0	Germ
Snrnp200	0	0.48076865133232	0.672	0.362	0	Germ
Hspd1	0	0.480712560844687	0.961	0.833	0	Germ
Luzp1	0	0.480694638901412	0.683	0.411	0	Germ
Cops9	0	0.480552908756339	0.905	0.745	0	Germ
Chek1	0	0.480428282932286	0.508	0.11	0	Germ
Rbm44	0	0.480130680027024	0.396	0.004	0	Germ
Gtf2e2	0	0.479451246460756	0.847	0.532	0	Germ
Psma6	0	0.479384817386583	0.908	0.749	0	Germ
Pcna	0	0.479086216222449	0.697	0.311	0	Germ
Sdad1	0	0.477862660234539	0.62	0.261	0	Germ
Zfp428	0	0.477128704830198	0.6	0.304	0	Germ
Kif23	0	0.476699112722088	0.535	0.115	0	Germ
Pspc1	0	0.476561331769727	0.671	0.344	0	Germ
Tpx2	0	0.475928238447491	0.579	0.135	0	Germ
Swi5	0	0.47534283436287	0.96	0.89	0	Germ
Cetn4	0	0.474752546958182	0.282	0.061	0	Germ
Fam49b	0	0.474714692516616	0.733	0.348	0	Germ
Fubp1	0	0.474536015601545	0.908	0.785	0	Germ
Kdm2b	0	0.473472310160503	0.621	0.241	0	Germ
Rad17	0	0.471416927220529	0.545	0.224	0	Germ
Ccdc25	0	0.471411099945867	0.638	0.318	0	Germ
Fkbp3	0	0.471008863425314	0.939	0.81	0	Germ
Tmem183a	0	0.470994403764882	0.617	0.247	0	Germ
Pam16	0	0.470321373652441	0.743	0.458	0	Germ
1700028K03Rik	0	0.46981869737768	0.307	0.005	0	Germ
Cdc5l	0	0.469507920528857	0.801	0.541	0	Germ
Topaz1	0	0.46941302168886	0.252	0.002	0	Germ
Naxe	0	0.46934823818723	0.826	0.586	0	Germ
Pold3	0	0.468560373205294	0.575	0.219	0	Germ
Mphosph6	0	0.468472757272167	0.559	0.317	0	Germ
Pole4	0	0.466666814303827	0.769	0.456	0	Germ
Ncapg2	0	0.464392654041807	0.499	0.113	0	Germ
Ndufb11	0	0.464319269483064	0.952	0.883	0	Germ
Ube2i	0	0.463665847135597	0.941	0.837	0	Germ
Znrd1as	0	0.46361635374117	0.377	0.085	0	Germ
Dxo	0	0.463136051321444	0.531	0.206	0	Germ
Magoh	0	0.462271709170491	0.873	0.678	0	Germ
Adrm1	0	0.461891839410745	0.741	0.467	0	Germ
Nolc1	0	0.461595192546808	0.698	0.437	0	Germ
Pdcd7	0	0.46129663010373	0.571	0.272	0	Germ
Cep41	0	0.460907060834721	0.431	0.073	0	Germ
Tktl1	0	0.46085385260821	0.254	0.002	0	Germ
Rps2	0	0.459808804100916	0.996	0.996	0	Germ
Yrdc	0	0.459719990259555	0.631	0.284	0	Germ
Mrto4	0	0.459318904835576	0.757	0.463	0	Germ
Ubxn4	0	0.458942093902958	0.888	0.703	0	Germ
Rps20	0	0.458618840257961	0.999	0.998	0	Germ
Nfxl1	0	0.458454262503186	0.55	0.21	0	Germ
Mdc1	0	0.458294152723067	0.403	0.121	0	Germ
Srrm2	0	0.458237445295642	0.947	0.929	0	Germ
Anapc5	0	0.457619681486372	0.898	0.724	0	Germ
H1fx	0	0.457421471827655	0.699	0.401	0	Germ
Aifm1	0	0.457210052511194	0.696	0.354	0	Germ
Snrpd3	0	0.456836009773699	0.919	0.759	0	Germ
Psmb7	0	0.456790310661291	0.89	0.724	0	Germ
Rpp30	0	0.456595896508656	0.602	0.242	0	Germ
Blm	0	0.455843349012814	0.48	0.1	0	Germ
Zfp42	0	0.455660566954435	0.367	0.001	0	Germ
Wdr76	0	0.455486219175101	0.472	0.109	0	Germ
Rpgr	0	0.454515965448375	0.408	0.115	0	Germ
Cad	0	0.454197272940068	0.492	0.146	0	Germ
Krcc1	0	0.453431067861016	0.755	0.495	0	Germ
Nabp1	0	0.452047166949199	0.346	0.048	0	Germ
Thumpd3	0	0.451540081230659	0.577	0.219	0	Germ
Agpat5	0	0.451146647016305	0.579	0.257	0	Germ
Eif5a	0	0.451069202303523	0.971	0.917	0	Germ
Ublcp1	0	0.4503369197627	0.665	0.341	0	Germ
Prc1	0	0.449952799290567	0.512	0.137	0	Germ
Ndufc2	0	0.449534435278595	0.95	0.873	0	Germ
Mrpl18	0	0.449336369674087	0.849	0.606	0	Germ
Brwd1	0	0.449135236457775	0.674	0.348	0	Germ
Haus7	0	0.449070884679834	0.573	0.252	0	Germ
Foxr1	0	0.44904024136647	0.354	0.007	0	Germ
Cnih4	0	0.448928952609413	0.812	0.566	0	Germ
Ipo5	0	0.448386924070433	0.721	0.416	0	Germ
Msh6	0	0.447699128701215	0.542	0.176	0	Germ
Setx	0	0.447667717158844	0.496	0.254	0	Germ
Serbp1	0	0.447491894175727	0.973	0.966	0	Germ
Pdxdc1	0	0.447445434938001	0.633	0.328	0	Germ
Cul1	0	0.446978880971456	0.827	0.617	0	Germ
Nup107	0	0.446839403151709	0.514	0.132	0	Germ
Gtf2h2	0	0.446493205264865	0.552	0.203	0	Germ
Nrbp1	0	0.446299145717821	0.714	0.463	0	Germ
Mcrs1	0	0.445894958127126	0.727	0.421	0	Germ
Zwilch	0	0.445680040338012	0.429	0.066	0	Germ
Mnd1	0	0.44561976496857	0.47	0.124	0	Germ
Asna1	0	0.443971334559731	0.618	0.375	0	Germ
Csde1	0	0.443696759551009	0.903	0.776	0	Germ
Rhox7b	0	0.443236417795286	0.366	0.001	0	Germ
Fen1	0	0.443116366032342	0.577	0.173	0	Germ
Pdpk1	0	0.443042711357661	0.559	0.232	0	Germ
Eftud2	0	0.442715514587971	0.666	0.319	0	Germ
Med31	0	0.442127104249248	0.685	0.382	0	Germ
Atp5k	0	0.442112526845909	0.933	0.841	0	Germ
Mrpl30	0	0.441964957002379	0.906	0.753	0	Germ
Adarb1	0	0.441875145106699	0.365	0.054	0	Germ
Atm	0	0.441395479906937	0.439	0.16	0	Germ
Rps4x	0	0.440539486811262	0.996	0.996	0	Germ
Usp32	0	0.44033418328098	0.407	0.137	0	Germ
Kctd3	0	0.439925636703344	0.536	0.171	0	Germ
Bcap29	0	0.439346157029486	0.582	0.235	0	Germ
Pcbp2	0	0.438648786221797	0.959	0.919	0	Germ
Stard3nl	0	0.438583900558892	0.671	0.343	0	Germ
Rpl19	0	0.437892159723866	0.999	0.998	0	Germ
Tln2	0	0.437847374792073	0.582	0.194	0	Germ
Exosc7	0	0.437690198404476	0.704	0.394	0	Germ
Pdcd2l	0	0.437322514317712	0.559	0.206	0	Germ
Rfc1	0	0.437248547682695	0.788	0.57	0	Germ
Tmem199	0	0.436556800939769	0.558	0.209	0	Germ
Mrps14	0	0.435513744302421	0.882	0.702	0	Germ
Lrr1	0	0.435467441118301	0.405	0.044	0	Germ
Rfc5	0	0.435354264789288	0.55	0.169	0	Germ
Cdc7	0	0.435335726659409	0.46	0.094	0	Germ
S100pbp	0	0.435087715495324	0.495	0.169	0	Germ
Senp3	0	0.434017634312515	0.583	0.236	0	Germ
Pxmp2	0	0.433567087550135	0.446	0.063	0	Germ
Ebna1bp2	0	0.433108387205488	0.786	0.53	0	Germ
Aldh7a1	0	0.432865150659105	0.636	0.375	0	Germ
Ccdc152	0	0.431906139505256	0.308	0.035	0	Germ
Taf1d	0	0.431455876734861	0.863	0.663	0	Germ
Wee1	0	0.431341452270927	0.547	0.189	0	Germ
Coa6	0	0.430995490001787	0.635	0.301	0	Germ
Ugt8a	0	0.430875426034014	0.261	0.004	0	Germ
Gnl2	0	0.430792430666154	0.628	0.323	0	Germ
Rad51ap1	0	0.43016142978706	0.49	0.101	0	Germ
Emc8	0	0.430142869844394	0.719	0.451	0	Germ
Grsf1	0	0.430074559291689	0.681	0.348	0	Germ
Rpl18	0	0.429873356225658	0.997	0.996	0	Germ
Sfmbt1	0	0.429821364652384	0.5	0.126	0	Germ
Cse1l	0	0.429318770485128	0.659	0.301	0	Germ
Spast	0	0.427953337536992	0.572	0.257	0	Germ
Ube2n	0	0.427743287622308	0.884	0.71	0	Germ
Sf3b5	0	0.427695857365355	0.87	0.731	0	Germ
Ash2l	0	0.42736476921833	0.694	0.402	0	Germ
Snrnp25	0	0.427313601039293	0.566	0.222	0	Germ
Mrpl11	0	0.427080679911855	0.798	0.526	0	Germ
Rbbp8	0	0.426614974921899	0.537	0.216	0	Germ
4933416C03Rik	0	0.426319785400903	0.262	0.001	0	Germ
Rnaseh2b	0	0.426208565445556	0.607	0.263	0	Germ
Nup88	0	0.426059759987799	0.617	0.271	0	Germ
Pdap1	0	0.425939206468461	0.923	0.833	0	Germ
Plekha8	0	0.425733007321798	0.522	0.175	0	Germ
Mrpl48	0	0.425236662405842	0.804	0.544	0	Germ
Pgm2l1	0	0.425129229332882	0.358	0.081	0	Germ
Rnf212	0	0.425127005108882	0.263	0.002	0	Germ
Ubr4	0	0.424984750454605	0.637	0.366	0	Germ
Tsn	0	0.424907548741336	0.904	0.769	0	Germ
Rrp15	0	0.424866109916501	0.642	0.34	0	Germ
Cops8	0	0.424620471900738	0.8	0.525	0	Germ
Fcf1	0	0.424178430985276	0.737	0.446	0	Germ
Chchd7	0	0.424122451045735	0.698	0.384	0	Germ
Rtca	0	0.423865468789091	0.577	0.226	0	Germ
Ap3b2	0	0.423101036344132	0.332	0.004	0	Germ
Rasal2	0	0.422560214659683	0.457	0.128	0	Germ
Suv39h2	0	0.422306432256904	0.46	0.087	0	Germ
Brca1	0	0.421356198080235	0.403	0.066	0	Germ
Etaa1	0	0.421324032281411	0.549	0.188	0	Germ
Med17	0	0.420756857437243	0.528	0.195	0	Germ
Cep295	0	0.420396828640161	0.513	0.202	0	Germ
Fancd2	0	0.419668253396362	0.387	0.026	0	Germ
Polr1c	0	0.418887769086875	0.709	0.421	0	Germ
Tle4	0	0.41864669610164	0.586	0.228	0	Germ
Akap17b	0	0.418500089756996	0.355	0.114	0	Germ
Acbd3	0	0.417964781852626	0.685	0.407	0	Germ
Trappc8	0	0.417602917245377	0.454	0.152	0	Germ
Mrpl51	0	0.417544249970079	0.843	0.625	0	Germ
Polr3c	0	0.417370534322989	0.463	0.181	0	Germ
Mybl1	0	0.417202278576015	0.305	0.023	0	Germ
Rbm17	0	0.416809805078556	0.805	0.586	0	Germ
Emd	0	0.416774173355088	0.719	0.467	0	Germ
Ppil4	0	0.416461248911444	0.657	0.354	0	Germ
Mrps18a	0	0.416126070223549	0.774	0.52	0	Germ
Spo11	0	0.41559564927086	0.257	0.001	0	Germ
Srrm1	0	0.415274436126904	0.894	0.779	0	Germ
Gm49336	0	0.41479308750726	0.529	0.158	0	Germ
Fbxo31	0	0.414018329970616	0.501	0.156	0	Germ
Gmps	0	0.413935109213167	0.77	0.512	0	Germ
Brix1	0	0.413925019057768	0.699	0.414	0	Germ
Nup37	0	0.413469954867235	0.533	0.193	0	Germ
Riox2	0	0.413348968689379	0.481	0.131	0	Germ
4930524B15Rik	0	0.413158706083692	0.268	0.003	0	Germ
Psip1	0	0.412868192263949	0.896	0.744	0	Germ
Zfp217	0	0.412806799915853	0.468	0.099	0	Germ
Kif4	0	0.412525232147774	0.427	0.079	0	Germ
Faim	0	0.411995887080503	0.661	0.333	0	Germ
Kif15	0	0.411452370736593	0.465	0.098	0	Germ
Gar1	0	0.411448804381207	0.67	0.386	0	Germ
Usp42	0	0.41132034198971	0.488	0.165	0	Germ
Nup62	0	0.410986685321656	0.601	0.27	0	Germ
Eef1e1	0	0.410961486399818	0.611	0.349	0	Germ
Ccdc92	0	0.410800075674537	0.382	0.035	0	Germ
Supt5	0	0.409865249740822	0.757	0.478	0	Germ
Med4	0	0.409771334654536	0.712	0.421	0	Germ
Emg1	0	0.408848159662215	0.844	0.633	0	Germ
Ciapin1	0	0.407804997651275	0.612	0.288	0	Germ
Ccna2	0	0.407679742194706	0.504	0.123	0	Germ
Wdr5	0	0.407623001865894	0.555	0.201	0	Germ
Dcaf1	0	0.40753800824308	0.543	0.217	0	Germ
Snrnp27	0	0.407458458709151	0.844	0.633	0	Germ
Hpf1	0	0.407208883747887	0.731	0.454	0	Germ
Larp4	0	0.406900703141442	0.647	0.376	0	Germ
Rhox13	0	0.406484138898755	0.25	0.001	0	Germ
Mns1	0	0.405934038573231	0.511	0.162	0	Germ
Gtf2f2	0	0.404333513742285	0.579	0.237	0	Germ
Raph1	0	0.40427593709553	0.592	0.221	0	Germ
Ribc1	0	0.403995293601805	0.291	0.021	0	Germ
Mrpl38	0	0.403578191399785	0.722	0.426	0	Germ
Rev1	0	0.403280023324285	0.556	0.21	0	Germ
Adad2	0	0.403086026373845	0.304	0.004	0	Germ
Rps18	0	0.402814308580421	0.999	0.998	0	Germ
Med7	0	0.402568317446523	0.632	0.348	0	Germ
Phka2	0	0.400338529787305	0.414	0.094	0	Germ
Armc1	0	0.400131212096069	0.694	0.411	0	Germ
Sgf29	0	0.399827882109013	0.56	0.231	0	Germ
Fdft1	0	0.399731224403301	0.504	0.23	0	Germ
Otud5	0	0.399563871371542	0.548	0.234	0	Germ
Pelp1	0	0.399102557579466	0.6	0.259	0	Germ
Hspa8	0	0.39841482809675	0.994	0.994	0	Germ
Ptges3	0	0.39818331286561	0.919	0.775	0	Germ
Dnm1l	0	0.397303256097737	0.637	0.363	0	Germ
Mrpl1	0	0.397192424992152	0.582	0.269	0	Germ
Cdca2	0	0.396997584713016	0.454	0.082	0	Germ
Mcmbp	0	0.396515036793356	0.654	0.37	0	Germ
Ndufs1	0	0.396495462818447	0.649	0.352	0	Germ
Haus3	0	0.396469810213408	0.489	0.17	0	Germ
Thop1	0	0.39635487674882	0.551	0.236	0	Germ
Plk4	0	0.395861044534194	0.477	0.134	0	Germ
Nkiras1	0	0.395421394109917	0.489	0.147	0	Germ
Tacc3	0	0.395163912350381	0.513	0.149	0	Germ
Arid3b	0	0.394968035017749	0.398	0.036	0	Germ
Ggnbp2	0	0.394727140973641	0.746	0.496	0	Germ
Ccdc115	0	0.394717856646651	0.521	0.279	0	Germ
Fbxo15	0	0.394619393237491	0.347	0.004	0	Germ
Wapl	0	0.394604462435488	0.775	0.526	0	Germ
1190007I07Rik	0	0.39441163675953	0.599	0.265	0	Germ
Nek4	0	0.394085651797234	0.419	0.115	0	Germ
Med6	0	0.393965905565651	0.584	0.286	0	Germ
Snx16	0	0.393305726168319	0.456	0.121	0	Germ
Tomm6	0	0.393120539398878	0.5	0.188	0	Germ
Sgo2a	0	0.392325563655145	0.431	0.075	0	Germ
Spdl1	0	0.392318511678158	0.345	0.062	0	Germ
Cebpz	0	0.392270930417846	0.786	0.547	0	Germ
Rfxap	0	0.392266141080767	0.599	0.278	0	Germ
Taf1b	0	0.391777440864008	0.407	0.144	0	Germ
Mark3	0	0.391448212719459	0.677	0.419	0	Germ
Eml5	0	0.390538344793414	0.292	0.029	0	Germ
Kif2c	0	0.390243862292649	0.448	0.082	0	Germ
Bpnt1	0	0.389243924755972	0.478	0.142	0	Germ
Bag4	0	0.388829998143285	0.551	0.219	0	Germ
Snx27	0	0.388787858476798	0.621	0.282	0	Germ
Hint3	0	0.388555494757034	0.564	0.269	0	Germ
Cpne5	0	0.388373700616596	0.375	0.054	0	Germ
Lrpprc	0	0.387687188138212	0.589	0.246	0	Germ
Melk	0	0.387041315629561	0.447	0.077	0	Germ
Spice1	0	0.386981252604143	0.445	0.119	0	Germ
Alms1	0	0.386812884889356	0.375	0.123	0	Germ
Smndc1	0	0.386777707963363	0.661	0.35	0	Germ
Cep89	0	0.386593811819365	0.396	0.135	0	Germ
Hnrnph3	0	0.386486165379591	0.749	0.495	0	Germ
Mdm2	0	0.386349150838182	0.559	0.253	0	Germ
Nme6	0	0.385609560296087	0.525	0.182	0	Germ
Wasl	0	0.385576050596634	0.674	0.426	0	Germ
Pikfyve	0	0.385473048755676	0.47	0.166	0	Germ
Fam169a	0	0.385165671195955	0.379	0.023	0	Germ
Bet1	0	0.384651217918405	0.698	0.409	0	Germ
Zmym5	0	0.384595817832714	0.686	0.373	0	Germ
Dgcr8	0	0.384357478346953	0.489	0.15	0	Germ
Jade1	0	0.383338865009922	0.549	0.204	0	Germ
Nxt1	0	0.383316276500316	0.606	0.328	0	Germ
Mageb16	0	0.383267429828258	0.339	0.005	0	Germ
Zbtb11	0	0.383166119318737	0.447	0.168	0	Germ
Chd1l	0	0.3829876794251	0.431	0.09	0	Germ
Cep192	0	0.382944115384199	0.518	0.185	0	Germ
Phc1	0	0.382842096732034	0.488	0.149	0	Germ
Rnf8	0	0.382299378134268	0.483	0.198	0	Germ
Mrpl4	0	0.382148757990868	0.715	0.443	0	Germ
Oser1	0	0.380618168132119	0.632	0.335	0	Germ
Mrps28	0	0.379623941090598	0.708	0.45	0	Germ
Kif18a	0	0.379033011565251	0.376	0.061	0	Germ
Polr3g	0	0.378773554482465	0.406	0.098	0	Germ
Cul4b	0	0.378673380191117	0.534	0.271	0	Germ
Cdc25a	0	0.378585548191087	0.535	0.217	0	Germ
Cnot11	0	0.378526865033532	0.568	0.229	0	Germ
Usp1	0	0.378438855446257	0.709	0.413	0	Germ
Rad18	0	0.378358803941796	0.444	0.113	0	Germ
Mrpl58	0	0.378347916784067	0.787	0.54	0	Germ
Dgkd	0	0.37827390387436	0.489	0.171	0	Germ
Lrrc34	0	0.37819553372618	0.334	0.01	0	Germ
Gm11837	0	0.377747232590201	0.348	0.065	0	Germ
Sae1	0	0.377575264992397	0.736	0.475	0	Germ
Rps19bp1	0	0.377362133003669	0.716	0.435	0	Germ
Abl2	0	0.377197211624595	0.474	0.137	0	Germ
Tcf20	0	0.376887684506164	0.478	0.199	0	Germ
Supt3	0	0.37685682429687	0.491	0.225	0	Germ
Nvl	0	0.376561325683904	0.646	0.347	0	Germ
Yeats4	0	0.376422226111512	0.725	0.449	0	Germ
Snapc1	0	0.375805600876191	0.518	0.194	0	Germ
Cnot4	0	0.375738799533908	0.681	0.414	0	Germ
Mrps9	0	0.375681230320938	0.662	0.396	0	Germ
Prkcz	0	0.375624090425096	0.409	0.055	0	Germ
Dkc1	0	0.375288396130081	0.703	0.426	0	Germ
Lactb	0	0.374941571422483	0.467	0.164	0	Germ
Xrcc1	0	0.374815513201806	0.562	0.252	0	Germ
Tcfl5	0	0.374498119806344	0.316	0.003	0	Germ
B230118H07Rik	0	0.374345091865304	0.563	0.322	0	Germ
Cnot1	0	0.373842577889645	0.745	0.472	0	Germ
Trap1	0	0.373812566043977	0.65	0.341	0	Germ
Gclc	0	0.372822391031288	0.52	0.17	0	Germ
Aunip	0	0.372691107301102	0.382	0.066	0	Germ
Mtf2	0	0.372648213598947	0.709	0.417	0	Germ
Rfc3	0	0.372443465527859	0.648	0.343	0	Germ
Srbd1	0	0.372149569673246	0.444	0.161	0	Germ
D3Ertd751e	0	0.371824205008569	0.343	0.102	0	Germ
Stx16	0	0.371794926116758	0.668	0.395	0	Germ
Mmadhc	0	0.370869682872579	0.678	0.408	0	Germ
Dnpep	0	0.370169878054021	0.702	0.436	0	Germ
Haus1	0	0.370083981749003	0.501	0.196	0	Germ
Snrpn	0	0.370004333104742	0.457	0.186	0	Germ
Ttk	0	0.369610737352295	0.405	0.061	0	Germ
Rpl10l	0	0.369422957271951	0.283	0.002	0	Germ
Syngr4	0	0.369224297020664	0.29	0.006	0	Germ
Nol12	0	0.369153672789739	0.606	0.314	0	Germ
Hsf2	0	0.369137486575698	0.463	0.209	0	Germ
Ube2g1	0	0.369110313425879	0.677	0.4	0	Germ
Ormdl2	0	0.369086291887107	0.536	0.202	0	Germ
Hormad2	0	0.369071545472906	0.305	0.003	0	Germ
Hsph1	0	0.368693681174976	0.659	0.335	0	Germ
Rpl7a	0	0.368545310863722	0.994	0.99	0	Germ
Gtf2h1	0	0.368440785113827	0.56	0.25	0	Germ
Zfp639	0	0.368424976466345	0.616	0.297	0	Germ
Gcat	0	0.367927350952313	0.4	0.113	0	Germ
Crabp1	0	0.367912717584906	0.438	0.072	0	Germ
Tars2	0	0.366965809104166	0.488	0.149	0	Germ
Btaf1	0	0.366709004080066	0.415	0.188	0	Germ
Klf5	0	0.3666710425062	0.366	0.053	0	Germ
Mki67	0	0.366526838475879	0.44	0.132	0	Germ
Psmg2	0	0.366440211008171	0.649	0.347	0	Germ
Exo1	0	0.366288815834661	0.416	0.071	0	Germ
1700048O20Rik	0	0.36605009299502	0.339	0.053	0	Germ
Gpatch11	0	0.365905151127845	0.509	0.229	0	Germ
Cspg5	0	0.365085960218707	0.254	0.035	0	Germ
Hic2	0	0.365010671304671	0.439	0.092	0	Germ
BC055324	0	0.364751101767278	0.364	0.059	0	Germ
Get4	0	0.364035602489187	0.664	0.374	0	Germ
Pou4f1	0	0.36383242427668	0.297	0.004	0	Germ
Taf1	0	0.363691128706728	0.574	0.284	0	Germ
Msx2	0	0.363500886816014	0.315	0.015	0	Germ
Slc4a1ap	0	0.361686214899568	0.468	0.198	0	Germ
Tmem97	0	0.361222363442804	0.528	0.258	0	Germ
Larp4b	0	0.360218367500232	0.647	0.37	0	Germ
Cyld	0	0.35987704330273	0.383	0.163	0	Germ
Rab22a	0	0.359379623093773	0.561	0.309	0	Germ
Usp37	0	0.358966835618075	0.526	0.219	0	Germ
Prkrip1	0	0.358954601013669	0.549	0.282	0	Germ
Sccpdh	0	0.358714868738248	0.583	0.263	0	Germ
Rnf4	0	0.358107836597694	0.701	0.434	0	Germ
Camsap1	0	0.357538948429737	0.533	0.228	0	Germ
Psmd5	0	0.357388248005283	0.587	0.281	0	Germ
Hacd2	0	0.357332886535806	0.588	0.301	0	Germ
Ckap2	0	0.357046213495874	0.442	0.087	0	Germ
Xrcc5	0	0.356464937752275	0.54	0.244	0	Germ
Rnf170	0	0.356281748566589	0.474	0.178	0	Germ
Fam216a	0	0.355944159777474	0.619	0.352	0	Germ
Mrpl3	0	0.354907274724128	0.65	0.365	0	Germ
Pbk	0	0.35461966985151	0.5	0.117	0	Germ
Tctex1d2	0	0.354381456116632	0.517	0.217	0	Germ
Ecsit	0	0.353838101959425	0.435	0.185	0	Germ
Brdt	0	0.353698428960536	0.328	0.057	0	Germ
Orc2	0	0.353639839742552	0.531	0.22	0	Germ
Wdhd1	0	0.35328004398108	0.394	0.077	0	Germ
Abhd10	0	0.353242315571812	0.519	0.198	0	Germ
Cog6	0	0.352720314821693	0.388	0.152	0	Germ
Syt14	0	0.352215471829582	0.259	0.07	0	Germ
Ppan	0	0.352044055958305	0.555	0.274	0	Germ
Syn2	0	0.351561687532623	0.278	0.017	0	Germ
Copg2	0	0.351556889637262	0.527	0.206	0	Germ
Hnrnpa2b1	0	0.351480013756987	0.971	0.946	0	Germ
Tmem248	0	0.351342376037032	0.532	0.251	0	Germ
Aimp2	0	0.350819573636375	0.575	0.298	0	Germ
Cdca3	0	0.350566881461841	0.501	0.147	0	Germ
Lrrfip2	0	0.350379964328393	0.56	0.296	0	Germ
Acer3	0	0.350133505238438	0.347	0.129	0	Germ
Pi4ka	0	0.349824199858866	0.444	0.19	0	Germ
Lin28a	0	0.349688951079042	0.304	0.007	0	Germ
Ptpn12	0	0.349226992931596	0.497	0.209	0	Germ
Nup85	0	0.349095370430495	0.503	0.186	0	Germ
Tarbp2	0	0.34796153705994	0.535	0.216	0	Germ
Mre11a	0	0.347642204999694	0.446	0.142	0	Germ
Csnk2a2	0	0.347627792522289	0.591	0.326	0	Germ
Zc3h8	0	0.347241027038172	0.41	0.091	0	Germ
Paip2b	0	0.346776486021477	0.447	0.179	0	Germ
Usp15	0	0.346119710817048	0.538	0.295	0	Germ
Nt5c2	0	0.345851925255852	0.475	0.173	0	Germ
Asnsd1	0	0.345634218110806	0.588	0.28	0	Germ
Ddx21	0	0.345292646438383	0.692	0.421	0	Germ
Gata2	0	0.345290253934542	0.375	0.048	0	Germ
Ints7	0	0.345277443176207	0.529	0.205	0	Germ
Skap2	0	0.34491309295798	0.511	0.177	0	Germ
Ube2f	0	0.344455822488721	0.61	0.32	0	Germ
Plcg2	0	0.344454195697438	0.344	0.026	0	Germ
Nup153	0	0.344374768078647	0.535	0.219	0	Germ
Pdgfa	0	0.344044841011894	0.53	0.266	0	Germ
Evi5	0	0.344026828448213	0.742	0.475	0	Germ
Dock3	0	0.343474008663313	0.252	0.003	0	Germ
Cbwd1	0	0.342921837662983	0.356	0.116	0	Germ
Chuk	0	0.342747209766061	0.473	0.192	0	Germ
Dnaja3	0	0.34243026101739	0.503	0.208	0	Germ
Adsl	0	0.342400526203862	0.551	0.244	0	Germ
Ppp3cb	0	0.341397296312803	0.634	0.343	0	Germ
Uimc1	0	0.341242053565015	0.487	0.234	0	Germ
Sirt1	0	0.341018380881017	0.434	0.143	0	Germ
Mrpl49	0	0.340756707651849	0.618	0.339	0	Germ
Prpf38a	0	0.340661845631954	0.666	0.372	0	Germ
Gjc1	0	0.340513593575801	0.62	0.249	0	Germ
Gjb3	0	0.340225699611232	0.267	0.007	0	Germ
Mcm2	0	0.339874375723916	0.515	0.218	0	Germ
Ppp5c	0	0.339820597993605	0.59	0.278	0	Germ
Cntrl	0	0.339581715803523	0.372	0.17	0	Germ
Med19	0	0.337719296470701	0.695	0.427	0	Germ
Zfp131	0	0.337629368929281	0.597	0.333	0	Germ
Hcfc1	0	0.337501282768579	0.589	0.303	0	Germ
Lancl1	0	0.337011059466789	0.567	0.296	0	Germ
Fam91a1	0	0.336988533636552	0.504	0.198	0	Germ
Bnip3	0	0.336681576643282	0.557	0.244	0	Germ
2310035C23Rik	0	0.335797805102001	0.453	0.19	0	Germ
Zcchc10	0	0.335447108766394	0.54	0.238	0	Germ
Anln	0	0.335388488996569	0.425	0.091	0	Germ
Agbl3	0	0.335155012508482	0.318	0.1	0	Germ
Rab6b	0	0.335082384609318	0.391	0.072	0	Germ
Pcx	0	0.33500316009014	0.335	0.056	0	Germ
Dhfr	0	0.334866274049178	0.544	0.197	0	Germ
Hscb	0	0.334777555003802	0.54	0.229	0	Germ
Rnf149	0	0.334651370716014	0.703	0.409	0	Germ
Svip	0	0.334622345033371	0.376	0.094	0	Germ
Rpl10a	0	0.334613670094528	0.996	0.992	0	Germ
Cul5	0	0.334512670173376	0.678	0.41	0	Germ
Sgsm3	0	0.334221035252435	0.339	0.069	0	Germ
Cdc45	0	0.334147477837807	0.366	0.072	0	Germ
Cit	0	0.334070255518927	0.424	0.092	0	Germ
Psma8	0	0.334048082515864	0.288	0.015	0	Germ
Usp7	0	0.333999039905701	0.647	0.366	0	Germ
Nelfcd	0	0.333991888479149	0.563	0.256	0	Germ
Nmb	0	0.333682712686634	0.308	0.044	0	Germ
Ccne1	0	0.333306180633706	0.389	0.08	0	Germ
Ccdc136	0	0.333268935797978	0.383	0.156	0	Germ
Gid4	0	0.333234140639407	0.534	0.267	0	Germ
Ints8	0	0.333037807996433	0.463	0.174	0	Germ
Mrnip	0	0.332732155421904	0.295	0.095	0	Germ
Parp12	0	0.3323280718561	0.398	0.088	0	Germ
Prr19	0	0.332225975823929	0.292	0.002	0	Germ
Plekha1	0	0.331782226458564	0.474	0.17	0	Germ
Plekhf2	0	0.331230709198683	0.469	0.168	0	Germ
B230354K17Rik	0	0.330898404372561	0.422	0.176	0	Germ
Kat2a	0	0.330352844743955	0.508	0.213	0	Germ
Actl6a	0	0.330217555023848	0.765	0.496	0	Germ
Stradb	0	0.330186574892976	0.383	0.121	0	Germ
Sptbn2	0	0.329969631681051	0.297	0.006	0	Germ
Slc9a3r1	0	0.329901924883996	0.427	0.136	0	Germ
Zdbf2	0	0.329209007177728	0.308	0.114	0	Germ
Orc6	0	0.328335994850722	0.653	0.354	0	Germ
Ipmk	0	0.328264884706066	0.387	0.079	0	Germ
Hmces	0	0.328017324437624	0.528	0.227	0	Germ
Ctu2	0	0.327833920210249	0.465	0.162	0	Germ
Itgb3bp	0	0.327607914208209	0.463	0.199	0	Germ
Lyrm9	0	0.327519298527715	0.467	0.165	0	Germ
Alpl	0	0.327369104447734	0.354	0.059	0	Germ
Rpap3	0	0.327247929327728	0.576	0.279	0	Germ
Brap	0	0.327086408320129	0.472	0.185	0	Germ
Gm26917	0	0.326872944064669	0.657	0.363	0	Germ
Mrpl44	0	0.326809349965486	0.554	0.264	0	Germ
E130308A19Rik	0	0.326332062415535	0.51	0.182	0	Germ
Chaf1a	0	0.32560927674501	0.466	0.146	0	Germ
Timeless	0	0.325539795070892	0.454	0.136	0	Germ
Tsacc	0	0.325314658830843	0.32	0.084	0	Germ
Ptrhd1	0	0.325292404912084	0.565	0.277	0	Germ
Ythdf1	0	0.325290948635392	0.62	0.323	0	Germ
Phf8	0	0.325083173815718	0.368	0.167	0	Germ
Htt	0	0.324925309037402	0.455	0.18	0	Germ
Orc3	0	0.324859007826426	0.48	0.205	0	Germ
Tsc1	0	0.324827753339371	0.456	0.155	0	Germ
Dsn1	0	0.324715327901957	0.325	0.068	0	Germ
Dopey1	0	0.32446261145901	0.342	0.14	0	Germ
Fbxo5	0	0.324192907133219	0.465	0.14	0	Germ
Phtf1	0	0.323922288148975	0.427	0.172	0	Germ
Fbxo28	0	0.323169554009911	0.498	0.202	0	Germ
Orc4	0	0.322906693783274	0.539	0.28	0	Germ
Crbn	0	0.322217276217297	0.463	0.219	0	Germ
Dtl	0	0.322194126050547	0.523	0.191	0	Germ
Uchl5	0	0.321502521779431	0.569	0.278	0	Germ
Rpl11	0	0.321419403335315	0.998	0.997	0	Germ
Wfdc2	0	0.32114679454705	0.302	0.031	0	Germ
Ankrd26	0	0.321065152940617	0.445	0.188	0	Germ
Tab3	0	0.320615309911711	0.367	0.062	0	Germ
Ccdc88c	0	0.319879394967162	0.302	0.047	0	Germ
Gpr137c	0	0.319558510615459	0.257	0.04	0	Germ
Gnaz	0	0.31954054695939	0.317	0.027	0	Germ
Dnajc13	0	0.319142018089863	0.506	0.23	0	Germ
Odf2l	0	0.318802779123278	0.325	0.128	0	Germ
Bhlhb9	0	0.318724407166007	0.506	0.268	0	Germ
Cystm1	0	0.318404825311971	0.437	0.108	0	Germ
Dnajc9	0	0.318190599943713	0.691	0.372	0	Germ
Zmym1	0	0.317773410641444	0.443	0.132	0	Germ
Fnip1	0	0.317531489055232	0.453	0.212	0	Germ
Cep162	0	0.316985324964318	0.378	0.136	0	Germ
Cherp	0	0.316039409122834	0.557	0.256	0	Germ
Fsd1l	0	0.3160200549879	0.321	0.084	0	Germ
Alg1	0	0.315872548014585	0.412	0.146	0	Germ
Mtor	0	0.315452692672323	0.457	0.154	0	Germ
Cluap1	0	0.315445647604034	0.424	0.198	0	Germ
Lnpk	0	0.315115221359055	0.438	0.192	0	Germ
Cnot10	0	0.314503234845132	0.572	0.283	0	Germ
Shoc2	0	0.313616767468474	0.562	0.278	0	Germ
Dtnb	0	0.313570524063033	0.525	0.226	0	Germ
Aatf	0	0.313318741478597	0.54	0.255	0	Germ
Anapc4	0	0.313287999522552	0.578	0.302	0	Germ
Mta3	0	0.31314944743313	0.643	0.359	0	Germ
Acot9	0	0.311995039301051	0.458	0.192	0	Germ
Spryd7	0	0.311926673453943	0.347	0.132	0	Germ
Heatr1	0	0.311632265880255	0.385	0.102	0	Germ
Sac3d1	0	0.311583909650889	0.498	0.221	0	Germ
4930432K21Rik	0	0.311245775484706	0.289	0.013	0	Germ
Gldc	0	0.310652274317487	0.28	0.005	0	Germ
Kif11	0	0.310269994357723	0.392	0.082	0	Germ
Igf2bp1	0	0.310255319936586	0.415	0.099	0	Germ
Golga3	0	0.310077374365063	0.41	0.189	0	Germ
Rps27a	0	0.309747981994317	0.999	0.998	0	Germ
Crb3	0	0.309347083663086	0.259	0.022	0	Germ
Dtx2	0	0.309218430537413	0.42	0.145	0	Germ
Oip5	0	0.308883514962697	0.326	0.043	0	Germ
Nusap1	0	0.308722125647035	0.466	0.117	0	Germ
Psme3	0	0.30840690064558	0.554	0.261	0	Germ
Knl1	0	0.308346480721666	0.356	0.083	0	Germ
Naa30	0	0.30810433609149	0.422	0.141	0	Germ
Mapk14	0	0.307466648690248	0.491	0.19	0	Germ
Hagh	0	0.306725772886807	0.52	0.258	0	Germ
Nelfa	0	0.306699453791825	0.518	0.252	0	Germ
Ints1	0	0.306587843586524	0.411	0.133	0	Germ
Sympk	0	0.306562834294462	0.544	0.288	0	Germ
Mettl16	0	0.306548914047997	0.59	0.325	0	Germ
Nop9	0	0.306447695737297	0.476	0.189	0	Germ
Cenpn	0	0.305857368746536	0.382	0.095	0	Germ
Msh2	0	0.305439111813676	0.574	0.287	0	Germ
Rbm34	0	0.305430375785317	0.545	0.264	0	Germ
Edem2	0	0.304832250998607	0.512	0.238	0	Germ
Rad51c	0	0.304056232042137	0.319	0.034	0	Germ
Lbr	0	0.303923903322189	0.523	0.21	0	Germ
Pphln1	0	0.303653382188059	0.424	0.16	0	Germ
Grpel2	0	0.30294808235042	0.434	0.176	0	Germ
Gmcl1	0	0.302777255198182	0.495	0.206	0	Germ
Sin3a	0	0.302504008670464	0.569	0.277	0	Germ
Rpl23	0	0.302190189699797	1	0.999	0	Germ
Nup188	0	0.302140256871531	0.44	0.149	0	Germ
Gpn3	0	0.301991802735787	0.482	0.207	0	Germ
Porcn	0	0.301980943485542	0.302	0.048	0	Germ
Fxr2	0	0.301696336443523	0.518	0.257	0	Germ
Ccdc122	0	0.301327098111768	0.266	0.094	0	Germ
Armc8	0	0.30036513992221	0.459	0.167	0	Germ
1300002E11Rik	0	0.300106273896992	0.455	0.175	0	Germ
Fam135a	0	0.299843668960264	0.425	0.158	0	Germ
Tmem106c	0	0.299513837741187	0.474	0.237	0	Germ
Cul2	0	0.299323965701895	0.511	0.218	0	Germ
Rims3	0	0.299310896088149	0.274	0.007	0	Germ
Cmss1	0	0.298641134700143	0.549	0.286	0	Germ
Zfp672	0	0.298400520976536	0.385	0.177	0	Germ
Setd1a	0	0.29797313367114	0.436	0.146	0	Germ
Igf2bp3	0	0.297422400529905	0.564	0.218	0	Germ
E2f1	0	0.295880800545455	0.394	0.102	0	Germ
Dmrt1	0	0.295598809768934	0.275	0.005	0	Germ
Clpb	0	0.295595627238664	0.498	0.214	0	Germ
Fam229b	0	0.295576646626759	0.258	0.083	0	Germ
Mettl5	0	0.295452157038942	0.483	0.215	0	Germ
Nek2	0	0.295232330250231	0.324	0.042	0	Germ
Stard7	0	0.294762692643069	0.526	0.268	0	Germ
Coro1c	0	0.29469849342186	0.547	0.25	0	Germ
Elac2	0	0.294324881926996	0.399	0.121	0	Germ
Kntc1	0	0.293612769489765	0.292	0.036	0	Germ
Haus6	0	0.293217824553415	0.31	0.094	0	Germ
Polg	0	0.292262838863315	0.467	0.17	0	Germ
Mars	0	0.292227878065653	0.478	0.198	0	Germ
Npat	0	0.292052066254092	0.415	0.175	0	Germ
Gfra4	0	0.291840979498616	0.282	0.038	0	Germ
Cep72	0	0.291303527242383	0.303	0.049	0	Germ
Sugp1	0	0.290156821215111	0.401	0.159	0	Germ
Dot1l	0	0.289858918770946	0.531	0.247	0	Germ
Mob1b	0	0.289801403862071	0.472	0.216	0	Germ
Dcaf6	0	0.289374352317387	0.364	0.143	0	Germ
Homer2	0	0.28905524137928	0.309	0.053	0	Germ
Dmxl2	0	0.288277655852557	0.322	0.093	0	Germ
1810044D09Rik	0	0.288087596750124	0.278	0.084	0	Germ
Ddx55	0	0.288070890517253	0.43	0.168	0	Germ
Phospho2	0	0.287979241943083	0.362	0.147	0	Germ
Ina	0	0.287781381404642	0.268	0.005	0	Germ
Rars2	0	0.287715591674297	0.407	0.168	0	Germ
Map3k4	0	0.287519114164945	0.53	0.262	0	Germ
Iars2	0	0.287450367792976	0.587	0.311	0	Germ
Noc4l	0	0.287380064257567	0.424	0.189	0	Germ
Znhit3	0	0.287274553825018	0.511	0.236	0	Germ
Atg5	0	0.286939613680481	0.594	0.329	0	Germ
Trmt6	0	0.286191478677493	0.547	0.291	0	Germ
N4bp2	0	0.285622034179603	0.536	0.26	0	Germ
Epb41l5	0	0.28526972962373	0.497	0.216	0	Germ
Parg	0	0.285108764153862	0.459	0.227	0	Germ
Gtf3c3	0	0.284849299003828	0.445	0.188	0	Germ
Wipi2	0	0.284493444220859	0.557	0.302	0	Germ
Dynlt1a	0	0.284240483550992	0.391	0.136	0	Germ
Chn1	0	0.284012763258116	0.339	0.069	0	Germ
Brip1	0	0.283748372547142	0.304	0.046	0	Germ
Ncapd3	0	0.283670926007731	0.478	0.19	0	Germ
Arih2	0	0.283495435363534	0.453	0.193	0	Germ
Msx1	0	0.28307646378522	0.306	0.088	0	Germ
Rps6ka6	0	0.282303246936475	0.29	0.058	0	Germ
Zfp655	0	0.281429685016472	0.486	0.223	0	Germ
Lonrf2	0	0.280511643956357	0.278	0.025	0	Germ
Zfp800	0	0.280353165499759	0.412	0.19	0	Germ
Zfp281	0	0.280200063871304	0.488	0.188	0	Germ
Lin28b	0	0.280065792397604	0.257	0.016	0	Germ
Fam83g	0	0.279810962387033	0.266	0.033	0	Germ
Focad	0	0.278745995582363	0.278	0.081	0	Germ
Eed	0	0.27873832461453	0.498	0.239	0	Germ
Pias4	0	0.27868600577446	0.521	0.25	0	Germ
Fbxo6	0	0.278477653003186	0.378	0.128	0	Germ
Taf3	0	0.278222870202539	0.527	0.269	0	Germ
Klhl15	0	0.277878076653168	0.336	0.089	0	Germ
Tbc1d7	0	0.277622683225926	0.405	0.169	0	Germ
Recql	0	0.277089150985104	0.334	0.073	0	Germ
Morc2a	0	0.276412852561936	0.401	0.18	0	Germ
Stx3	0	0.276205954616405	0.354	0.059	0	Germ
Ndufaf1	0	0.276078252476643	0.444	0.198	0	Germ
Rad9b	0	0.275943923967032	0.292	0.066	0	Germ
Aplf	0	0.275746692737969	0.31	0.079	0	Germ
Tbc1d10b	0	0.275461681775764	0.43	0.158	0	Germ
Insig1	0	0.274822159574105	0.411	0.187	0	Germ
Tigar	0	0.274706096610648	0.298	0.046	0	Germ
Uhrf1	0	0.274703217229956	0.405	0.162	0	Germ
Cnot9	0	0.274612477484506	0.433	0.15	0	Germ
Atp11c	0	0.274190758449902	0.339	0.113	0	Germ
Palb2	0	0.274036274718931	0.312	0.042	0	Germ
Nsun5	0	0.27327539260315	0.379	0.109	0	Germ
Echdc1	0	0.273255192248756	0.348	0.122	0	Germ
Afg3l2	0	0.273249491908689	0.515	0.24	0	Germ
Cdk2ap2	0	0.273015592952303	0.684	0.388	0	Germ
Cpsf1	0	0.272668678916766	0.45	0.175	0	Germ
Atg4b	0	0.272489248348203	0.514	0.249	0	Germ
Ubxn2a	0	0.272393354935075	0.45	0.19	0	Germ
Ppp1r8	0	0.271978251307878	0.502	0.227	0	Germ
Cdkn2aip	0	0.27189831631834	0.491	0.215	0	Germ
1810013L24Rik	0	0.271880656830175	0.449	0.178	0	Germ
Tfdp1	0	0.271428032834401	0.587	0.317	0	Germ
Prkdc	0	0.271215516215479	0.313	0.087	0	Germ
Gm45716	0	0.269637061626482	0.426	0.158	0	Germ
Ccnf	0	0.269014322768735	0.319	0.057	0	Germ
Cdk1	0	0.268923203375046	0.586	0.257	0	Germ
Ercc6l	0	0.268207779784302	0.299	0.04	0	Germ
Acsl1	0	0.267700497895059	0.388	0.095	0	Germ
Mtmr7	0	0.26727149938704	0.282	0.018	0	Germ
Nup205	0	0.266820012538661	0.406	0.135	0	Germ
Ddx20	0	0.266793556342301	0.374	0.118	0	Germ
Clip4	0	0.26616593865879	0.272	0.065	0	Germ
Rprd1a	0	0.265610624060403	0.432	0.19	0	Germ
AU019823	0	0.265581620632806	0.53	0.269	0	Germ
Spata1	0	0.265397573669981	0.275	0.045	0	Germ
Rpl21	0	0.264965906393191	0.999	0.998	0	Germ
Nrde2	0	0.264613404531551	0.395	0.123	0	Germ
Trip13	0	0.263607696389299	0.402	0.12	0	Germ
Prmt9	0	0.26340031950891	0.362	0.121	0	Germ
Rad54l	0	0.263214977447103	0.336	0.07	0	Germ
Gtse1	0	0.262756202399401	0.282	0.032	0	Germ
Dhx16	0	0.261567307958278	0.388	0.135	0	Germ
Trim41	0	0.261517024667521	0.43	0.198	0	Germ
Kif22	0	0.261420357579545	0.435	0.129	0	Germ
Mrpl37	0	0.260266983821145	0.488	0.233	0	Germ
Fam160a2	0	0.260210841640447	0.355	0.116	0	Germ
Ralgapa2	0	0.259989812420715	0.303	0.078	0	Germ
Senp8	0	0.259974518273523	0.292	0.083	0	Germ
Cars2	0	0.259860763127453	0.423	0.157	0	Germ
Tbl3	0	0.259611380896137	0.434	0.18	0	Germ
Neto2	0	0.258715788853545	0.279	0.066	0	Germ
Thoc1	0	0.257640672380279	0.465	0.218	0	Germ
Kat7	0	0.257355894744444	0.514	0.262	0	Germ
Ccnd1	0	0.256844824650108	0.372	0.145	0	Germ
Ccnyl1	0	0.256723400812151	0.292	0.047	0	Germ
G2e3	0	0.256265939660151	0.445	0.179	0	Germ
Ccnk	0	0.256222397650735	0.413	0.194	0	Germ
Kif20a	0	0.255812678517336	0.36	0.081	0	Germ
Thnsl1	0	0.255492808140822	0.293	0.052	0	Germ
Coa7	0	0.253616105794341	0.475	0.226	0	Germ
Fam241a	0	0.253289247569498	0.265	0.045	0	Germ
Primpol	0	0.253275875002791	0.263	0.072	0	Germ
Stk38l	0	0.253216007522994	0.348	0.079	0	Germ
Ptk2	0	0.252550524475889	0.527	0.265	0	Germ
Fgfr1op	0	0.252408865379849	0.408	0.159	0	Germ
Krtcap3	0	0.252155770028657	0.262	0.032	0	Germ
Top3b	0	0.251669534815623	0.491	0.229	0	Germ
Ints2	0	0.251608352723174	0.385	0.15	0	Germ
Cstf3	0	0.25156085616589	0.549	0.281	0	Germ
Wdr74	0	0.251556358997959	0.352	0.123	0	Germ
Hist1h1a	0	0.251546974018612	0.272	0.062	0	Germ
Prtg	0	0.251410453502737	0.268	0.039	0	Germ
Rpp38	0	0.251103591717406	0.387	0.157	0	Germ
Dr1	0	0.251050529115652	0.471	0.213	0	Germ
L3mbtl2	0	0.251007677720322	0.331	0.091	0	Germ
Orc1	0	0.25068765885416	0.257	0.029	0	Germ
Dck	0	0.250388037379708	0.336	0.084	0	Germ
Nrtn	0	0.250330546598211	0.403	0.122	0	Germ
Ints10	0	0.250250484126256	0.403	0.151	0	Germ
Pou2f1	0	0.250154219524034	0.449	0.186	0	Germ
Myo5a	0	0.250020546425884	0.345	0.148	0	Germ
Tm2d3	1.5872128776157e-307	0.375824034956089	0.69	0.431	3.93914491966665e-303	Germ
Cs	4.3272791481837e-307	0.339919500019877	0.66	0.398	1.07394413899623e-302	Germ
Snrpc	1.11412041759018e-306	0.397960369219587	0.858	0.687	2.76502405237532e-302	Germ
Psmb1	1.45676144169557e-306	0.348017388687939	0.954	0.91	3.61539054600006e-302	Germ
Ier3ip1	1.00446603026705e-305	0.381225220697367	0.859	0.658	2.49288379391677e-301	Germ
Arfgef1	1.01742117572007e-304	0.331601048193201	0.601	0.348	2.52503587390208e-300	Germ
Tomm20	2.00923605523947e-304	0.348857951915905	0.95	0.873	4.98652204189332e-300	Germ
Acot13	2.23838690032713e-304	0.331989043858339	0.659	0.392	5.55522860923188e-300	Germ
Tmf1	2.82350112136845e-304	0.435738870482402	0.585	0.355	7.00736508301221e-300	Germ
Nudt19	6.61343463975052e-303	0.263880827725199	0.573	0.314	1.64132220889328e-298	Germ
Dnajb11	1.15817500570394e-301	0.447341061329608	0.696	0.442	2.87435872915603e-297	Germ
Mgea5	2.53020144437073e-301	0.303580710926428	0.64	0.381	6.27945394463928e-297	Germ
Mrpl28	2.91422841280616e-301	0.382699521892902	0.809	0.584	7.23253207490232e-297	Germ
Rnf167	1.11060434114008e-300	0.270803482898781	0.589	0.324	2.75629785384146e-296	Germ
Aspscr1	1.96274461742402e-300	0.298991251152993	0.612	0.356	4.87113959152293e-296	Germ
Lcmt1	5.12796405193212e-300	0.301780688681323	0.543	0.298	1.27265811840851e-295	Germ
Dlat	2.44640972215794e-299	0.290149385492173	0.559	0.308	6.07149964845157e-295	Germ
Qdpr	6.79527563116858e-299	0.335645491481512	0.706	0.439	1.68645150614342e-294	Germ
Kif2a	1.14512649677662e-298	0.48320573867973	0.609	0.384	2.84197493970022e-294	Germ
Gm2000	1.42420062648684e-298	0.277459555914545	0.648	0.384	3.53458111481503e-294	Germ
Nkap	1.37802443311401e-297	0.287911177772522	0.575	0.32	3.41998103810234e-293	Germ
Hmox2	2.48839525492925e-297	0.360478190193517	0.701	0.438	6.17569934368341e-293	Germ
Snrnp70	3.29176503718943e-297	0.543357788589075	0.888	0.792	8.16950246929672e-293	Germ
Rspry1	4.65557119117368e-297	0.345104625308754	0.524	0.288	1.15541965822548e-292	Germ
Mbip	1.12898477463736e-296	0.251274602457875	0.413	0.201	2.80191441369499e-292	Germ
Timm10b	2.91549560300811e-296	0.435426132804894	0.775	0.541	7.23567698754554e-292	Germ
Ppp4r2	3.62859950656391e-296	0.365766561400626	0.743	0.509	9.00545825539031e-292	Germ
Rpl22	6.22216801221874e-296	0.262008104468125	0.993	0.989	1.54421765727245e-291	Germ
Rsrc1	1.4366621736738e-295	0.34633830341603	0.702	0.446	3.56550818262363e-291	Germ
Zfp398	4.17773716665069e-295	0.269002022752782	0.432	0.214	1.03683081001937e-290	Germ
Gtf3a	4.36070075237133e-295	0.345614672322163	0.664	0.421	1.08223871272352e-290	Germ
Ergic2	4.4056595800201e-295	0.347883807258166	0.774	0.532	1.09339659456939e-290	Germ
Ankhd1	4.43250677839243e-295	0.4351919142133	0.523	0.292	1.10005953226143e-290	Germ
Ebpl	4.77036785132218e-295	0.364460236030269	0.648	0.395	1.18390989334114e-290	Germ
Gon4l	2.02051527774231e-293	0.300510732341936	0.659	0.4	5.01451481630085e-289	Germ
Ubr5	3.43733527651824e-292	0.326820771109116	0.659	0.412	8.53077868926296e-288	Germ
Ubn1	4.85762528741276e-292	0.521950520430113	0.66	0.444	1.2055654438301e-287	Germ
Nom1	7.01744713587665e-292	0.258221033916285	0.539	0.29	1.74159003018187e-287	Germ
Erh	5.52604883235827e-291	0.385187843717975	0.827	0.657	1.37145479921468e-286	Germ
Zc3h14	1.94214407746402e-290	0.420971127176928	0.725	0.49	4.82001317145021e-286	Germ
Wdr89	4.23563833946664e-290	0.425451717834146	0.758	0.529	1.05120072308883e-285	Germ
Rbm6	4.39285638750192e-289	0.34196924744041	0.648	0.392	1.09021909825023e-284	Germ
Ercc6l2	3.05425839606108e-288	0.283427669034814	0.413	0.206	7.58005848734438e-284	Germ
Nedd8	7.14854357879907e-288	0.390623909974912	0.958	0.894	1.77412554538635e-283	Germ
Rpl37a	3.56705020463747e-287	0.253921121286695	0.999	0.999	8.85270519786927e-283	Germ
Psmd14	1.26393046555232e-286	0.354234281904303	0.772	0.513	3.13682262940774e-282	Germ
Rps26	1.34787466269619e-286	0.2953331321991	0.997	0.997	3.3451553378794e-282	Germ
Nudt5	1.58811651913187e-286	0.290677581810372	0.597	0.342	3.94138757718147e-282	Germ
Wdr12	1.87192797237822e-285	0.267287498148405	0.573	0.318	4.64575084184827e-281	Germ
Psma4	2.45719383754941e-284	0.41176195962577	0.917	0.839	6.09826366603013e-280	Germ
Wdr45b	5.57177754292335e-284	0.305402349659093	0.688	0.429	1.38280375060272e-279	Germ
Ckb	9.54047362483953e-284	0.442570126048696	0.58	0.344	2.36775474421268e-279	Germ
Setd3	5.41368180228133e-283	0.298428285574556	0.638	0.38	1.34356754969018e-278	Germ
Zfp451	1.90645524156409e-282	0.295670714234654	0.627	0.37	4.73144061851375e-278	Germ
Cwc27	1.0432807010702e-281	0.263317616938678	0.471	0.248	2.58921404391602e-277	Germ
Rpl41	2.12676168558469e-281	0.348789257987763	0.999	0.997	5.27819715128409e-277	Germ
Noc2l	1.04715452047099e-280	0.255051749070864	0.559	0.315	2.5988280889049e-276	Germ
Twistnb	4.00284958861107e-280	0.321870625755321	0.718	0.469	9.93427210901496e-276	Germ
Exosc5	6.61950284399409e-280	0.313507207100448	0.618	0.374	1.64282821582245e-275	Germ
Mrps12	3.29897608054647e-279	0.408027434722972	0.769	0.568	8.18739883670024e-275	Germ
Gps1	6.01346339962948e-279	0.355552694002831	0.762	0.515	1.49242134652004e-274	Germ
Lamp1	8.75555609978153e-279	0.41701683751089	0.911	0.8	2.17295391284378e-274	Germ
Kmt2b	1.7804127805815e-278	0.257708279996829	0.454	0.236	4.41862843884716e-274	Germ
Ctnnbip1	2.50237446592073e-278	0.300857254874215	0.698	0.431	6.21039294952207e-274	Germ
Mrpl46	1.02070118336886e-276	0.276500708173216	0.536	0.299	2.53317619688483e-272	Germ
Mrpl24	1.2469594970621e-276	0.378939203769113	0.815	0.593	3.09470407980871e-272	Germ
Iah1	2.57925482661611e-276	0.393988971865628	0.709	0.474	6.40119462869586e-272	Germ
Ubap2	8.62964249759593e-276	0.31366177487717	0.623	0.378	2.14170467505336e-271	Germ
Tlk2	1.1958014306219e-275	0.278549759067295	0.541	0.303	2.96773999051743e-271	Germ
Cep63	3.55756040952004e-275	0.26780137988242	0.352	0.167	8.82915342434685e-271	Germ
Mrpl45	3.18412525811509e-274	0.270696244300579	0.617	0.36	7.90236206559004e-270	Germ
Helz	2.35587653486369e-273	0.253489084543747	0.572	0.325	5.8468143842247e-269	Germ
Map2k2	8.56713415798323e-273	0.373673434613296	0.841	0.657	2.12619135532828e-268	Germ
Vcp	8.81899271784884e-273	0.343654805466612	0.936	0.873	2.18869761271573e-268	Germ
Atp6v1g1	9.48666135854563e-273	0.414460408096661	0.937	0.856	2.35439961596385e-268	Germ
Afdn	4.9918042328475e-272	0.354275411832956	0.645	0.402	1.23886597450809e-267	Germ
Vars	5.36759037684039e-272	0.267030602536791	0.537	0.306	1.33212857972425e-267	Germ
Ddt	1.55949951263506e-271	0.320079796244443	0.645	0.399	3.87036589045769e-267	Germ
Safb	3.3143315498672e-271	0.344557401001055	0.721	0.47	8.22550804046042e-267	Germ
Psmb5	1.18090853917589e-270	0.49781896872637	0.859	0.802	2.93077881252672e-266	Germ
Baz1b	4.91201757495374e-269	0.422299475204815	0.735	0.506	1.21906452175202e-264	Germ
Ilkap	3.99592600792703e-267	0.306055274214744	0.733	0.483	9.91708916647329e-263	Germ
Hprt	9.92067273709148e-267	0.478790485211941	0.721	0.476	2.46211255989136e-262	Germ
Acbd6	1.04760496972105e-266	0.371727187464295	0.797	0.57	2.59994601385371e-262	Germ
Fh1	1.29010229317076e-265	0.347972753309339	0.721	0.472	3.2017758711912e-261	Germ
Taf12	4.39502497900617e-265	0.287622246569633	0.52	0.292	1.09075729928975e-260	Germ
Ift88	5.98090201538908e-265	0.269891340080875	0.325	0.152	1.48434026217926e-260	Germ
Ap1g1	2.62572514355626e-263	0.257102401818056	0.464	0.246	6.51652466127793e-259	Germ
Pcbd2	2.74292807938207e-263	0.311508028867348	0.647	0.391	6.80739890741043e-259	Germ
Pdcd4	3.19365410268624e-261	0.403895116885484	0.863	0.667	7.92601075204672e-257	Germ
Poldip2	2.51610951572383e-260	0.320160540267743	0.701	0.451	6.24448059612341e-256	Germ
Trim28	6.03885743190686e-260	0.357148080470235	0.831	0.667	1.49872363745065e-255	Germ
Ypel5	8.69981871728253e-260	0.380977443890593	0.488	0.277	2.15912100925518e-255	Germ
Chtop	9.75687061823919e-260	0.321933274221345	0.75	0.512	2.4214601500346e-255	Germ
Med1	3.91660894007432e-259	0.264248668856125	0.535	0.304	9.72024006747644e-255	Germ
Suco	3.90123752503844e-258	0.300288623729749	0.449	0.241	9.68209128964039e-254	Germ
Ik	5.99299596462267e-257	0.414300757947144	0.791	0.585	1.48734173850005e-252	Germ
Rpl22l1	9.65048342707511e-256	0.289525358498333	0.989	0.977	2.3950569769315e-251	Germ
Qser1	9.83792784972233e-256	0.256177207932473	0.488	0.266	2.44157693374409e-251	Germ
Gnl3	1.36750992563189e-255	0.373798293285087	0.764	0.548	3.39388613343323e-251	Germ
Frg1	3.07263013364187e-253	0.317664983633039	0.716	0.47	7.6256534656724e-249	Germ
Eml4	1.11674833058124e-252	0.289305620222731	0.657	0.412	2.77154600683653e-248	Germ
Uqcrh	1.13711738164105e-250	0.296623704324676	0.98	0.966	2.82209791775675e-246	Germ
Ube2v2	2.88005649693964e-249	0.3406567420987	0.776	0.538	7.1477242141048e-245	Germ
Zfp664	3.04389832088781e-248	0.265098071512081	0.612	0.368	7.55434685277937e-244	Germ
Cenpv	3.07747824054746e-248	0.268123341960701	0.602	0.348	7.63768549739069e-244	Germ
Lsm1	8.46836928291707e-246	0.335458310212378	0.727	0.5	2.10167988863436e-241	Germ
2210016F16Rik	1.91706809583211e-245	0.313208917398136	0.581	0.349	4.75777960023612e-241	Germ
Nop56	2.79828517399537e-245	0.307328368747147	0.794	0.554	6.94478414482171e-241	Germ
Cmc2	7.18627570752792e-243	0.277675935018699	0.571	0.331	1.78348990509428e-238	Germ
Dhx40	1.65004015722497e-242	0.316163871506761	0.545	0.324	4.09506966220093e-238	Germ
Gspt1	2.65584046418389e-242	0.34359488044283	0.833	0.644	6.59126486401157e-238	Germ
Tmem160	2.85926678603148e-242	0.376578462598538	0.649	0.457	7.09612830957293e-238	Germ
Rapgef6	1.16428114976286e-240	0.291918323148094	0.508	0.291	2.88951295748146e-236	Germ
Polr2l	1.23465326612834e-240	0.317964858504497	0.61	0.383	3.0641624758773e-236	Germ
Fam174a	1.37804088454075e-240	0.306889904120465	0.6	0.362	3.42002186725323e-236	Germ
Exosc1	1.44811297793038e-239	0.264132888754295	0.532	0.308	3.59392678862762e-235	Germ
Hnrnpc	2.11991787422664e-239	0.292028927079998	0.939	0.87	5.26121218025567e-235	Germ
Matr3	2.98406594008323e-239	0.407852014845688	0.885	0.767	7.40585485009857e-235	Germ
Atp6v1f	1.38966237417208e-238	0.379824792376416	0.915	0.792	3.44886408022027e-234	Germ
Cdv3	4.88218966543368e-238	0.401596175243211	0.84	0.695	1.21166183116733e-233	Germ
Senp2	5.69705481612663e-238	0.281064131366743	0.561	0.334	1.41389506426631e-233	Germ
Taf11	3.25294593986506e-237	0.319957666105765	0.633	0.399	8.07316123355712e-233	Germ
Tomm22	8.79616463790371e-236	0.338627314606484	0.884	0.741	2.18303213983494e-231	Germ
Ppil1	2.14177243316541e-234	0.275639595749356	0.595	0.364	5.31545082462991e-230	Germ
AI314180	3.67404508555623e-234	0.331852708220249	0.589	0.367	9.11824509333344e-230	Germ
Ssna1	5.51978643935979e-234	0.304730182300033	0.733	0.493	1.36990059852031e-229	Germ
Sacs	1.53329709553324e-233	0.264567064550478	0.268	0.118	3.80533673169439e-229	Germ
Ninj1	1.27677889067629e-231	0.42184258497322	0.504	0.296	3.16870985088042e-227	Germ
Cspp1	1.36614610117784e-230	0.289131769508158	0.616	0.377	3.39050139390318e-226	Germ
Eif3i	3.83470721493227e-229	0.336122716767159	0.901	0.81	9.51697636601891e-225	Germ
Dap3	6.51071404397575e-229	0.303464483292669	0.745	0.503	1.6158290114339e-224	Germ
Nt5dc2	2.56075678049247e-228	0.261827341283226	0.609	0.381	6.3552861778262e-224	Germ
Mplkip	2.72509386592703e-226	0.270726484341793	0.667	0.435	6.76313795645771e-222	Germ
Commd4	9.3609072906484e-226	0.351234001618181	0.626	0.401	2.32318997139312e-221	Germ
Ascc3	2.12434718685292e-225	0.282149270791202	0.475	0.272	5.27220484833159e-221	Germ
Clpp	1.05479793200793e-224	0.338227354352626	0.739	0.537	2.61779750765727e-220	Germ
U2surp	8.5309000578028e-224	0.361078960723846	0.861	0.703	2.1171987763455e-219	Germ
Gapvd1	2.10227679556939e-223	0.275036544396025	0.636	0.406	5.21743055124411e-219	Germ
Txnl1	6.09971497827164e-223	0.322248757534306	0.896	0.714	1.51382726330746e-218	Germ
Kif3a	7.65114830644927e-222	0.285439131404421	0.605	0.377	1.89886198669458e-217	Germ
Smg1	5.06954666652287e-221	0.302045586119739	0.543	0.327	1.25816009169765e-216	Germ
Puf60	1.42349657305969e-220	0.325940425850897	0.815	0.614	3.53283379501955e-216	Germ
Grpel1	4.5795699188922e-220	0.342184293021027	0.822	0.605	1.13655766247067e-215	Germ
Pet100	5.02276746568912e-219	0.28693418746167	0.715	0.466	1.24655042963473e-214	Germ
Stag1	9.2453758903507e-219	0.27931511420275	0.69	0.47	2.29451738846724e-214	Germ
Ndufa8	1.21153380076515e-218	0.33688491509892	0.896	0.74	3.00678458673895e-214	Germ
Dohh	5.88978561877617e-218	0.274269385010995	0.558	0.346	1.46172699486787e-213	Germ
Slk	1.4731762241175e-216	0.25181064520701	0.455	0.254	3.65612875301482e-212	Germ
Rab11a	8.05424065373403e-216	0.372541065790713	0.827	0.625	1.99890144544371e-211	Germ
Lamtor1	1.01966769264517e-215	0.342373662790645	0.781	0.578	2.53061127960679e-211	Germ
Mga	1.30843425366312e-215	0.352909545235077	0.666	0.444	3.24727213074113e-211	Germ
Smim8	3.08485830344053e-215	0.302314105913534	0.468	0.277	7.65600133747871e-211	Germ
Peli1	6.87454257479406e-215	0.255514501744493	0.629	0.394	1.70612397621239e-210	Germ
Med30	1.7303488623671e-214	0.268941565230495	0.604	0.371	4.29437980662268e-210	Germ
Ndufa12	5.51894583177087e-214	0.332866137997475	0.932	0.804	1.36969197652889e-209	Germ
Arglu1	7.08662899513312e-214	0.368621143286428	0.858	0.719	1.75875958401214e-209	Germ
Usp47	8.93624265509405e-214	0.347280491582294	0.599	0.391	2.21779670214124e-209	Germ
Timm17a	1.04478874675753e-213	0.35335617257471	0.728	0.543	2.59295671170284e-209	Germ
Fkbp2	1.88385228819945e-213	0.329123369327616	0.777	0.581	4.67534460885339e-209	Germ
Aptx	2.51446657125058e-213	0.265809382495463	0.362	0.189	6.24040313652969e-209	Germ
Srsf2	7.93147026250925e-212	0.257762348625651	0.928	0.815	1.96843228974955e-207	Germ
Mrps36	1.08613512065503e-211	0.373493276367968	0.759	0.565	2.69557014244164e-207	Germ
Zfp787	3.7828179547377e-211	0.26741066305079	0.552	0.335	9.38819760006801e-207	Germ
Atp5o.1	3.97235674540843e-211	0.298348431443216	0.961	0.905	9.85859497075463e-207	Germ
Psmd10	5.67126317372984e-211	0.271430107840868	0.547	0.329	1.40749409445627e-206	Germ
Wnk1	1.07009523015525e-210	0.526170794506914	0.808	0.64	2.65576234219929e-206	Germ
Cdk13	1.4733946601121e-210	0.292059286295039	0.523	0.314	3.65667086746621e-206	Germ
Immp1l	6.9992711002433e-209	0.332093214211786	0.742	0.518	1.73707910165838e-204	Germ
Mrps26	2.11912223499761e-207	0.268749734108074	0.692	0.458	5.25923756281706e-203	Germ
Ankrd17	3.09611926716182e-207	0.292606642819855	0.761	0.553	7.6839487972422e-203	Germ
Syap1	3.66212094933047e-207	0.26961181563059	0.633	0.405	9.08865177204835e-203	Germ
Rab14	4.4578106684677e-207	0.339761722726418	0.911	0.827	1.10633945170031e-202	Germ
Egln2	2.31309652695403e-206	0.271680333365584	0.591	0.368	5.74064296059451e-202	Germ
Usp14	3.6447681007035e-205	0.282682214603567	0.722	0.482	9.04558547232596e-201	Germ
Nol7	7.24944022822379e-205	0.352240461163239	0.84	0.664	1.79916607584058e-200	Germ
Sumo1	1.89730772000751e-204	0.29130017610126	0.938	0.815	4.70873829951464e-200	Germ
Eif3b	9.2404352504066e-203	0.27763873520547	0.721	0.508	2.29329122044591e-198	Germ
Eif4a3	3.34814226205003e-202	0.316330758052882	0.769	0.559	8.30941946595577e-198	Germ
Vps35	5.46397330204401e-202	0.45199658392739	0.717	0.524	1.35604889410128e-197	Germ
Ndufaf4	1.59662776294081e-200	0.291877664175041	0.525	0.324	3.96251078206651e-196	Germ
Sf3b3	9.65909574083095e-200	0.29970786694511	0.789	0.617	2.39719438095942e-195	Germ
Brd2	3.02265777058447e-199	0.538852379873751	0.76	0.596	7.50163205503654e-195	Germ
Arid1a	2.44963175416617e-198	0.271360846699325	0.732	0.523	6.07949608748961e-194	Germ
Phf5a	3.11512730806718e-194	0.321368603726373	0.805	0.612	7.73112295316113e-190	Germ
Rock1	4.1388931243465e-194	0.551531424428593	0.74	0.567	1.02719049560032e-189	Germ
Taf15	7.36533014259989e-194	0.364597288635518	0.563	0.36	1.82792763479044e-189	Germ
Fbxw2	7.73847130122803e-194	0.263511803613638	0.665	0.44	1.92053380753877e-189	Germ
Psmd12	3.11118529121776e-193	0.317880657360052	0.797	0.602	7.72133965574423e-189	Germ
Senp6	3.23502183006247e-192	0.346821170105246	0.845	0.718	8.02867717784904e-188	Germ
Dek	7.66570133431915e-192	0.264828060877257	0.879	0.766	1.90247375715133e-187	Germ
Dnttip1	1.68574935986769e-190	0.255919234127847	0.604	0.382	4.18369276131964e-186	Germ
Ift74	5.50956876664991e-189	0.344080795291017	0.548	0.353	1.36736477650718e-184	Germ
Zfp106	5.21202014801473e-188	0.312893601165493	0.687	0.494	1.2935191603343e-183	Germ
Stx12	8.38770845201385e-187	0.26014616173023	0.595	0.375	2.0816614836208e-182	Germ
Ndufs3	4.83245369020043e-185	0.316833149788029	0.879	0.716	1.19931835683394e-180	Germ
Glrx3	1.20232169931338e-183	0.292087269522586	0.888	0.742	2.98392199335595e-179	Germ
Wdr61	1.49838329739356e-183	0.299861073742055	0.754	0.55	3.71868766747134e-179	Germ
Sec61g	5.03564576957103e-182	0.28034733060078	0.973	0.952	1.24974656709214e-177	Germ
Kdm5b	2.88468253190759e-181	0.386861063708019	0.796	0.614	7.15920510768825e-177	Germ
Polr2g	7.30890608877222e-181	0.278600130705998	0.825	0.658	1.81392431311149e-176	Germ
Mrps17	1.19139251299611e-180	0.341865831342291	0.826	0.645	2.95679793875375e-176	Germ
Aig1	4.84805434712451e-180	0.299385349249988	0.277	0.141	1.20319012786936e-175	Germ
Cwc15	1.70577747784017e-177	0.347228856498744	0.841	0.669	4.23339854450373e-173	Germ
Gigyf2	2.06568893022849e-177	0.266572633004435	0.645	0.435	5.12662678704108e-173	Germ
Dbi	4.02082986747788e-177	0.36633842191743	0.905	0.811	9.9788955651066e-173	Germ
Cenpx	4.34317888638011e-177	0.346613448110926	0.742	0.555	1.07789013602182e-172	Germ
Cript	1.6168359067274e-176	0.301084215671903	0.739	0.534	4.01266335331605e-172	Germ
Eea1	1.04484423845383e-175	0.536492765707399	0.539	0.382	2.59309443099473e-171	Germ
Eef1g	5.25949456169267e-173	0.275202782588023	0.981	0.971	1.30530136032089e-168	Germ
Taldo1	7.6994913896212e-172	0.285604151691646	0.774	0.616	1.91085977307619e-167	Germ
Mrps7	1.12275667517978e-171	0.276899604993331	0.713	0.504	2.78645751646117e-167	Germ
Fkbp4	6.52728657446949e-171	0.314977703616749	0.843	0.73	1.61994198205184e-166	Germ
Ndufa10	1.29774393837637e-170	0.290348046171412	0.883	0.738	3.22074090626247e-166	Germ
AC160336.1	1.69759162857154e-170	1.12297281863297	0.555	0.419	4.21308290378884e-166	Germ
Glrx2	6.57695479841745e-169	0.370340246159157	0.623	0.489	1.63226864187124e-164	Germ
Fip1l1	6.84450952073812e-168	0.274279987916163	0.789	0.594	1.69867037285679e-163	Germ
Ppp4c	3.52459969727655e-167	0.257980653600206	0.738	0.529	8.74735152870094e-163	Germ
Uqcrc2	2.63049796546772e-166	0.305912848643869	0.884	0.75	6.52836985069778e-162	Germ
Pnkd	2.81293211014069e-164	0.259018162869803	0.737	0.561	6.98113491094716e-160	Germ
Ttc1	4.85113980382838e-163	0.255520668626755	0.605	0.4	1.20395587651413e-158	Germ
Ccdc12	6.18210307571117e-162	0.257863310530018	0.767	0.577	1.53427434133e-157	Germ
Timm13	5.64209358901346e-161	0.316642198891138	0.906	0.769	1.40025478692136e-156	Germ
Strap	1.92806326425496e-159	0.275323181657135	0.803	0.606	4.78506740922796e-155	Germ
Phb	7.27942397629646e-159	0.355493495374563	0.648	0.5	1.80660744243725e-154	Germ
Tpr	6.7835558141084e-157	0.455806566043014	0.899	0.814	1.68354288194542e-152	Germ
Rnaseh2c	4.74402574737809e-156	0.273607878905917	0.785	0.583	1.17737230998429e-151	Germ
Nktr	1.10536607635277e-155	0.375354930414501	0.802	0.665	2.74329752829231e-151	Germ
Eif3j1	2.04673413282523e-155	0.277884790562192	0.76	0.591	5.07958477084564e-151	Germ
R3hdm1	4.33211527407423e-155	0.277319599118217	0.76	0.556	1.07514436871974e-150	Germ
Eloc	1.82506232671121e-154	0.28857716032011	0.887	0.738	4.52943968243187e-150	Germ
Fam208a	5.22059520510176e-154	0.254885978566421	0.519	0.331	1.29564731800216e-149	Germ
Tbca	1.20269728993243e-153	0.329333966593491	0.96	0.913	2.98485413415432e-149	Germ
Exoc3	3.84858046883192e-152	0.286165810918452	0.641	0.452	9.55140700754707e-148	Germ
Ankrd11	2.83416106423765e-150	0.267254732018129	0.822	0.708	7.033820929225e-146	Germ
Cuta	3.31323886821414e-149	0.289157353824915	0.803	0.632	8.22279622313385e-145	Germ
Psmc1	1.7585957155043e-148	0.282263369826831	0.745	0.542	4.36448284673858e-144	Germ
Mif	2.0382465450933e-141	0.399080821206984	0.911	0.937	5.05852027561256e-137	Germ
Mrps33	5.6121063471428e-140	0.279457820045856	0.866	0.746	1.3928125532339e-135	Germ
Ddx42	1.07236510138326e-138	0.276384374060265	0.697	0.513	2.66139570861297e-134	Germ
Mycbp2	9.85484845477801e-138	0.342734851481187	0.766	0.606	2.44577628950681e-133	Germ
Luc7l3	1.70742921250836e-135	0.283015180176918	0.842	0.721	4.23749781960325e-131	Germ
D10Wsu102e	1.83665357483993e-133	0.438249200967353	0.595	0.412	4.55820684203773e-129	Germ
Srp19	5.08173794323081e-132	0.255855168514164	0.796	0.605	1.26118572275102e-127	Germ
Uba52	1.29537542507126e-131	0.496894008088437	0.954	0.877	3.21486272994185e-127	Germ
Psma1	1.26461029065931e-130	0.252816346409573	0.876	0.746	3.13850981935828e-126	Germ
Rbm25	3.36578301334877e-130	0.263122431819276	0.894	0.822	8.35320028252898e-126	Germ
Fyttd1	4.82174515936359e-130	0.278481222026069	0.698	0.51	1.19666071365086e-125	Germ
Rtn3	1.74449309670113e-126	0.279251976281149	0.748	0.56	4.32948296739285e-122	Germ
Skp1a	7.63802878776425e-126	0.472696848722417	0.93	0.812	1.89560598454733e-121	Germ
Atp6v0b	4.79828220526434e-125	0.330977260257402	0.819	0.661	1.1908376777025e-120	Germ
Marf1	7.19982610522995e-125	0.276271315569026	0.536	0.366	1.78685284279597e-120	Germ
Rexo2	1.40673759878437e-124	0.268857385678867	0.719	0.588	3.49124137266304e-120	Germ
Nipbl	6.57456320453244e-123	0.495883976606808	0.766	0.623	1.63167509610086e-118	Germ
Phf21a	5.61806608475926e-118	0.253965120934897	0.519	0.358	1.39429164091555e-113	Germ
Psmb4	1.31701507453904e-116	0.260517610906945	0.917	0.816	3.26856801199098e-112	Germ
Impdh2	9.08612761004102e-116	0.253281287481392	0.812	0.684	2.25499515025998e-111	Germ
Gdpd1	1.09556021607168e-112	0.673427394151591	0.308	0.195	2.71896134424671e-108	Germ
Gtf2a2	4.9312001313916e-111	0.266063447065524	0.824	0.667	1.22382524860877e-106	Germ
Csnk2b	3.84385468967212e-105	0.270896057767376	0.81	0.644	9.53967856882827e-101	Germ
Tmx4	1.10892187703047e-100	0.252458790793336	0.47	0.332	2.75212231441421e-96	Germ
Rdx	2.32394318533416e-93	0.377691206407566	0.914	0.832	5.76756219736233e-89	Germ
Tulp4	1.77714632528747e-90	0.25621081647061	0.601	0.45	4.41052175009844e-86	Germ
Eif1ax	8.0327762895151e-73	0.295393708678787	0.824	0.689	1.99357441953186e-68	Germ
Thoc2	1.37992282337438e-72	0.261087836961085	0.788	0.657	3.42469246305053e-68	Germ
Mdh2	9.20219947913427e-64	0.280802905863962	0.833	0.783	2.28380186673154e-59	Germ
C1qbp	2.91007178481779e-63	0.261276881598317	0.751	0.698	7.2222161555608e-59	Germ
Cirbp	2.32869834932268e-49	0.461855639258379	0.767	0.65	5.77936356334904e-45	Germ
Tmem14c	7.04549924245519e-47	0.571345381724102	0.818	0.703	1.74855200199253e-42	Germ
Ooep	5.64476681460906e-46	0.304429180246639	0.269	0.179	1.40091822804968e-41	Germ
Bod1l	1.78073836503881e-45	0.276778344530074	0.697	0.597	4.41943647435332e-41	Germ
Vkorc1	1.27446635271315e-42	0.470349940008199	0.68	0.55	3.16297059416349e-38	Germ
Rb1cc1	2.0723447063219e-36	0.282130686069925	0.532	0.437	5.14314509214968e-32	Germ
Ift27	3.37471170407239e-35	0.433141870781998	0.449	0.362	8.37535950716686e-31	Germ
Hist1h2ap	1.94350225284283e-32	0.283130606836037	0.325	0.262	4.82338389110534e-28	Germ
Anxa7	0.000361613703500473	0.259390598960459	0.437	0.399	1	Germ
Krt19	0	3.07578677616249	0.762	0.042	0	Epithelial
Mt1	0	2.7437278442197	0.745	0.562	0	Epithelial
Mt2	0	2.71595304472409	0.601	0.198	0	Epithelial
Upk3b	0	2.59600122727117	0.831	0.023	0	Epithelial
Krt18	0	2.48720818320615	0.877	0.181	0	Epithelial
Lgals7	0	2.4150114084898	0.847	0.364	0	Epithelial
Gng13	0	2.01652897261874	0.654	0.163	0	Epithelial
Epcam1	0	1.98870891950014	0.521	0.087	0	Epithelial
Krt7	0	1.92289288169225	0.736	0.033	0	Epithelial
Krt8	0	1.86584254183244	0.78	0.221	0	Epithelial
Lgals2	0	1.85283790154942	0.376	0.012	0	Epithelial
Igfbp2	0	1.81636271021572	0.765	0.338	0	Epithelial
Lhx9	0	1.80651893449231	0.794	0.162	0	Epithelial
Crip1	0	1.74677540611146	0.523	0.259	0	Epithelial
Aldh1a2	0	1.66059255816529	0.823	0.162	0	Epithelial
Tm4sf5	0	1.60332283983126	0.703	0.015	0	Epithelial
Lsr	0	1.53400908525296	0.685	0.137	0	Epithelial
Smim1	0	1.51900133671379	0.891	0.435	0	Epithelial
Upk1b	0	1.42353207158881	0.537	0.012	0	Epithelial
Igfbp5	0	1.40249452551822	0.885	0.48	0	Epithelial
Tnni1	0	1.29870331414188	0.613	0.122	0	Epithelial
Ildr2	0	1.28354218016227	0.545	0.052	0	Epithelial
Apoc1	0	1.27686994923447	0.545	0.14	0	Epithelial
Hspb1	0	1.27280308260355	0.763	0.316	0	Epithelial
Gm20186	0	1.25486305356565	0.481	0.128	0	Epithelial
Ezr	0	1.2432680428148	0.688	0.274	0	Epithelial
Bcam	0	1.2352061547535	0.74	0.183	0	Epithelial
Lgr5	0	1.21554313322784	0.515	0.065	0	Epithelial
Rspo1	0	1.21060945597313	0.727	0.164	0	Epithelial
Podxl	0	1.1748967987264	0.737	0.133	0	Epithelial
Nrgn	0	1.13144088648484	0.34	0.048	0	Epithelial
Gbp2	0	1.06377367818766	0.339	0.06	0	Epithelial
Stk26	0	1.06129349397835	0.612	0.047	0	Epithelial
Atp1b1	0	1.05440258887512	0.776	0.397	0	Epithelial
Slc9a3r11	0	1.04813282603619	0.578	0.128	0	Epithelial
Wt1	0	1.02569821828699	0.942	0.541	0	Epithelial
Sdc4	0	1.01836201861732	0.735	0.494	0	Epithelial
Egfl6	0	1.0160089827227	0.485	0.066	0	Epithelial
Plxna4	0	1.00481255912688	0.535	0.092	0	Epithelial
Fabp3	0	0.996666539483598	0.476	0.177	0	Epithelial
Spint2	0	0.990923345962316	0.728	0.41	0	Epithelial
Cryl1	0	0.978176228004981	0.619	0.317	0	Epithelial
H19	0	0.977258809997366	0.778	0.402	0	Epithelial
Pdcd41	0	0.975610444992386	0.873	0.667	0	Epithelial
Cystm11	0	0.974270207747106	0.331	0.115	0	Epithelial
Tmem108	0	0.953529810956883	0.47	0.039	0	Epithelial
F11r	0	0.949843306168073	0.686	0.336	0	Epithelial
Myrf	0	0.946946891891752	0.579	0.048	0	Epithelial
Lgals1	0	0.935748073997686	0.956	0.87	0	Epithelial
Ifi27l2a	0	0.904408412198795	0.331	0.147	0	Epithelial
Atf3	0	0.886512061134106	0.384	0.146	0	Epithelial
Gpm6a	0	0.879524768617732	0.334	0.008	0	Epithelial
Alad	0	0.876820331740181	0.771	0.442	0	Epithelial
Gxylt2	0	0.875597719728443	0.608	0.222	0	Epithelial
Dclk1	0	0.868974303971904	0.554	0.154	0	Epithelial
Zcchc3	0	0.867916904272932	0.674	0.287	0	Epithelial
Tmem151a	0	0.866895125543596	0.513	0.03	0	Epithelial
Bex2	0	0.861015965453047	0.635	0.282	0	Epithelial
Irx3	0	0.856288594156366	0.544	0.221	0	Epithelial
Dctn6	0	0.855263423730232	0.738	0.438	0	Epithelial
Gpc3	0	0.853366235951977	0.854	0.413	0	Epithelial
Espn	0	0.83323311748603	0.472	0.196	0	Epithelial
Cdkn1c	0	0.823883167977006	0.806	0.474	0	Epithelial
Alcam	0	0.821474792412694	0.631	0.236	0	Epithelial
Amhr2	0	0.817919360565162	0.79	0.41	0	Epithelial
Peg3	0	0.81162851113918	0.826	0.521	0	Epithelial
Lmo7	0	0.807045836672224	0.348	0.089	0	Epithelial
Nfib	0	0.804840434985338	0.896	0.518	0	Epithelial
Soat1	0	0.804094300565534	0.831	0.653	0	Epithelial
Ptprf	0	0.802127070033819	0.734	0.339	0	Epithelial
Aprt	0	0.798979894030748	0.895	0.701	0	Epithelial
Tspan8	0	0.780244413630228	0.316	0.03	0	Epithelial
Ddit4	0	0.779258365491242	0.557	0.202	0	Epithelial
Frmd4b	0	0.776903192342187	0.657	0.216	0	Epithelial
Gas1	0	0.769991520762419	0.797	0.391	0	Epithelial
Unc45b	0	0.765343372210099	0.319	0.018	0	Epithelial
Wls	0	0.762059988598079	0.817	0.53	0	Epithelial
Pdgfa1	0	0.751468329020117	0.622	0.262	0	Epithelial
Muc16	0	0.745383336444629	0.323	0.003	0	Epithelial
Atpif1	0	0.744312761540485	0.99	0.953	0	Epithelial
Plp21	0	0.743917064542519	0.731	0.387	0	Epithelial
Ptma	0	0.737831641988691	1	0.998	0	Epithelial
Pam	0	0.733996610036038	0.692	0.422	0	Epithelial
Emx2	0	0.724834558236745	0.715	0.303	0	Epithelial
Ppfibp2	0	0.713865707542556	0.501	0.203	0	Epithelial
Cd2ap	0	0.711272543328635	0.774	0.54	0	Epithelial
Tmem98	0	0.707431159201922	0.628	0.259	0	Epithelial
Mest	0	0.697792798840003	0.73	0.326	0	Epithelial
Anxa2	0	0.691587423851288	0.909	0.718	0	Epithelial
Me2	0	0.682412162054207	0.569	0.368	0	Epithelial
Cfap161	0	0.675554182993546	0.402	0.021	0	Epithelial
Nectin2	0	0.67220887691175	0.694	0.375	0	Epithelial
E330013P04Rik	0	0.668670542678311	0.514	0.147	0	Epithelial
Prcd	0	0.667502211634693	0.551	0.254	0	Epithelial
Sulf1	0	0.664628581537086	0.581	0.184	0	Epithelial
Gadd45b	0	0.644304910282557	0.576	0.246	0	Epithelial
Rpp25	0	0.641074933760322	0.6	0.24	0	Epithelial
Ndufa41	0	0.640101099585203	0.983	0.934	0	Epithelial
Rnf128	0	0.638643149097571	0.47	0.08	0	Epithelial
Eno1	0	0.638040028505283	0.829	0.628	0	Epithelial
Reep1	0	0.636768772767857	0.562	0.176	0	Epithelial
Ano1	0	0.63505142558012	0.515	0.161	0	Epithelial
Cald1	0	0.63187423702836	0.969	0.706	0	Epithelial
Sp5	0	0.619819023397523	0.469	0.082	0	Epithelial
Cav1	0	0.609394107009085	0.457	0.163	0	Epithelial
Rnf213	0	0.608837358866736	0.599	0.321	0	Epithelial
Cnn3	0	0.606918656402477	0.925	0.764	0	Epithelial
Gata6	0	0.599382352742964	0.787	0.467	0	Epithelial
Laptm4b	0	0.588833326579933	0.735	0.456	0	Epithelial
Palld	0	0.585894244935525	0.789	0.417	0	Epithelial
Dcaf12l1	0	0.583105586365821	0.558	0.215	0	Epithelial
Rasl11a	0	0.581928241389578	0.588	0.225	0	Epithelial
Wnt6	0	0.581447171355042	0.654	0.351	0	Epithelial
Pdpn	0	0.580184311396705	0.646	0.366	0	Epithelial
S100a11	0	0.579825992094507	0.971	0.888	0	Epithelial
Hoxc8	0	0.578240787754497	0.556	0.284	0	Epithelial
C1qtnf12	0	0.565198361583627	0.583	0.363	0	Epithelial
Tmsb10	0	0.563910472325138	0.992	0.964	0	Epithelial
Tpi1	0	0.55333238547001	0.913	0.747	0	Epithelial
Vamp8	0	0.549826311280402	0.817	0.606	0	Epithelial
Flrt1	0	0.548190049906173	0.329	0.061	0	Epithelial
Lypd6	0	0.546564090815921	0.399	0.056	0	Epithelial
Star	0	0.546110310627166	0.369	0.108	0	Epithelial
Bri3	0	0.544437088972998	0.936	0.846	0	Epithelial
Sh2d4a	0	0.543666702423075	0.447	0.151	0	Epithelial
2810001G20Rik	0	0.542787823933909	0.586	0.28	0	Epithelial
Lrrn4	0	0.538919648241388	0.297	0.014	0	Epithelial
Hacd4	0	0.537018937528946	0.405	0.127	0	Epithelial
Bnc1	0	0.531292334430015	0.351	0.022	0	Epithelial
Aplp1	0	0.52450888204126	0.359	0.055	0	Epithelial
Pkig	0	0.523208682684184	0.799	0.598	0	Epithelial
Eln	0	0.523001938223973	0.415	0.175	0	Epithelial
Fkbp9	0	0.518860790265716	0.744	0.505	0	Epithelial
Rpl411	0	0.516414530246967	0.999	0.997	0	Epithelial
Meg3	0	0.515531661813777	0.764	0.466	0	Epithelial
Isyna1	0	0.515290386806191	0.919	0.684	0	Epithelial
Magi1	0	0.509073723304969	0.458	0.184	0	Epithelial
Parvb	0	0.509050329268744	0.451	0.121	0	Epithelial
Cxadr	0	0.507733908518108	0.378	0.097	0	Epithelial
P3h4	0	0.507255223053539	0.647	0.401	0	Epithelial
B4galt4	0	0.505672542199703	0.447	0.184	0	Epithelial
Irf5	0	0.500515148110064	0.359	0.035	0	Epithelial
Rbm28	0	0.494341025435599	0.645	0.438	0	Epithelial
Hnrnpa1	0	0.493100033904547	0.964	0.927	0	Epithelial
Aldoa	0	0.490580323084523	0.962	0.872	0	Epithelial
Tnfrsf19	0	0.489236760803251	0.5	0.221	0	Epithelial
Fam129a	0	0.488345522225252	0.361	0.115	0	Epithelial
Fis1	0	0.486706379707652	0.9	0.773	0	Epithelial
Adamts19	0	0.485662800081229	0.446	0.213	0	Epithelial
Naaa	0	0.484108644783029	0.464	0.19	0	Epithelial
Cgn	0	0.480582138639159	0.473	0.165	0	Epithelial
Slc4a4	0	0.480484102176958	0.306	0.066	0	Epithelial
Ooep1	0	0.479715613829161	0.38	0.173	0	Epithelial
Papola	0	0.476353426824566	0.864	0.732	0	Epithelial
Selenow	0	0.474443958507449	0.954	0.863	0	Epithelial
Bace2	0	0.470945936192969	0.32	0.113	0	Epithelial
Baiap2l1	0	0.470399008093548	0.341	0.059	0	Epithelial
Epn3	0	0.468226427853096	0.305	0.053	0	Epithelial
Pkm	0	0.468117340948873	0.935	0.832	0	Epithelial
Cib2	0	0.466161305080595	0.49	0.223	0	Epithelial
Cdk4	0	0.459958566648946	0.93	0.835	0	Epithelial
Pigyl	0	0.458777015033433	0.712	0.507	0	Epithelial
Sox6	0	0.458374935271392	0.324	0.027	0	Epithelial
Stard5	0	0.457283747005642	0.372	0.102	0	Epithelial
Nav2	0	0.456438865397967	0.601	0.328	0	Epithelial
Amer1	0	0.448080450366414	0.468	0.251	0	Epithelial
Smim22	0	0.446823469568606	0.253	0.038	0	Epithelial
Ccnd2	0	0.446583916290137	0.908	0.73	0	Epithelial
Cry1	0	0.446521185346313	0.436	0.164	0	Epithelial
Tspan5	0	0.443363730519164	0.53	0.243	0	Epithelial
Kifc3	0	0.442827750342871	0.326	0.094	0	Epithelial
Cbx5	0	0.440600249485806	0.83	0.65	0	Epithelial
Emx2os	0	0.43833959969249	0.422	0.122	0	Epithelial
Flnc	0	0.437971919791465	0.419	0.133	0	Epithelial
Ano6	0	0.43704032281785	0.566	0.313	0	Epithelial
Arl4c	0	0.428550083510863	0.4	0.15	0	Epithelial
Nme4	0	0.428414154695146	0.578	0.352	0	Epithelial
Wt1os	0	0.426317089272272	0.444	0.152	0	Epithelial
Rras2	0	0.425480559601336	0.494	0.233	0	Epithelial
Lrch2	0	0.424083496122199	0.339	0.134	0	Epithelial
Vdac1	0	0.422354174696837	0.897	0.751	0	Epithelial
Kcnd2	0	0.422132115966525	0.345	0.079	0	Epithelial
Mif4gd	0	0.420658496847825	0.448	0.228	0	Epithelial
Bnc2	0	0.420647816023416	0.472	0.205	0	Epithelial
Mycn	0	0.416774364142515	0.42	0.198	0	Epithelial
Amotl2	0	0.41558342033048	0.494	0.226	0	Epithelial
Rpl22l11	0	0.414754523691324	0.989	0.977	0	Epithelial
Man1a	0	0.41307298599839	0.408	0.163	0	Epithelial
Fras1	0	0.412176433434857	0.334	0.113	0	Epithelial
Adgrl3	0	0.410933427521705	0.518	0.221	0	Epithelial
Stum	0	0.40578857971368	0.256	0.026	0	Epithelial
Gabra4	0	0.403381726670793	0.354	0.091	0	Epithelial
Zfp579	0	0.401565758601062	0.428	0.187	0	Epithelial
Ppp2r2b	0	0.397822698150199	0.276	0.024	0	Epithelial
Ppp1r9a	0	0.396790554651003	0.555	0.324	0	Epithelial
Mpp5	0	0.393480455564163	0.46	0.221	0	Epithelial
Crb2	0	0.389301065317091	0.281	0.013	0	Epithelial
Tgm2	0	0.388563178744378	0.44	0.194	0	Epithelial
Ube2l6	0	0.386636916154648	0.365	0.139	0	Epithelial
Igfbp3	0	0.385989346611226	0.29	0.091	0	Epithelial
Tcea3	0	0.383399020101753	0.473	0.224	0	Epithelial
Pdzd2	0	0.381698601894546	0.368	0.135	0	Epithelial
Axin2	0	0.380500758843115	0.463	0.208	0	Epithelial
Fah	0	0.379757176082151	0.294	0.037	0	Epithelial
Mpdz	0	0.379165189856576	0.43	0.202	0	Epithelial
Cdh3	0	0.377809479308121	0.311	0.06	0	Epithelial
Megf6	0	0.377708463174158	0.275	0.045	0	Epithelial
Gpd2	0	0.376333850132398	0.348	0.112	0	Epithelial
Nipsnap1	0	0.373793548210717	0.485	0.233	0	Epithelial
Cryab	0	0.370539696780332	0.403	0.172	0	Epithelial
Tulp2	0	0.369430220742669	0.352	0.11	0	Epithelial
Rassf10	0	0.369258482477502	0.286	0.034	0	Epithelial
Cd82	0	0.366456253987057	0.41	0.184	0	Epithelial
Lypd6b	0	0.366088021070384	0.261	0.019	0	Epithelial
Dhcr24	0	0.365599552179403	0.323	0.136	0	Epithelial
Cdon	0	0.363043102150529	0.35	0.121	0	Epithelial
Epb41l3	0	0.359032804725318	0.339	0.095	0	Epithelial
Usp53	0	0.358014814801837	0.427	0.208	0	Epithelial
Actg1	0	0.357867069963166	0.996	0.988	0	Epithelial
Calm1	0	0.352114534562551	0.983	0.934	0	Epithelial
Hspa2	0	0.35182585142627	0.319	0.122	0	Epithelial
Tdrp	0	0.348722717797978	0.427	0.193	0	Epithelial
Tubb2b	0	0.347560181314936	0.401	0.172	0	Epithelial
St8sia1	0	0.342268842101358	0.267	0.043	0	Epithelial
Sema3a	0	0.341909391975335	0.271	0.046	0	Epithelial
Kcnab1	0	0.340378931081969	0.261	0.068	0	Epithelial
Rab6b1	0	0.339720254805236	0.275	0.079	0	Epithelial
Arl4d	0	0.33799048470517	0.275	0.071	0	Epithelial
Plat	0	0.337568913298755	0.485	0.242	0	Epithelial
Rmst	0	0.336906430234182	0.262	0.067	0	Epithelial
Pcdh18	0	0.332248898210484	0.493	0.251	0	Epithelial
Mical2	0	0.325275600060996	0.354	0.16	0	Epithelial
Hs3st3a1	0	0.324139977281865	0.269	0.06	0	Epithelial
Sema6d	0	0.324004285922102	0.38	0.17	0	Epithelial
Kdr	0	0.322780442086485	0.367	0.076	0	Epithelial
Bex4	0	0.320745110247719	0.736	0.428	0	Epithelial
Fcor	0	0.317704459018179	0.287	0.063	0	Epithelial
Dgkz	0	0.314619348191106	0.386	0.186	0	Epithelial
Smpx	0	0.313774430535585	0.356	0.125	0	Epithelial
Itga3	0	0.309107980834282	0.25	0.048	0	Epithelial
Golm1	0	0.307357665373105	0.313	0.133	0	Epithelial
Dlk1	0	0.305000127549954	0.51	0.234	0	Epithelial
Zbtb8a	0	0.304446159703433	0.328	0.131	0	Epithelial
Esam	0	0.29983979523042	0.292	0.069	0	Epithelial
Gm457161	0	0.299276580910281	0.358	0.162	0	Epithelial
Frrs1	0	0.298356255672592	0.278	0.11	0	Epithelial
Oplah	0	0.292193181783986	0.265	0.095	0	Epithelial
[truncated: 4,100 more rows]
