# Supplementary material for: Single-cell RNA sequencing reveals the intercellular crosstalk and the regulatory landscape of stromal cells during the whole life of the mouse ovary
Source: Life Med. 2024 Dec 28;3(6):lnae041. doi: 10.1093/lifemedi/lnae041 (PMC11748273; doi:10.1093/lifemedi/lnae041)
Supplement: lnae041_suppl_Supplementary_Table_S3 [file lnae041_suppl_supplementary_table_s3.xlsx]

## Sheet: Table S3
Table S3: Marker genes for each Mesenchymal cell subcluster
Gene Name	p_val	avg_log2FC	pct.1	pct.2	p_val_adj	cluster
Pclaf	0	3.20587	0.93	0.106	0	mesenchymal_projenitors
Top2a	0	2.57683	0.809	0.091	0	mesenchymal_projenitors
Hist1h2ap	0	2.54272	0.593	0.138	0	mesenchymal_projenitors
Stmn1	0	2.48286	0.993	0.653	0	mesenchymal_projenitors
H2afz	0	2.42778	0.997	0.928	0	mesenchymal_projenitors
Cks2	0	2.19417	0.862	0.231	0	mesenchymal_projenitors
Birc5	0	2.08426	0.848	0.123	0	mesenchymal_projenitors
Ube2c	0	2.02693	0.694	0.129	0	mesenchymal_projenitors
Tuba1b	0	1.93482	0.992	0.848	0	mesenchymal_projenitors
Cenpa	0	1.93326	0.705	0.102	0	mesenchymal_projenitors
Mest	0	1.92296	0.795	0.299	0	mesenchymal_projenitors
Cenpf	0	1.88244	0.676	0.09	0	mesenchymal_projenitors
H2afx	0	1.86867	0.852	0.32	0	mesenchymal_projenitors
Rrm2	0	1.84989	0.732	0.075	0	mesenchymal_projenitors
Sox11	0	1.76085	0.786	0.226	0	mesenchymal_projenitors
Ranbp1	0	1.75572	0.971	0.735	0	mesenchymal_projenitors
Smc2	0	1.73839	0.853	0.196	0	mesenchymal_projenitors
Ran	0	1.69464	0.987	0.815	0	mesenchymal_projenitors
Cks1b	0	1.67885	0.941	0.475	0	mesenchymal_projenitors
Tubb5	0	1.64363	0.997	0.95	0	mesenchymal_projenitors
Smc4	0	1.61141	0.846	0.303	0	mesenchymal_projenitors
Mki67	0	1.60897	0.596	0.047	0	mesenchymal_projenitors
Ccnb1	0	1.59081	0.611	0.04	0	mesenchymal_projenitors
Cdca8	0	1.56652	0.739	0.069	0	mesenchymal_projenitors
Nusap1	0	1.56562	0.589	0.036	0	mesenchymal_projenitors
Ube2s	0	1.54394	0.952	0.71	0	mesenchymal_projenitors
Lmnb1	0	1.54097	0.893	0.264	0	mesenchymal_projenitors
Cd24a	0	1.53182	0.745	0.261	0	mesenchymal_projenitors
Hmgb3	0	1.49432	0.926	0.488	0	mesenchymal_projenitors
Spc25	0	1.474	0.675	0.045	0	mesenchymal_projenitors
Spc24	0	1.44414	0.756	0.082	0	mesenchymal_projenitors
Prc1	0	1.43378	0.554	0.056	0	mesenchymal_projenitors
Arl6ip1	0	1.42994	0.84	0.603	0	mesenchymal_projenitors
Cdc20	0	1.42686	0.56	0.056	0	mesenchymal_projenitors
Tpx2	0	1.42384	0.652	0.045	0	mesenchymal_projenitors
Hmgn1	0	1.41928	0.99	0.912	0	mesenchymal_projenitors
Cdk1	0	1.41114	0.717	0.206	0	mesenchymal_projenitors
Cenpe	0	1.40126	0.601	0.044	0	mesenchymal_projenitors
Nasp	0	1.39181	0.894	0.453	0	mesenchymal_projenitors
Selenoh	0	1.38245	0.945	0.56	0	mesenchymal_projenitors
Hmgb1	0	1.38053	0.999	0.988	0	mesenchymal_projenitors
Dek	0	1.36676	0.963	0.727	0	mesenchymal_projenitors
Cdca3	0	1.35966	0.669	0.063	0	mesenchymal_projenitors
Ptma	0	1.33186	1	0.999	0	mesenchymal_projenitors
Ccdc34	0	1.32961	0.915	0.436	0	mesenchymal_projenitors
Ccna2	0	1.32937	0.67	0.03	0	mesenchymal_projenitors
Hist1h1b	0	1.321	0.393	0.199	0	mesenchymal_projenitors
Ccnb2	0	1.31112	0.616	0.063	0	mesenchymal_projenitors
Tmpo	0	1.30243	0.932	0.525	0	mesenchymal_projenitors
Hsp90aa1	0	1.29517	0.99	0.894	0	mesenchymal_projenitors
Anp32e	0	1.28925	0.864	0.362	0	mesenchymal_projenitors
Tyms	0	1.24782	0.754	0.19	0	mesenchymal_projenitors
Pkm	0	1.24758	0.887	0.727	0	mesenchymal_projenitors
H2afv	0	1.23444	0.981	0.86	0	mesenchymal_projenitors
Marcksl1	0	1.23247	0.943	0.816	0	mesenchymal_projenitors
Srsf3	0	1.22043	0.984	0.839	0	mesenchymal_projenitors
Ezh2	0	1.21513	0.821	0.284	0	mesenchymal_projenitors
Dnajc9	0	1.21183	0.806	0.256	0	mesenchymal_projenitors
Meis2	0	1.20926	0.727	0.332	0	mesenchymal_projenitors
Hist1h2ae	0	1.20913	0.445	0.105	0	mesenchymal_projenitors
Lig1	0	1.2066	0.735	0.207	0	mesenchymal_projenitors
Nucks1	0	1.20468	0.945	0.671	0	mesenchymal_projenitors
Srsf2	0	1.20122	0.963	0.752	0	mesenchymal_projenitors
Nme1	0	1.19522	0.895	0.603	0	mesenchymal_projenitors
Jpt1	0	1.17543	0.845	0.468	0	mesenchymal_projenitors
Cdkn1c	0	1.14352	0.832	0.46	0	mesenchymal_projenitors
Eno1	0	1.13303	0.802	0.485	0	mesenchymal_projenitors
Nnat	0	1.12682	0.678	0.259	0	mesenchymal_projenitors
Ywhae	0	1.12516	0.979	0.878	0	mesenchymal_projenitors
Peg3	0	1.12339	0.832	0.452	0	mesenchymal_projenitors
Lockd	0	1.11744	0.535	0.053	0	mesenchymal_projenitors
Ywhaq	0	1.11126	0.961	0.806	0	mesenchymal_projenitors
Srsf7	0	1.11125	0.921	0.595	0	mesenchymal_projenitors
Ybx1	0	1.10997	0.995	0.969	0	mesenchymal_projenitors
Pbk	0	1.10691	0.594	0.026	0	mesenchymal_projenitors
Dut	0	1.09314	0.811	0.397	0	mesenchymal_projenitors
Racgap1	0	1.08767	0.589	0.037	0	mesenchymal_projenitors
Sumo2	0	1.08528	0.991	0.954	0	mesenchymal_projenitors
Hmmr	0	1.08121	0.503	0.015	0	mesenchymal_projenitors
Slbp	0	1.08109	0.834	0.452	0	mesenchymal_projenitors
Tubb4b	0	1.0732	0.744	0.468	0	mesenchymal_projenitors
Gmnn	0	1.06055	0.676	0.101	0	mesenchymal_projenitors
Anp32b	0	1.06053	0.986	0.865	0	mesenchymal_projenitors
Basp1	0	1.05514	0.592	0.137	0	mesenchymal_projenitors
Hnrnpa1	0	1.05211	0.99	0.929	0	mesenchymal_projenitors
Pcna	0	1.04921	0.661	0.207	0	mesenchymal_projenitors
Tk1	0	1.04914	0.567	0.045	0	mesenchymal_projenitors
H2afy2	0	1.04499	0.798	0.412	0	mesenchymal_projenitors
Kif23	0	1.04419	0.484	0.028	0	mesenchymal_projenitors
Lsm5	0	1.04317	0.885	0.515	0	mesenchymal_projenitors
Incenp	0	1.0418	0.566	0.054	0	mesenchymal_projenitors
Lsm2	0	1.04082	0.843	0.418	0	mesenchymal_projenitors
Set	0	1.03719	0.98	0.894	0	mesenchymal_projenitors
Rrm1	0	1.02962	0.722	0.198	0	mesenchymal_projenitors
Sumo1	0	1.02283	0.94	0.747	0	mesenchymal_projenitors
Hnrnpk	0	1.02014	0.988	0.937	0	mesenchymal_projenitors
Cdk4	0	1.01826	0.953	0.801	0	mesenchymal_projenitors
Tra2b	0	1.01329	0.938	0.658	0	mesenchymal_projenitors
Tipin	0	1.00913	0.785	0.322	0	mesenchymal_projenitors
Dtl	0	1.00097	0.604	0.117	0	mesenchymal_projenitors
Aurkb	0	1.00063	0.525	0.021	0	mesenchymal_projenitors
Calm2	0	0.998031	0.991	0.932	0	mesenchymal_projenitors
Bub3	0	0.991811	0.816	0.481	0	mesenchymal_projenitors
Tmsb10	0	0.991399	0.992	0.967	0	mesenchymal_projenitors
Mis18bp1	0	0.988005	0.51	0.023	0	mesenchymal_projenitors
Fbxo5	0	0.981842	0.558	0.063	0	mesenchymal_projenitors
Acat2	0	0.972944	0.57	0.145	0	mesenchymal_projenitors
G3bp1	0	0.967116	0.915	0.677	0	mesenchymal_projenitors
Hjurp	0	0.963261	0.713	0.309	0	mesenchymal_projenitors
Mif	0	0.961683	0.974	0.919	0	mesenchymal_projenitors
Cenpw	0	0.961509	0.679	0.138	0	mesenchymal_projenitors
Crabp1	0	0.96074	0.373	0.078	0	mesenchymal_projenitors
Hnrnpdl	0	0.96044	0.934	0.659	0	mesenchymal_projenitors
Cenpm	0	0.952675	0.616	0.095	0	mesenchymal_projenitors
Atad2	0	0.951139	0.614	0.175	0	mesenchymal_projenitors
Cbx3	0	0.943861	0.935	0.787	0	mesenchymal_projenitors
Cbx1	0	0.938161	0.952	0.742	0	mesenchymal_projenitors
Nudcd2	0	0.935129	0.78	0.385	0	mesenchymal_projenitors
Snrpd1	0	0.933682	0.946	0.731	0	mesenchymal_projenitors
Hnrnpa3	0	0.930486	0.983	0.868	0	mesenchymal_projenitors
Hells	0	0.92884	0.631	0.148	0	mesenchymal_projenitors
Lsm3	0	0.928311	0.865	0.508	0	mesenchymal_projenitors
Cycs	0	0.928021	0.805	0.47	0	mesenchymal_projenitors
Tacc3	0	0.925724	0.575	0.075	0	mesenchymal_projenitors
Rangap1	0	0.925357	0.642	0.131	0	mesenchymal_projenitors
Nt5dc2	0	0.92531	0.787	0.358	0	mesenchymal_projenitors
Hspd1	0	0.922229	0.924	0.754	0	mesenchymal_projenitors
Hnrnpa2b1	0	0.919157	0.989	0.912	0	mesenchymal_projenitors
Crabp2	0	0.90848	0.293	0.05	0	mesenchymal_projenitors
H2afy	0	0.905028	0.92	0.682	0	mesenchymal_projenitors
Igfbp2	0	0.902551	0.429	0.101	0	mesenchymal_projenitors
Tuba1a	0	0.894945	0.932	0.741	0	mesenchymal_projenitors
Hnrnpf	0	0.89275	0.958	0.828	0	mesenchymal_projenitors
Pimreg	0	0.890802	0.46	0.013	0	mesenchymal_projenitors
Hnrnpab	0	0.890275	0.941	0.756	0	mesenchymal_projenitors
Polr2m	0	0.889231	0.887	0.628	0	mesenchymal_projenitors
Gapdh	0	0.883834	0.963	0.896	0	mesenchymal_projenitors
Nap1l1	0	0.880498	0.978	0.867	0	mesenchymal_projenitors
Pgk1	0	0.876147	0.8	0.494	0	mesenchymal_projenitors
Knstrn	0	0.873426	0.514	0.073	0	mesenchymal_projenitors
Kif20b	0	0.873227	0.51	0.045	0	mesenchymal_projenitors
Sgo1	0	0.872575	0.519	0.028	0	mesenchymal_projenitors
Psip1	0	0.871192	0.925	0.659	0	mesenchymal_projenitors
Kif22	0	0.860211	0.508	0.038	0	mesenchymal_projenitors
Hnrnpm	0	0.857286	0.918	0.699	0	mesenchymal_projenitors
Kif15	0	0.855354	0.51	0.021	0	mesenchymal_projenitors
Knl1	0	0.855147	0.422	0.017	0	mesenchymal_projenitors
Mad2l1	0	0.854915	0.587	0.074	0	mesenchymal_projenitors
Ckap2l	0	0.854385	0.454	0.024	0	mesenchymal_projenitors
Uhrf1	0	0.852931	0.574	0.087	0	mesenchymal_projenitors
Dctpp1	0	0.849839	0.78	0.414	0	mesenchymal_projenitors
Jpt2	0	0.849283	0.558	0.106	0	mesenchymal_projenitors
Shcbp1	0	0.848271	0.532	0.023	0	mesenchymal_projenitors
Srsf1	0	0.843635	0.85	0.513	0	mesenchymal_projenitors
Cenpk	0	0.842309	0.59	0.073	0	mesenchymal_projenitors
Erh	0	0.833756	0.883	0.57	0	mesenchymal_projenitors
Eif4e	0	0.826521	0.828	0.511	0	mesenchymal_projenitors
Eif5a	0	0.823453	0.962	0.887	0	mesenchymal_projenitors
Trim59	0	0.823307	0.533	0.075	0	mesenchymal_projenitors
Ldha	0	0.821554	0.847	0.685	0	mesenchymal_projenitors
Sms	0	0.820861	0.675	0.263	0	mesenchymal_projenitors
Usp1	0	0.81676	0.737	0.309	0	mesenchymal_projenitors
Ncapd2	0	0.816014	0.548	0.054	0	mesenchymal_projenitors
Ppia	0	0.815546	0.999	0.997	0	mesenchymal_projenitors
Srsf6	0	0.812701	0.9	0.65	0	mesenchymal_projenitors
Prmt1	0	0.810197	0.903	0.735	0	mesenchymal_projenitors
Ssrp1	0	0.809816	0.862	0.558	0	mesenchymal_projenitors
Sae1	0	0.807393	0.788	0.384	0	mesenchymal_projenitors
Ewsr1	0	0.807091	0.882	0.59	0	mesenchymal_projenitors
Ilf2	0	0.802212	0.877	0.557	0	mesenchymal_projenitors
Bex2	0	0.801494	0.521	0.125	0	mesenchymal_projenitors
Cenph	0	0.800187	0.541	0.048	0	mesenchymal_projenitors
Zfp422	0	0.799741	0.742	0.387	0	mesenchymal_projenitors
Skp2	0	0.797034	0.582	0.125	0	mesenchymal_projenitors
Rfc4	0	0.794454	0.675	0.205	0	mesenchymal_projenitors
Rad21	0	0.792752	0.743	0.35	0	mesenchymal_projenitors
Rad51ap1	0	0.791005	0.486	0.034	0	mesenchymal_projenitors
Fkbp3	0	0.790031	0.929	0.73	0	mesenchymal_projenitors
Pgam1	0	0.786461	0.864	0.652	0	mesenchymal_projenitors
Ube2n	0	0.785925	0.876	0.633	0	mesenchymal_projenitors
Nono	0	0.784496	0.932	0.763	0	mesenchymal_projenitors
Lsm6	0	0.78101	0.807	0.473	0	mesenchymal_projenitors
Usmg5	0	0.775228	0.917	0.768	0	mesenchymal_projenitors
Igf2bp1	0	0.773738	0.442	0.052	0	mesenchymal_projenitors
Eif5	0	0.767899	0.911	0.763	0	mesenchymal_projenitors
Odc1	0	0.765777	0.71	0.324	0	mesenchymal_projenitors
Fen1	0	0.764872	0.537	0.083	0	mesenchymal_projenitors
Snu13	0	0.764477	0.936	0.743	0	mesenchymal_projenitors
Hnrnpu	0	0.763796	0.956	0.827	0	mesenchymal_projenitors
Clspn	0	0.762754	0.488	0.053	0	mesenchymal_projenitors
Dbf4	0	0.759393	0.516	0.064	0	mesenchymal_projenitors
AC160336.1	0	0.759199	0.554	0.327	0	mesenchymal_projenitors
Pdap1	0	0.757935	0.955	0.8	0	mesenchymal_projenitors
Kif20a	0	0.75742	0.443	0.016	0	mesenchymal_projenitors
Ywhah	0	0.755803	0.899	0.634	0	mesenchymal_projenitors
Plk1	0	0.754074	0.414	0.02	0	mesenchymal_projenitors
Ckap2	0	0.753306	0.412	0.028	0	mesenchymal_projenitors
Mcm5	0	0.751008	0.576	0.132	0	mesenchymal_projenitors
Prdx1	0	0.749921	0.987	0.955	0	mesenchymal_projenitors
Cdca2	0	0.74779	0.444	0.015	0	mesenchymal_projenitors
Mcm7	0	0.746059	0.696	0.297	0	mesenchymal_projenitors
Rnf7	0	0.742526	0.892	0.678	0	mesenchymal_projenitors
Kif11	0	0.7415	0.415	0.018	0	mesenchymal_projenitors
Esco2	0	0.741014	0.406	0.031	0	mesenchymal_projenitors
Elavl1	0	0.740849	0.799	0.477	0	mesenchymal_projenitors
Cnbp	0	0.740724	0.963	0.886	0	mesenchymal_projenitors
2010107E04Rik	0	0.736479	0.944	0.826	0	mesenchymal_projenitors
Snrpg	0	0.735177	0.964	0.854	0	mesenchymal_projenitors
Aurka	0	0.734966	0.404	0.027	0	mesenchymal_projenitors
Fabp5	0	0.731308	0.593	0.254	0	mesenchymal_projenitors
Hnrnpd	0	0.729096	0.881	0.641	0	mesenchymal_projenitors
Fkbp4	0	0.728366	0.836	0.613	0	mesenchymal_projenitors
Nuf2	0	0.727859	0.471	0.02	0	mesenchymal_projenitors
Tead2	0	0.727222	0.737	0.398	0	mesenchymal_projenitors
Slc25a5	0	0.727088	0.897	0.747	0	mesenchymal_projenitors
U2af1	0	0.726738	0.905	0.689	0	mesenchymal_projenitors
Hdac2	0	0.726389	0.814	0.503	0	mesenchymal_projenitors
Morf4l2	0	0.725728	0.948	0.767	0	mesenchymal_projenitors
Lsm8	0	0.725685	0.801	0.466	0	mesenchymal_projenitors
Slirp	0	0.724715	0.829	0.539	0	mesenchymal_projenitors
Eif4a1	0	0.72463	0.984	0.932	0	mesenchymal_projenitors
Cdk2ap1	0	0.724334	0.614	0.294	0	mesenchymal_projenitors
Nudt21	0	0.72424	0.856	0.567	0	mesenchymal_projenitors
Asb4	0	0.724152	0.342	0.113	0	mesenchymal_projenitors
Hnrnpc	0	0.723928	0.947	0.815	0	mesenchymal_projenitors
H1fx	0	0.722726	0.734	0.421	0	mesenchymal_projenitors
Mcm3	0	0.721665	0.578	0.163	0	mesenchymal_projenitors
mt-Nd1	0	0.721123	0.992	0.997	0	mesenchymal_projenitors
Ddx39b	0	0.720418	0.904	0.694	0	mesenchymal_projenitors
Ppp1cc	0	0.719181	0.896	0.676	0	mesenchymal_projenitors
Ncapg	0	0.718516	0.459	0.024	0	mesenchymal_projenitors
Rpa2	0	0.717709	0.606	0.184	0	mesenchymal_projenitors
Bub1b	0	0.717664	0.466	0.044	0	mesenchymal_projenitors
Rpl41	0	0.716607	1	0.995	0	mesenchymal_projenitors
Lsm4	0	0.715156	0.893	0.645	0	mesenchymal_projenitors
Gpc3	0	0.714917	0.863	0.608	0	mesenchymal_projenitors
Actl6a	0	0.712109	0.727	0.373	0	mesenchymal_projenitors
Pmf1	0	0.709876	0.653	0.215	0	mesenchymal_projenitors
Igf2bp3	0	0.709385	0.549	0.152	0	mesenchymal_projenitors
Tubb2b	0	0.708103	0.416	0.102	0	mesenchymal_projenitors
Eloc	0	0.706709	0.869	0.635	0	mesenchymal_projenitors
Fam111a	0	0.706303	0.442	0.071	0	mesenchymal_projenitors
Zfhx4	0	0.703872	0.342	0.072	0	mesenchymal_projenitors
Mcm6	0	0.702477	0.629	0.272	0	mesenchymal_projenitors
Cenpq	0	0.702176	0.534	0.084	0	mesenchymal_projenitors
Cacybp	0	0.700111	0.879	0.649	0	mesenchymal_projenitors
Mxd3	0	0.699912	0.36	0.012	0	mesenchymal_projenitors
Sarnp	0	0.697776	0.852	0.575	0	mesenchymal_projenitors
Snrpb	0	0.69714	0.96	0.839	0	mesenchymal_projenitors
Nop10	0	0.696774	0.92	0.761	0	mesenchymal_projenitors
Rad51	0	0.695803	0.474	0.04	0	mesenchymal_projenitors
Hdgf	0	0.694443	0.881	0.649	0	mesenchymal_projenitors
Rfc2	0	0.692247	0.663	0.27	0	mesenchymal_projenitors
Kpna2	0	0.692134	0.376	0.04	0	mesenchymal_projenitors
Dcakd	0	0.690337	0.718	0.391	0	mesenchymal_projenitors
Ppp4c	0	0.687604	0.745	0.41	0	mesenchymal_projenitors
Ube2e3	0	0.685735	0.906	0.667	0	mesenchymal_projenitors
Rpgrip1	0	0.685723	0.463	0.191	0	mesenchymal_projenitors
Gins2	0	0.685213	0.565	0.144	0	mesenchymal_projenitors
Ddx39	0	0.684832	0.575	0.173	0	mesenchymal_projenitors
Actg1	0	0.679641	0.996	0.98	0	mesenchymal_projenitors
Hist1h4i	0	0.679379	0.488	0.078	0	mesenchymal_projenitors
Dynll1	0	0.679206	0.987	0.954	0	mesenchymal_projenitors
Ppih	0	0.67732	0.631	0.21	0	mesenchymal_projenitors
Mtf2	0	0.677018	0.68	0.296	0	mesenchymal_projenitors
Ptges3	0	0.676269	0.922	0.738	0	mesenchymal_projenitors
Dtymk	0	0.675093	0.831	0.541	0	mesenchymal_projenitors
Sfpq	0	0.670652	0.939	0.773	0	mesenchymal_projenitors
Sumo3	0	0.669546	0.858	0.616	0	mesenchymal_projenitors
Rbm3	0	0.663657	0.982	0.909	0	mesenchymal_projenitors
Dhfr	0	0.663423	0.511	0.117	0	mesenchymal_projenitors
Rnps1	0	0.663388	0.781	0.455	0	mesenchymal_projenitors
Ppa1	0	0.663133	0.619	0.283	0	mesenchymal_projenitors
Snrnp40	0	0.66131	0.702	0.343	0	mesenchymal_projenitors
Bub1	0	0.660173	0.435	0.018	0	mesenchymal_projenitors
Rpa3	0	0.656837	0.666	0.306	0	mesenchymal_projenitors
Zwint	0	0.654169	0.766	0.455	0	mesenchymal_projenitors
Prdx6	0	0.653984	0.805	0.614	0	mesenchymal_projenitors
Gnb1	0	0.653089	0.858	0.688	0	mesenchymal_projenitors
Tcp1	0	0.650904	0.911	0.74	0	mesenchymal_projenitors
Tcf3	0	0.650726	0.746	0.426	0	mesenchymal_projenitors
Plk4	0	0.650012	0.486	0.072	0	mesenchymal_projenitors
Fubp1	0	0.649752	0.913	0.696	0	mesenchymal_projenitors
Sub1	0	0.64823	0.983	0.916	0	mesenchymal_projenitors
Fscn1	0	0.648085	0.73	0.443	0	mesenchymal_projenitors
Kif2c	0	0.64771	0.394	0.015	0	mesenchymal_projenitors
Arpp19	0	0.647024	0.914	0.718	0	mesenchymal_projenitors
Snrpa1	0	0.645568	0.748	0.401	0	mesenchymal_projenitors
Hba-x	0	0.64525	0.391	0.041	0	mesenchymal_projenitors
Fam60a	0	0.644782	0.548	0.207	0	mesenchymal_projenitors
Limd2	0	0.643711	0.657	0.337	0	mesenchymal_projenitors
Orc6	0	0.642585	0.651	0.293	0	mesenchymal_projenitors
Tpm4	0	0.641887	0.943	0.781	0	mesenchymal_projenitors
Psma1	0	0.638316	0.87	0.655	0	mesenchymal_projenitors
Ivns1abp	0	0.636591	0.602	0.257	0	mesenchymal_projenitors
Nr2f1	0	0.635708	0.388	0.136	0	mesenchymal_projenitors
Zfhx3	0	0.634899	0.619	0.38	0	mesenchymal_projenitors
H19	0	0.633309	0.824	0.331	0	mesenchymal_projenitors
Lyar	0	0.633299	0.749	0.42	0	mesenchymal_projenitors
Smarca4	0	0.632624	0.679	0.339	0	mesenchymal_projenitors
Rpl22l1	0	0.632481	0.996	0.976	0	mesenchymal_projenitors
Dpy30	0	0.631837	0.782	0.485	0	mesenchymal_projenitors
Syce2	0	0.63056	0.533	0.149	0	mesenchymal_projenitors
Strap	0	0.630349	0.793	0.513	0	mesenchymal_projenitors
Igdcc3	0	0.629103	0.285	0.032	0	mesenchymal_projenitors
H1f0	0	0.627198	0.825	0.63	0	mesenchymal_projenitors
Bora	0	0.626031	0.438	0.075	0	mesenchymal_projenitors
Bex3	0	0.624999	0.949	0.834	0	mesenchymal_projenitors
Srsf10	0	0.62187	0.866	0.608	0	mesenchymal_projenitors
Ube2d2a	0	0.620684	0.855	0.619	0	mesenchymal_projenitors
Cdca4	0	0.61984	0.537	0.136	0	mesenchymal_projenitors
1110004F10Rik	0	0.619727	0.912	0.718	0	mesenchymal_projenitors
Cox5a	0	0.617819	0.907	0.733	0	mesenchymal_projenitors
Mrpl42	0	0.616576	0.858	0.607	0	mesenchymal_projenitors
Calm1	0	0.616454	0.972	0.876	0	mesenchymal_projenitors
Rbmxl1	0	0.616043	0.796	0.51	0	mesenchymal_projenitors
Sgo2a	0	0.615915	0.357	0.021	0	mesenchymal_projenitors
Cbx5	0	0.614515	0.864	0.626	0	mesenchymal_projenitors
Nop58	0	0.613942	0.791	0.5	0	mesenchymal_projenitors
Snrpf	0	0.613121	0.961	0.854	0	mesenchymal_projenitors
Ptn	0	0.612215	0.856	0.446	0	mesenchymal_projenitors
Hat1	0	0.611593	0.644	0.29	0	mesenchymal_projenitors
Dynlt1f	0	0.610942	0.638	0.246	0	mesenchymal_projenitors
Pbdc1	0	0.610081	0.732	0.375	0	mesenchymal_projenitors
Mrpl18	0	0.608384	0.802	0.517	0	mesenchymal_projenitors
Snrpe	0	0.608368	0.97	0.891	0	mesenchymal_projenitors
Grb10	0	0.608331	0.846	0.583	0	mesenchymal_projenitors
Npm1	0	0.606874	0.998	0.992	0	mesenchymal_projenitors
Magoh	0	0.606069	0.844	0.589	0	mesenchymal_projenitors
Nop56	0	0.604651	0.748	0.431	0	mesenchymal_projenitors
Depdc1a	0	0.60449	0.357	0.007	0	mesenchymal_projenitors
Mdk	0	0.603583	0.985	0.945	0	mesenchymal_projenitors
Khdrbs1	0	0.602514	0.871	0.643	0	mesenchymal_projenitors
Melk	0	0.602054	0.417	0.019	0	mesenchymal_projenitors
Tmem167	0	0.601174	0.892	0.651	0	mesenchymal_projenitors
Trim28	0	0.60077	0.819	0.583	0	mesenchymal_projenitors
Hspa8	0	0.600639	0.996	0.989	0	mesenchymal_projenitors
Bzw2	0	0.599197	0.769	0.473	0	mesenchymal_projenitors
Fdps	0	0.598506	0.473	0.171	0	mesenchymal_projenitors
Cdc26	0	0.598294	0.839	0.596	0	mesenchymal_projenitors
Rbbp4	0	0.59687	0.87	0.65	0	mesenchymal_projenitors
Chaf1a	0	0.596388	0.478	0.086	0	mesenchymal_projenitors
Apex1	0	0.596335	0.732	0.482	0	mesenchymal_projenitors
Ska2	0	0.594622	0.526	0.141	0	mesenchymal_projenitors
Tfdp1	0	0.593309	0.612	0.283	0	mesenchymal_projenitors
Ncapg2	0	0.592532	0.409	0.053	0	mesenchymal_projenitors
Neil3	0	0.592481	0.345	0.013	0	mesenchymal_projenitors
Ptp4a1	0	0.588038	0.702	0.38	0	mesenchymal_projenitors
Psma3	0	0.588025	0.945	0.838	0	mesenchymal_projenitors
Nsd2	0	0.586478	0.57	0.206	0	mesenchymal_projenitors
Mapre1	0	0.586366	0.858	0.609	0	mesenchymal_projenitors
Ube2d3	0	0.586255	0.944	0.825	0	mesenchymal_projenitors
Hoxc10	0	0.585129	0.282	0.109	0	mesenchymal_projenitors
Mettl9	0	0.584798	0.845	0.597	0	mesenchymal_projenitors
Tubb6	0	0.583949	0.481	0.296	0	mesenchymal_projenitors
Mcm4	0	0.58332	0.543	0.199	0	mesenchymal_projenitors
C1d	0	0.58326	0.832	0.582	0	mesenchymal_projenitors
Cmc2	0	0.582627	0.601	0.239	0	mesenchymal_projenitors
Nde1	0	0.581315	0.488	0.142	0	mesenchymal_projenitors
Serbp1	0	0.581192	0.991	0.955	0	mesenchymal_projenitors
Aspm	0	0.580571	0.321	0.062	0	mesenchymal_projenitors
Uba2	0	0.580109	0.733	0.425	0	mesenchymal_projenitors
Mcm2	0	0.579889	0.496	0.149	0	mesenchymal_projenitors
Trip13	0	0.579465	0.444	0.049	0	mesenchymal_projenitors
Sap30	0	0.57923	0.448	0.1	0	mesenchymal_projenitors
Ppil1	0	0.578577	0.599	0.228	0	mesenchymal_projenitors
Bcas2	0	0.578358	0.854	0.626	0	mesenchymal_projenitors
Rbm8a	0	0.5776	0.882	0.679	0	mesenchymal_projenitors
Mns1	0	0.576962	0.418	0.038	0	mesenchymal_projenitors
Cct8	0	0.576396	0.878	0.726	0	mesenchymal_projenitors
Polr3k	0	0.575195	0.63	0.318	0	mesenchymal_projenitors
Sec61g	0	0.574809	0.987	0.945	0	mesenchymal_projenitors
Igf2bp2	0	0.57128	0.565	0.207	0	mesenchymal_projenitors
Smarca5	0	0.570924	0.835	0.597	0	mesenchymal_projenitors
Eif4g2	0	0.570847	0.951	0.86	0	mesenchymal_projenitors
Aldh1a2	0	0.568927	0.26	0.096	0	mesenchymal_projenitors
Mis18a	0	0.568837	0.465	0.077	0	mesenchymal_projenitors
Myef2	0	0.568366	0.63	0.312	0	mesenchymal_projenitors
Psmb7	0	0.567201	0.846	0.636	0	mesenchymal_projenitors
Hpf1	0	0.567029	0.706	0.365	0	mesenchymal_projenitors
Cdv3	0	0.566882	0.818	0.592	0	mesenchymal_projenitors
Nsmce4a	0	0.566864	0.773	0.464	0	mesenchymal_projenitors
Hbb-bh1	0	0.5659	0.337	0.028	0	mesenchymal_projenitors
Vdac3	0	0.565558	0.906	0.732	0	mesenchymal_projenitors
Zcchc3	0	0.563027	0.577	0.254	0	mesenchymal_projenitors
Diaph3	0	0.562922	0.367	0.033	0	mesenchymal_projenitors
Prim1	0	0.562861	0.514	0.142	0	mesenchymal_projenitors
Psma7	0	0.562126	0.933	0.834	0	mesenchymal_projenitors
Snrpd3	0	0.561274	0.88	0.695	0	mesenchymal_projenitors
Pfdn4	0	0.560807	0.683	0.396	0	mesenchymal_projenitors
Topbp1	0	0.560776	0.545	0.188	0	mesenchymal_projenitors
Dazap1	0	0.55959	0.765	0.455	0	mesenchymal_projenitors
Tma7	0	0.559555	0.944	0.84	0	mesenchymal_projenitors
Hirip3	0	0.558968	0.498	0.149	0	mesenchymal_projenitors
Psrc1	0	0.554446	0.352	0.038	0	mesenchymal_projenitors
Smc6	0	0.553863	0.852	0.636	0	mesenchymal_projenitors
Hnrnpr	0	0.553434	0.919	0.732	0	mesenchymal_projenitors
Ube2i	0	0.552839	0.918	0.762	0	mesenchymal_projenitors
Polr2k	0	0.552745	0.795	0.565	0	mesenchymal_projenitors
Eny2	0	0.552241	0.909	0.714	0	mesenchymal_projenitors
Fignl1	0	0.55201	0.415	0.048	0	mesenchymal_projenitors
Rps27l	0	0.550711	0.961	0.887	0	mesenchymal_projenitors
Gdi2	0	0.547666	0.902	0.749	0	mesenchymal_projenitors
Nmral1	0	0.546682	0.444	0.102	0	mesenchymal_projenitors
Rfc5	0	0.54637	0.495	0.114	0	mesenchymal_projenitors
Cdkn3	0	0.545764	0.308	0.026	0	mesenchymal_projenitors
Ska1	0	0.545373	0.379	0.016	0	mesenchymal_projenitors
Slc38a1	0	0.545038	0.404	0.097	0	mesenchymal_projenitors
Kif4	0	0.543383	0.356	0.025	0	mesenchymal_projenitors
Asf1b	0	0.543025	0.387	0.024	0	mesenchymal_projenitors
Meis1	0	0.543011	0.7	0.383	0	mesenchymal_projenitors
Cfl1	0	0.54273	0.987	0.952	0	mesenchymal_projenitors
Smchd1	0	0.540715	0.706	0.395	0	mesenchymal_projenitors
Psmb6	0	0.539872	0.939	0.834	0	mesenchymal_projenitors
Cox7a2	0	0.538604	0.97	0.886	0	mesenchymal_projenitors
Arhgap11a	0	0.537707	0.341	0.021	0	mesenchymal_projenitors
Fam96a	0	0.534961	0.685	0.381	0	mesenchymal_projenitors
Phip	0	0.534002	0.792	0.494	0	mesenchymal_projenitors
Zfp706	0	0.532629	0.849	0.647	0	mesenchymal_projenitors
Wee1	0	0.531943	0.463	0.106	0	mesenchymal_projenitors
Ndc80	0	0.531401	0.344	0.015	0	mesenchymal_projenitors
Fam49b	0	0.530645	0.468	0.163	0	mesenchymal_projenitors
Tdg	0	0.530394	0.558	0.225	0	mesenchymal_projenitors
Prpf40a	0	0.527828	0.828	0.592	0	mesenchymal_projenitors
Ctbp1	0	0.526979	0.801	0.553	0	mesenchymal_projenitors
Tceal8	0	0.52687	0.881	0.686	0	mesenchymal_projenitors
Pa2g4	0	0.526868	0.809	0.59	0	mesenchymal_projenitors
Cdca7	0	0.526755	0.563	0.258	0	mesenchymal_projenitors
Paics	0	0.526602	0.809	0.598	0	mesenchymal_projenitors
Exosc8	0	0.526142	0.658	0.325	0	mesenchymal_projenitors
Phgdh	0	0.526079	0.606	0.326	0	mesenchymal_projenitors
Pcbp4	0	0.525657	0.454	0.162	0	mesenchymal_projenitors
Cbfb	0	0.525454	0.616	0.267	0	mesenchymal_projenitors
Rnf26	0	0.523558	0.5	0.162	0	mesenchymal_projenitors
Tuba1c	0	0.522922	0.327	0.089	0	mesenchymal_projenitors
Hmgcs1	0	0.522765	0.516	0.261	0	mesenchymal_projenitors
Pole3	0	0.521366	0.647	0.304	0	mesenchymal_projenitors
Lbr	0	0.51865	0.515	0.158	0	mesenchymal_projenitors
Naa50	0	0.517513	0.735	0.439	0	mesenchymal_projenitors
Dpysl2	0	0.516515	0.602	0.317	0	mesenchymal_projenitors
Cit	0	0.515244	0.38	0.043	0	mesenchymal_projenitors
Ccne1	0	0.515164	0.327	0.043	0	mesenchymal_projenitors
Ppp1ca	0	0.514566	0.92	0.778	0	mesenchymal_projenitors
Hnrnpll	0	0.512535	0.596	0.276	0	mesenchymal_projenitors
Dnmt1	0	0.512367	0.574	0.264	0	mesenchymal_projenitors
Psmb2	0	0.512291	0.902	0.753	0	mesenchymal_projenitors
Msmo1	0	0.51121	0.359	0.123	0	mesenchymal_projenitors
Marcks	0	0.510658	0.97	0.878	0	mesenchymal_projenitors
Gm1673	0	0.5103	0.753	0.469	0	mesenchymal_projenitors
Banf1	0	0.507661	0.854	0.633	0	mesenchymal_projenitors
Dlgap5	0	0.507009	0.33	0.018	0	mesenchymal_projenitors
Ssb	0	0.505953	0.942	0.83	0	mesenchymal_projenitors
Oaz1	0	0.505461	0.992	0.949	0	mesenchymal_projenitors
Ncaph	0	0.504633	0.383	0.037	0	mesenchymal_projenitors
Smarcc1	0	0.502701	0.82	0.575	0	mesenchymal_projenitors
Tomm20	0	0.502494	0.923	0.796	0	mesenchymal_projenitors
G3bp2	0	0.501493	0.771	0.527	0	mesenchymal_projenitors
Snrpb2	0	0.501129	0.858	0.668	0	mesenchymal_projenitors
Papola	0	0.499866	0.826	0.596	0	mesenchymal_projenitors
Psmd14	0	0.499426	0.671	0.371	0	mesenchymal_projenitors
Psma6	0	0.499095	0.857	0.672	0	mesenchymal_projenitors
Lrrc59	0	0.498425	0.614	0.315	0	mesenchymal_projenitors
Rfc3	0	0.498101	0.558	0.239	0	mesenchymal_projenitors
Tardbp	0	0.497956	0.757	0.471	0	mesenchymal_projenitors
Larp7	0	0.497581	0.694	0.362	0	mesenchymal_projenitors
Nup37	0	0.497384	0.46	0.129	0	mesenchymal_projenitors
Psmd7	0	0.497101	0.894	0.723	0	mesenchymal_projenitors
Zfp207	0	0.496083	0.803	0.573	0	mesenchymal_projenitors
Supt16	0	0.495268	0.759	0.548	0	mesenchymal_projenitors
Tcf19	0	0.492409	0.319	0.054	0	mesenchymal_projenitors
Sqle	0	0.492165	0.382	0.097	0	mesenchymal_projenitors
Smc3	0	0.491178	0.858	0.66	0	mesenchymal_projenitors
Ppp1cb	0	0.490523	0.797	0.556	0	mesenchymal_projenitors
Hmgn3	0	0.490493	0.633	0.381	0	mesenchymal_projenitors
Flrt3	0	0.489443	0.319	0.066	0	mesenchymal_projenitors
Hnrnph1	0	0.489294	0.873	0.673	0	mesenchymal_projenitors
Bex1	0	0.488805	0.312	0.067	0	mesenchymal_projenitors
Morf4l1	0	0.488649	0.987	0.944	0	mesenchymal_projenitors
Cct4	0	0.488479	0.909	0.794	0	mesenchymal_projenitors
Gtf2a2	0	0.487156	0.809	0.576	0	mesenchymal_projenitors
Anapc5	0	0.486753	0.876	0.657	0	mesenchymal_projenitors
Kif5b	0	0.486472	0.867	0.674	0	mesenchymal_projenitors
Cse1l	0	0.486364	0.539	0.202	0	mesenchymal_projenitors
Nudt5	0	0.486098	0.579	0.276	0	mesenchymal_projenitors
Polr2d	0	0.48605	0.65	0.338	0	mesenchymal_projenitors
Rad23b	0	0.485567	0.688	0.409	0	mesenchymal_projenitors
Hmgn5	0	0.485543	0.531	0.201	0	mesenchymal_projenitors
Nudc	0	0.485327	0.848	0.666	0	mesenchymal_projenitors
Rbm4b	0	0.483855	0.694	0.394	0	mesenchymal_projenitors
Tpi1	0	0.483544	0.84	0.671	0	mesenchymal_projenitors
Atp5b	0	0.48267	0.973	0.931	0	mesenchymal_projenitors
Thoc3	0	0.481449	0.64	0.319	0	mesenchymal_projenitors
Cfl2	0	0.480643	0.797	0.571	0	mesenchymal_projenitors
Txnl1	0	0.479156	0.818	0.584	0	mesenchymal_projenitors
Uqcrb	0	0.47869	0.954	0.894	0	mesenchymal_projenitors
Parp1	0	0.478642	0.671	0.4	0	mesenchymal_projenitors
Metap2	0	0.477827	0.902	0.756	0	mesenchymal_projenitors
Rnaseh2c	0	0.477358	0.751	0.498	0	mesenchymal_projenitors
Mat2a	0	0.476711	0.83	0.597	0	mesenchymal_projenitors
Brd3	0	0.475873	0.791	0.55	0	mesenchymal_projenitors
Psat1	0	0.475868	0.406	0.086	0	mesenchymal_projenitors
Mtch2	0	0.475828	0.703	0.43	0	mesenchymal_projenitors
Tex30	0	0.475031	0.468	0.139	0	mesenchymal_projenitors
Srsf11	0	0.472793	0.934	0.796	0	mesenchymal_projenitors
Psmc4	0	0.472586	0.755	0.51	0	mesenchymal_projenitors
Cenpp	0	0.472318	0.366	0.054	0	mesenchymal_projenitors
Anln	0	0.472258	0.341	0.068	0	mesenchymal_projenitors
Dhx15	0	0.471655	0.729	0.456	0	mesenchymal_projenitors
Mzt1	0	0.471654	0.571	0.261	0	mesenchymal_projenitors
Dcun1d5	0	0.471356	0.785	0.534	0	mesenchymal_projenitors
Ube2v2	0	0.470712	0.73	0.487	0	mesenchymal_projenitors
Rbx1	0	0.470513	0.949	0.855	0	mesenchymal_projenitors
Fkbp1a	0	0.470447	0.925	0.806	0	mesenchymal_projenitors
Wbp11	0	0.46998	0.741	0.476	0	mesenchymal_projenitors
Tmed2	0	0.469068	0.917	0.776	0	mesenchymal_projenitors
Ndufa4	0	0.468406	0.97	0.889	0	mesenchymal_projenitors
Nras	0	0.467813	0.588	0.29	0	mesenchymal_projenitors
Emg1	0	0.466988	0.803	0.584	0	mesenchymal_projenitors
Tmeff1	0	0.466603	0.404	0.112	0	mesenchymal_projenitors
Bud31	0	0.466575	0.728	0.45	0	mesenchymal_projenitors
G2e3	0	0.466397	0.384	0.116	0	mesenchymal_projenitors
Idi1	0	0.465294	0.343	0.082	0	mesenchymal_projenitors
Serp1	0	0.464057	0.717	0.469	0	mesenchymal_projenitors
Atp5k	0	0.463294	0.917	0.788	0	mesenchymal_projenitors
Ttk	0	0.46291	0.334	0.014	0	mesenchymal_projenitors
Ncapd3	0	0.462042	0.41	0.119	0	mesenchymal_projenitors
Tsg101	0	0.461406	0.647	0.363	0	mesenchymal_projenitors
Ncl	0	0.46057	0.982	0.957	0	mesenchymal_projenitors
Gpc6	0	0.459972	0.399	0.13	0	mesenchymal_projenitors
Mrpl28	0	0.45951	0.724	0.467	0	mesenchymal_projenitors
Efna5	0	0.458749	0.356	0.084	0	mesenchymal_projenitors
Fam136a	0	0.458711	0.585	0.337	0	mesenchymal_projenitors
Mbd3	0	0.458493	0.821	0.614	0	mesenchymal_projenitors
Vrk1	0	0.45835	0.459	0.125	0	mesenchymal_projenitors
Smarce1	0	0.458136	0.849	0.648	0	mesenchymal_projenitors
Acvr2b	0	0.45803	0.366	0.087	0	mesenchymal_projenitors
Runx1t1	0	0.457726	0.472	0.273	0	mesenchymal_projenitors
Cenpn	0	0.457516	0.376	0.042	0	mesenchymal_projenitors
Cnih1	0	0.456784	0.702	0.41	0	mesenchymal_projenitors
Ccne2	0	0.456337	0.274	0.035	0	mesenchymal_projenitors
C330027C09Rik	0	0.455555	0.324	0.024	0	mesenchymal_projenitors
Tspan12	0	0.455064	0.289	0.063	0	mesenchymal_projenitors
Arl6ip6	0	0.454867	0.55	0.247	0	mesenchymal_projenitors
Tpm3	0	0.453989	0.895	0.707	0	mesenchymal_projenitors
Eif2s1	0	0.453872	0.714	0.482	0	mesenchymal_projenitors
Ddx5	0	0.453472	0.98	0.942	0	mesenchymal_projenitors
Knop1	0	0.453282	0.739	0.49	0	mesenchymal_projenitors
Prpf38a	0	0.453106	0.598	0.279	0	mesenchymal_projenitors
Taf1d	0	0.452639	0.83	0.606	0	mesenchymal_projenitors
Ccar1	0	0.45259	0.772	0.522	0	mesenchymal_projenitors
6330403K07Rik	0	0.452575	0.591	0.28	0	mesenchymal_projenitors
Ddah2	0	0.452138	0.858	0.694	0	mesenchymal_projenitors
Itgb3bp	0	0.451663	0.474	0.147	0	mesenchymal_projenitors
Slc24a5	0	0.450843	0.477	0.238	0	mesenchymal_projenitors
Kifc1	0	0.450526	0.301	0.012	0	mesenchymal_projenitors
Ect2	0	0.450487	0.311	0.02	0	mesenchymal_projenitors
Arl2bp	0	0.449988	0.621	0.358	0	mesenchymal_projenitors
Sf3b4	0	0.449138	0.648	0.361	0	mesenchymal_projenitors
Dnaja1	0	0.448353	0.959	0.882	0	mesenchymal_projenitors
Hdac1	0	0.448256	0.683	0.4	0	mesenchymal_projenitors
Hspa9	0	0.447581	0.768	0.565	0	mesenchymal_projenitors
Terf1	0	0.447152	0.425	0.133	0	mesenchymal_projenitors
Gmps	0	0.446886	0.681	0.417	0	mesenchymal_projenitors
2610318N02Rik	0	0.445423	0.287	0.02	0	mesenchymal_projenitors
Cep57	0	0.44501	0.53	0.227	0	mesenchymal_projenitors
Tsen34	0	0.444455	0.862	0.674	0	mesenchymal_projenitors
Cdca5	0	0.444154	0.331	0.018	0	mesenchymal_projenitors
Alyref	0	0.442335	0.666	0.427	0	mesenchymal_projenitors
Cct7	0	0.44222	0.867	0.74	0	mesenchymal_projenitors
Yeats4	0	0.441833	0.627	0.35	0	mesenchymal_projenitors
Cnn3	0	0.441172	0.902	0.747	0	mesenchymal_projenitors
Dnajc2	0	0.439553	0.614	0.327	0	mesenchymal_projenitors
Prdx4	0	0.439023	0.836	0.681	0	mesenchymal_projenitors
Anp32a	0	0.438794	0.924	0.814	0	mesenchymal_projenitors
Eef1g	0	0.438729	0.99	0.965	0	mesenchymal_projenitors
Chaf1b	0	0.438727	0.346	0.058	0	mesenchymal_projenitors
Kpnb1	0	0.437753	0.667	0.398	0	mesenchymal_projenitors
Lsm7	0	0.43746	0.858	0.67	0	mesenchymal_projenitors
Snrnp25	0	0.436296	0.448	0.126	0	mesenchymal_projenitors
Phf5a	0	0.435838	0.78	0.56	0	mesenchymal_projenitors
Wtap	0	0.434786	0.651	0.399	0	mesenchymal_projenitors
Tomm22	0	0.434636	0.838	0.662	0	mesenchymal_projenitors
Ctnnbip1	0	0.434564	0.623	0.345	0	mesenchymal_projenitors
Psmd2	0	0.432648	0.724	0.485	0	mesenchymal_projenitors
Fus	0	0.432165	0.939	0.824	0	mesenchymal_projenitors
Naa15	0	0.431898	0.632	0.361	0	mesenchymal_projenitors
Chtop	0	0.430229	0.71	0.454	0	mesenchymal_projenitors
Asnsd1	0	0.429937	0.542	0.237	0	mesenchymal_projenitors
Ergic2	0	0.429876	0.723	0.455	0	mesenchymal_projenitors
Pno1	0	0.429312	0.418	0.156	0	mesenchymal_projenitors
Rbm25	0	0.42916	0.909	0.754	0	mesenchymal_projenitors
Actr3	0	0.428691	0.762	0.533	0	mesenchymal_projenitors
Clns1a	0	0.427665	0.689	0.44	0	mesenchymal_projenitors
Ndufb8	0	0.427378	0.891	0.74	0	mesenchymal_projenitors
Ncam1	0	0.426455	0.713	0.399	0	mesenchymal_projenitors
Hspe1	0	0.425384	0.96	0.913	0	mesenchymal_projenitors
Tia1	0	0.424858	0.811	0.568	0	mesenchymal_projenitors
Timeless	0	0.423901	0.383	0.079	0	mesenchymal_projenitors
Nxt1	0	0.422561	0.52	0.229	0	mesenchymal_projenitors
Dnajc8	0	0.422228	0.87	0.683	0	mesenchymal_projenitors
Mthfd2	0	0.420837	0.367	0.078	0	mesenchymal_projenitors
Brd8	0	0.419811	0.645	0.378	0	mesenchymal_projenitors
Mdh1	0	0.418231	0.819	0.65	0	mesenchymal_projenitors
Gcsh	0	0.417736	0.619	0.368	0	mesenchymal_projenitors
Cenpl	0	0.417211	0.308	0.031	0	mesenchymal_projenitors
Syncrip	0	0.416524	0.808	0.576	0	mesenchymal_projenitors
Caprin1	0	0.416424	0.813	0.616	0	mesenchymal_projenitors
Rtf1	0	0.415599	0.847	0.64	0	mesenchymal_projenitors
Xpo1	0	0.415599	0.577	0.278	0	mesenchymal_projenitors
Pafah1b2	0	0.414985	0.698	0.433	0	mesenchymal_projenitors
Tbpl1	0	0.41479	0.483	0.199	0	mesenchymal_projenitors
Ube2e1	0	0.414095	0.689	0.44	0	mesenchymal_projenitors
Smc1a	0	0.412879	0.811	0.638	0	mesenchymal_projenitors
Ythdf2	0	0.411933	0.637	0.37	0	mesenchymal_projenitors
Psma4	0	0.411759	0.91	0.8	0	mesenchymal_projenitors
Rcc2	0	0.411437	0.534	0.273	0	mesenchymal_projenitors
Srpk1	0	0.411151	0.628	0.36	0	mesenchymal_projenitors
Timm8a1	0	0.41087	0.539	0.292	0	mesenchymal_projenitors
Hnrnph3	0	0.410845	0.682	0.406	0	mesenchymal_projenitors
Snrpc	0	0.410335	0.841	0.635	0	mesenchymal_projenitors
Ppid	0	0.40944	0.692	0.47	0	mesenchymal_projenitors
Psmc6	0	0.409233	0.842	0.698	0	mesenchymal_projenitors
Rheb	0	0.408467	0.848	0.667	0	mesenchymal_projenitors
Uqcc2	0	0.408135	0.821	0.639	0	mesenchymal_projenitors
Acp1	0	0.407889	0.86	0.667	0	mesenchymal_projenitors
Akirin2	0	0.407885	0.694	0.498	0	mesenchymal_projenitors
Anapc11	0	0.407774	0.801	0.588	0	mesenchymal_projenitors
Yaf2	0	0.406717	0.654	0.396	0	mesenchymal_projenitors
Rhno1	0	0.406576	0.491	0.193	0	mesenchymal_projenitors
Ube2l3	0	0.404873	0.847	0.664	0	mesenchymal_projenitors
Gtpbp4	0	0.404751	0.622	0.405	0	mesenchymal_projenitors
Ska3	0	0.40413	0.296	0.013	0	mesenchymal_projenitors
Tcerg1	0	0.40405	0.633	0.352	0	mesenchymal_projenitors
Spag5	0	0.402808	0.295	0.009	0	mesenchymal_projenitors
Net1	0	0.402693	0.419	0.152	0	mesenchymal_projenitors
Atp5o.1	0	0.402664	0.957	0.87	0	mesenchymal_projenitors
Asf1a	0	0.402599	0.637	0.366	0	mesenchymal_projenitors
Higd1a	0	0.402314	0.723	0.503	0	mesenchymal_projenitors
Gar1	0	0.401423	0.574	0.306	0	mesenchymal_projenitors
Sf3b1	0	0.401209	0.914	0.79	0	mesenchymal_projenitors
Eif2s2	0	0.400445	0.964	0.893	0	mesenchymal_projenitors
Rcn2	0	0.40023	0.833	0.633	0	mesenchymal_projenitors
Dscc1	0	0.398846	0.302	0.036	0	mesenchymal_projenitors
Dlk1	0	0.397765	0.752	0.313	0	mesenchymal_projenitors
Stub1	0	0.397763	0.829	0.643	0	mesenchymal_projenitors
Bcl11a	0	0.39771	0.312	0.107	0	mesenchymal_projenitors
Pbrm1	0	0.397333	0.829	0.634	0	mesenchymal_projenitors
Ube2j2	0	0.39731	0.644	0.379	0	mesenchymal_projenitors
Pin1	0	0.396785	0.713	0.484	0	mesenchymal_projenitors
1110008F13Rik	0	0.395833	0.729	0.504	0	mesenchymal_projenitors
Mms22l	0	0.395581	0.334	0.044	0	mesenchymal_projenitors
Cct3	0	0.395093	0.837	0.694	0	mesenchymal_projenitors
Sdhd	0	0.394187	0.664	0.441	0	mesenchymal_projenitors
Gas1	0	0.394169	0.771	0.52	0	mesenchymal_projenitors
Prdx2	0	0.394015	0.983	0.945	0	mesenchymal_projenitors
Hdac3	0	0.393959	0.6	0.31	0	mesenchymal_projenitors
Eef1e1	0	0.393351	0.504	0.248	0	mesenchymal_projenitors
Ssna1	0	0.392464	0.678	0.423	0	mesenchymal_projenitors
Snrpd2	0	0.392399	0.962	0.885	0	mesenchymal_projenitors
Trappc1	0	0.392192	0.664	0.389	0	mesenchymal_projenitors
Exo1	0	0.392165	0.306	0.026	0	mesenchymal_projenitors
Chek1	0	0.391858	0.344	0.065	0	mesenchymal_projenitors
Mrfap1	0	0.391519	0.962	0.909	0	mesenchymal_projenitors
Ckap5	0	0.391282	0.494	0.266	0	mesenchymal_projenitors
Cops8	0	0.390253	0.697	0.447	0	mesenchymal_projenitors
Srrm1	0	0.390151	0.89	0.723	0	mesenchymal_projenitors
Tubg1	0	0.390034	0.458	0.172	0	mesenchymal_projenitors
Dkc1	0	0.389774	0.607	0.35	0	mesenchymal_projenitors
Ppig	0	0.38923	0.861	0.662	0	mesenchymal_projenitors
Cdc25c	0	0.388018	0.259	0.006	0	mesenchymal_projenitors
Srrt	0	0.387759	0.608	0.324	0	mesenchymal_projenitors
Nup43	0	0.387721	0.436	0.145	0	mesenchymal_projenitors
Ddx1	0	0.387057	0.705	0.481	0	mesenchymal_projenitors
Pcbp1	0	0.386229	0.933	0.839	0	mesenchymal_projenitors
Oard1	0	0.385544	0.536	0.256	0	mesenchymal_projenitors
Sdhb	0	0.385138	0.795	0.602	0	mesenchymal_projenitors
Ube2g1	0	0.384916	0.566	0.317	0	mesenchymal_projenitors
Txn1	0	0.384465	0.952	0.892	0	mesenchymal_projenitors
Vbp1	0	0.383371	0.664	0.419	0	mesenchymal_projenitors
Snrnp27	0	0.383189	0.769	0.553	0	mesenchymal_projenitors
Alkbh1	0	0.38305	0.581	0.316	0	mesenchymal_projenitors
Sf3b6	0	0.383027	0.817	0.647	0	mesenchymal_projenitors
Ciapin1	0	0.382688	0.475	0.209	0	mesenchymal_projenitors
Ung	0	0.382176	0.29	0.129	0	mesenchymal_projenitors
Psmc3ip	0	0.381777	0.373	0.084	0	mesenchymal_projenitors
Thoc7	0	0.381614	0.849	0.674	0	mesenchymal_projenitors
Tsn	0	0.381602	0.873	0.721	0	mesenchymal_projenitors
Ndufa2	0	0.380746	0.956	0.881	0	mesenchymal_projenitors
U2af2	0	0.379329	0.683	0.434	0	mesenchymal_projenitors
Ccnf	0	0.379272	0.273	0.011	0	mesenchymal_projenitors
F2r	0	0.379252	0.406	0.162	0	mesenchymal_projenitors
Luc7l3	0	0.378959	0.845	0.643	0	mesenchymal_projenitors
Cpsf6	0	0.37785	0.682	0.418	0	mesenchymal_projenitors
Pnrc2	0	0.377342	0.613	0.384	0	mesenchymal_projenitors
Atp5g3	0	0.37732	0.922	0.81	0	mesenchymal_projenitors
Cox6a1	0	0.377288	0.917	0.79	0	mesenchymal_projenitors
Bex4	0	0.377121	0.372	0.173	0	mesenchymal_projenitors
Uchl3	0	0.377031	0.568	0.326	0	mesenchymal_projenitors
Denr	0	0.375496	0.814	0.621	0	mesenchymal_projenitors
Tdp2	0	0.375242	0.501	0.226	0	mesenchymal_projenitors
Pola1	0	0.375048	0.357	0.116	0	mesenchymal_projenitors
Ier3ip1	0	0.37504	0.796	0.568	0	mesenchymal_projenitors
H3f3b	0	0.374871	0.999	0.997	0	mesenchymal_projenitors
Sephs1	0	0.374494	0.488	0.204	0	mesenchymal_projenitors
Gtf3c6	0	0.373949	0.598	0.345	0	mesenchymal_projenitors
Ube2t	0	0.373757	0.316	0.044	0	mesenchymal_projenitors
Cdt1	0	0.373726	0.325	0.075	0	mesenchymal_projenitors
Psmd11	0	0.373283	0.782	0.583	0	mesenchymal_projenitors
Psma2	0	0.372934	0.89	0.782	0	mesenchymal_projenitors
Nedd8	0	0.372376	0.946	0.858	0	mesenchymal_projenitors
Rpp30	0	0.372238	0.463	0.178	0	mesenchymal_projenitors
Rbmx	0	0.372214	0.572	0.311	0	mesenchymal_projenitors
Pcnp	0	0.371405	0.779	0.571	0	mesenchymal_projenitors
Ptbp1	0	0.371002	0.724	0.487	0	mesenchymal_projenitors
Rbm17	0	0.370155	0.724	0.506	0	mesenchymal_projenitors
Ube2k	0	0.370091	0.785	0.569	0	mesenchymal_projenitors
Haus8	0	0.36869	0.325	0.07	0	mesenchymal_projenitors
1110059E24Rik	0	0.368657	0.569	0.299	0	mesenchymal_projenitors
Nolc1	0	0.368128	0.589	0.337	0	mesenchymal_projenitors
Ubl5	0	0.367968	0.897	0.759	0	mesenchymal_projenitors
Nfyb	0	0.367892	0.524	0.245	0	mesenchymal_projenitors
Rfc1	0	0.366713	0.723	0.517	0	mesenchymal_projenitors
Cenps	0	0.366281	0.342	0.07	0	mesenchymal_projenitors
Wsb1	0	0.366094	0.627	0.355	0	mesenchymal_projenitors
Rps28	0	0.365887	0.998	0.995	0	mesenchymal_projenitors
Chd7	0	0.365846	0.263	0.032	0	mesenchymal_projenitors
Ncaph2	0	0.364674	0.512	0.226	0	mesenchymal_projenitors
H3f3a	0	0.364549	0.998	0.996	0	mesenchymal_projenitors
Sem1	0	0.364358	0.973	0.929	0	mesenchymal_projenitors
Psmc1	0	0.363858	0.683	0.456	0	mesenchymal_projenitors
Nup62	0	0.363851	0.477	0.199	0	mesenchymal_projenitors
Hypk	0	0.363428	0.654	0.411	0	mesenchymal_projenitors
Ubald2	0	0.363414	0.59	0.363	0	mesenchymal_projenitors
Elovl6	0	0.363208	0.335	0.102	0	mesenchymal_projenitors
Drg1	0	0.363076	0.63	0.382	0	mesenchymal_projenitors
Tmem183a	0	0.363031	0.447	0.18	0	mesenchymal_projenitors
Ctcf	0	0.361786	0.739	0.514	0	mesenchymal_projenitors
Uchl5	0	0.361548	0.456	0.183	0	mesenchymal_projenitors
Ak2	0	0.361213	0.668	0.416	0	mesenchymal_projenitors
Lmnb2	0	0.361197	0.323	0.05	0	mesenchymal_projenitors
Dnaja2	0	0.360061	0.77	0.578	0	mesenchymal_projenitors
Usp29	0	0.359945	0.286	0.052	0	mesenchymal_projenitors
Pkig	0	0.359379	0.688	0.43	0	mesenchymal_projenitors
Med19	0	0.359148	0.544	0.279	0	mesenchymal_projenitors
Cotl1	0	0.3589	0.527	0.286	0	mesenchymal_projenitors
Zfp462	0	0.358237	0.373	0.132	0	mesenchymal_projenitors
Uhrf2	0	0.358068	0.65	0.39	0	mesenchymal_projenitors
Stip1	0	0.35791	0.623	0.391	0	mesenchymal_projenitors
Snrpa	0	0.357205	0.722	0.505	0	mesenchymal_projenitors
Ndufab1	0	0.356989	0.863	0.714	0	mesenchymal_projenitors
Kansl2	0	0.356932	0.556	0.298	0	mesenchymal_projenitors
Fzr1	0	0.356755	0.406	0.178	0	mesenchymal_projenitors
Ruvbl2	0	0.356754	0.529	0.277	0	mesenchymal_projenitors
Vdac1	0	0.356613	0.866	0.706	0	mesenchymal_projenitors
Casp8ap2	0	0.355845	0.493	0.242	0	mesenchymal_projenitors
Snx5	0	0.355747	0.703	0.481	0	mesenchymal_projenitors
Pafah1b3	0	0.354912	0.749	0.494	0	mesenchymal_projenitors
Mrpl13	0	0.35434	0.708	0.477	0	mesenchymal_projenitors
Rad54l	0	0.353773	0.282	0.026	0	mesenchymal_projenitors
Eed	0	0.353507	0.443	0.168	0	mesenchymal_projenitors
Pfdn2	0	0.353118	0.801	0.63	0	mesenchymal_projenitors
Ormdl1	0	0.352221	0.329	0.08	0	mesenchymal_projenitors
Itpa	0	0.351776	0.588	0.333	0	mesenchymal_projenitors
Hsd17b12	0	0.351367	0.532	0.27	0	mesenchymal_projenitors
Sf3b2	0	0.351054	0.911	0.807	0	mesenchymal_projenitors
Anapc15	0	0.349887	0.401	0.129	0	mesenchymal_projenitors
Mis12	0	0.349858	0.373	0.111	0	mesenchymal_projenitors
Mrpl50	0	0.349574	0.603	0.358	0	mesenchymal_projenitors
Mex3a	0	0.349508	0.547	0.281	0	mesenchymal_projenitors
Eif1ad	0	0.348876	0.483	0.226	0	mesenchymal_projenitors
Nrm	0	0.348483	0.345	0.097	0	mesenchymal_projenitors
Zc3h15	0	0.3481	0.844	0.662	0	mesenchymal_projenitors
Eif5b	0	0.347625	0.9	0.764	0	mesenchymal_projenitors
Psmd1	0	0.347472	0.687	0.46	0	mesenchymal_projenitors
Wdr76	0	0.347436	0.289	0.057	0	mesenchymal_projenitors
Ssr1	0	0.347399	0.766	0.539	0	mesenchymal_projenitors
Rpl27	0	0.346238	0.976	0.933	0	mesenchymal_projenitors
Cdkn2d	0	0.345964	0.345	0.131	0	mesenchymal_projenitors
Hdgfl3	0	0.345885	0.671	0.429	0	mesenchymal_projenitors
Cdh2	0	0.345836	0.297	0.079	0	mesenchymal_projenitors
Nsmce2	0	0.345702	0.61	0.342	0	mesenchymal_projenitors
Tbca	0	0.34546	0.948	0.874	0	mesenchymal_projenitors
Blm	0	0.345241	0.314	0.053	0	mesenchymal_projenitors
Cdk5rap2	0	0.345186	0.373	0.132	0	mesenchymal_projenitors
Carnmt1	0	0.34493	0.603	0.352	0	mesenchymal_projenitors
Zrsr2	0	0.344446	0.652	0.394	0	mesenchymal_projenitors
Med28	0	0.344226	0.746	0.534	0	mesenchymal_projenitors
Ncbp2	0	0.344177	0.638	0.409	0	mesenchymal_projenitors
Ctps	0	0.344016	0.42	0.169	0	mesenchymal_projenitors
Rdx	0	0.342441	0.922	0.819	0	mesenchymal_projenitors
Gng5	0	0.342028	0.972	0.943	0	mesenchymal_projenitors
Raly	0	0.341686	0.895	0.75	0	mesenchymal_projenitors
Cenpc1	0	0.340988	0.369	0.133	0	mesenchymal_projenitors
Spdl1	0	0.340396	0.261	0.018	0	mesenchymal_projenitors
Nap1l4	0	0.34017	0.739	0.535	0	mesenchymal_projenitors
Rcbtb1	0	0.339663	0.411	0.177	0	mesenchymal_projenitors
Hmgcr	0	0.339654	0.358	0.143	0	mesenchymal_projenitors
Cdc25a	0	0.338725	0.41	0.159	0	mesenchymal_projenitors
Atad5	0	0.33839	0.303	0.069	0	mesenchymal_projenitors
Rsrc2	0	0.33829	0.867	0.7	0	mesenchymal_projenitors
Psmd13	0	0.338275	0.661	0.434	0	mesenchymal_projenitors
Cwc15	0	0.336904	0.782	0.578	0	mesenchymal_projenitors
Immp1l	0	0.336436	0.681	0.445	0	mesenchymal_projenitors
Pcbp2	0	0.336274	0.96	0.898	0	mesenchymal_projenitors
Umps	0	0.33586	0.454	0.206	0	mesenchymal_projenitors
Cep295	0	0.335208	0.402	0.149	0	mesenchymal_projenitors
Hoxc9	0	0.335198	0.315	0.13	0	mesenchymal_projenitors
Pold3	0	0.334951	0.383	0.137	0	mesenchymal_projenitors
Apoo	0	0.334591	0.401	0.16	0	mesenchymal_projenitors
Slc38a4	0	0.33377	0.357	0.116	0	mesenchymal_projenitors
Etf1	0	0.333258	0.585	0.361	0	mesenchymal_projenitors
Hoxa5	0	0.332277	0.262	0.059	0	mesenchymal_projenitors
Wdr18	0	0.332212	0.52	0.28	0	mesenchymal_projenitors
Rcc1	0	0.332147	0.349	0.095	0	mesenchymal_projenitors
Tomm40	0	0.331699	0.604	0.393	0	mesenchymal_projenitors
Dck	0	0.330974	0.266	0.035	0	mesenchymal_projenitors
Eme1	0	0.3301	0.262	0.011	0	mesenchymal_projenitors
Med30	0	0.329795	0.514	0.262	0	mesenchymal_projenitors
Cep192	0	0.329748	0.379	0.131	0	mesenchymal_projenitors
Ptbp2	0	0.329609	0.475	0.243	0	mesenchymal_projenitors
Suv39h2	0	0.329243	0.29	0.039	0	mesenchymal_projenitors
Ubb	0	0.329049	0.998	0.996	0	mesenchymal_projenitors
Tes	0	0.328915	0.286	0.07	0	mesenchymal_projenitors
Atp5f1	0	0.328651	0.945	0.873	0	mesenchymal_projenitors
Atp5j2	0	0.328594	0.962	0.914	0	mesenchymal_projenitors
Nelfcd	0	0.327706	0.447	0.187	0	mesenchymal_projenitors
Etaa1	0	0.32718	0.39	0.135	0	mesenchymal_projenitors
Cadm1	0	0.326836	0.437	0.187	0	mesenchymal_projenitors
Armc1	0	0.326725	0.599	0.358	0	mesenchymal_projenitors
Txnrd1	0	0.326128	0.55	0.314	0	mesenchymal_projenitors
Wbp1	0	0.325982	0.472	0.239	0	mesenchymal_projenitors
Atp5g1	0	0.324055	0.94	0.858	0	mesenchymal_projenitors
Gabpb1	0	0.323888	0.325	0.095	0	mesenchymal_projenitors
Cops3	0	0.323443	0.599	0.363	0	mesenchymal_projenitors
Brix1	0	0.323263	0.567	0.345	0	mesenchymal_projenitors
Prpf31	0	0.323079	0.495	0.243	0	mesenchymal_projenitors
Cdc34	0	0.322718	0.407	0.176	0	mesenchymal_projenitors
Nans	0	0.322409	0.515	0.256	0	mesenchymal_projenitors
Ccdc124	0	0.322374	0.607	0.385	0	mesenchymal_projenitors
Cdc7	0	0.321654	0.299	0.061	0	mesenchymal_projenitors
Dnph1	0	0.321647	0.324	0.079	0	mesenchymal_projenitors
Peli1	0	0.321576	0.544	0.305	0	mesenchymal_projenitors
Strbp	0	0.320909	0.431	0.188	0	mesenchymal_projenitors
Tmx2	0	0.31947	0.424	0.176	0	mesenchymal_projenitors
Gon7	0	0.319414	0.359	0.118	0	mesenchymal_projenitors
Prim2	0	0.319057	0.345	0.095	0	mesenchymal_projenitors
Ak6	0	0.317821	0.481	0.235	0	mesenchymal_projenitors
Gcat	0	0.317213	0.308	0.074	0	mesenchymal_projenitors
4930579G24Rik	0	0.317074	0.285	0.047	0	mesenchymal_projenitors
Arf4	0	0.316303	0.945	0.846	0	mesenchymal_projenitors
Rab5a	0	0.31406	0.582	0.354	0	mesenchymal_projenitors
Cnot6	0	0.313414	0.642	0.404	0	mesenchymal_projenitors
Haus3	0	0.312744	0.365	0.122	0	mesenchymal_projenitors
Insig1	0	0.312173	0.28	0.108	0	mesenchymal_projenitors
Ppp2r1b	0	0.311667	0.295	0.079	0	mesenchymal_projenitors
Dicer1	0	0.311003	0.495	0.258	0	mesenchymal_projenitors
Pold2	0	0.310858	0.446	0.202	0	mesenchymal_projenitors
Zwilch	0	0.310125	0.256	0.025	0	mesenchymal_projenitors
E2f3	0	0.309953	0.297	0.075	0	mesenchymal_projenitors
Mrpl49	0	0.309585	0.502	0.252	0	mesenchymal_projenitors
Nup93	0	0.309412	0.332	0.093	0	mesenchymal_projenitors
Psme3	0	0.308144	0.427	0.191	0	mesenchymal_projenitors
Rpa1	0	0.308122	0.397	0.158	0	mesenchymal_projenitors
Cdc16	0	0.307634	0.631	0.395	0	mesenchymal_projenitors
Tgs1	0	0.305422	0.543	0.304	0	mesenchymal_projenitors
Tmx1	0	0.30517	0.515	0.269	0	mesenchymal_projenitors
Cdc45	0	0.30379	0.258	0.029	0	mesenchymal_projenitors
Hspa14	0	0.303765	0.477	0.244	0	mesenchymal_projenitors
Ndc1	0	0.303697	0.306	0.066	0	mesenchymal_projenitors
Tmem55a	0	0.303066	0.496	0.258	0	mesenchymal_projenitors
Stard3nl	0	0.301624	0.505	0.265	0	mesenchymal_projenitors
Pkmyt1	0	0.300736	0.257	0.036	0	mesenchymal_projenitors
Id1	0	0.30019	0.604	0.37	0	mesenchymal_projenitors
Pgp	0	0.300093	0.533	0.309	0	mesenchymal_projenitors
Pard6g	0	0.299758	0.456	0.212	0	mesenchymal_projenitors
Pfas	0	0.299704	0.282	0.083	0	mesenchymal_projenitors
Chd3os	0	0.297752	0.32	0.103	0	mesenchymal_projenitors
Hoxa7	0	0.296554	0.274	0.095	0	mesenchymal_projenitors
Eri1	0	0.296257	0.407	0.17	0	mesenchymal_projenitors
Thyn1	0	0.296202	0.514	0.278	0	mesenchymal_projenitors
Ss18	0	0.296126	0.513	0.283	0	mesenchymal_projenitors
Timm50	0	0.295927	0.511	0.276	0	mesenchymal_projenitors
Hint1	0	0.295461	0.98	0.946	0	mesenchymal_projenitors
Twist2	0	0.295269	0.288	0.11	0	mesenchymal_projenitors
Prps1	0	0.293652	0.363	0.138	0	mesenchymal_projenitors
Siah1b	0	0.29364	0.286	0.06	0	mesenchymal_projenitors
Rad18	0	0.293291	0.299	0.081	0	mesenchymal_projenitors
Gipc1	0	0.293099	0.537	0.308	0	mesenchymal_projenitors
Rnf4	0	0.290777	0.556	0.32	0	mesenchymal_projenitors
Kctd5	0	0.290685	0.395	0.166	0	mesenchymal_projenitors
Gins1	0	0.290379	0.283	0.052	0	mesenchymal_projenitors
Cyp51	0	0.288618	0.369	0.165	0	mesenchymal_projenitors
Meg3	0	0.288401	0.854	0.419	0	mesenchymal_projenitors
Cnot7	0	0.287683	0.486	0.266	0	mesenchymal_projenitors
Fnbp1l	0	0.287633	0.58	0.336	0	mesenchymal_projenitors
Pdgfc	0	0.28753	0.278	0.098	0	mesenchymal_projenitors
Rnf2	0	0.287044	0.516	0.286	0	mesenchymal_projenitors
Seh1l	0	0.285932	0.475	0.253	0	mesenchymal_projenitors
Fdft1	0	0.285557	0.325	0.12	0	mesenchymal_projenitors
Fam204a	0	0.285414	0.522	0.288	0	mesenchymal_projenitors
Taf13	0	0.284932	0.423	0.2	0	mesenchymal_projenitors
Rpl4	0	0.284351	0.998	0.987	0	mesenchymal_projenitors
Nup85	0	0.283365	0.367	0.135	0	mesenchymal_projenitors
Ppwd1	0	0.281761	0.453	0.226	0	mesenchymal_projenitors
Dzip3	0	0.281162	0.441	0.204	0	mesenchymal_projenitors
Apool	0	0.279061	0.479	0.256	0	mesenchymal_projenitors
Prelid3b	0	0.278951	0.463	0.251	0	mesenchymal_projenitors
Metrn	0	0.278816	0.352	0.146	0	mesenchymal_projenitors
E2f1	0	0.278597	0.255	0.069	0	mesenchymal_projenitors
Ppp1r8	0	0.27797	0.391	0.157	0	mesenchymal_projenitors
Rbm15	0	0.277467	0.338	0.155	0	mesenchymal_projenitors
Cstf3	0	0.277427	0.409	0.178	0	mesenchymal_projenitors
Ccnd1	0	0.277393	0.299	0.12	0	mesenchymal_projenitors
Gsta4	0	0.275611	0.33	0.144	0	mesenchymal_projenitors
Suv39h1	0	0.27518	0.333	0.101	0	mesenchymal_projenitors
Ccng2	0	0.275007	0.355	0.166	0	mesenchymal_projenitors
Cdk2	0	0.274596	0.352	0.137	0	mesenchymal_projenitors
Ftl1	0	0.274495	0.998	0.996	0	mesenchymal_projenitors
0610010K14Rik	0	0.274451	0.416	0.191	0	mesenchymal_projenitors
Rbbp8	0	0.274359	0.37	0.146	0	mesenchymal_projenitors
Vps36	0	0.274059	0.533	0.309	0	mesenchymal_projenitors
Exosc2	0	0.273598	0.347	0.135	0	mesenchymal_projenitors
Rnf219	0	0.273555	0.353	0.137	0	mesenchymal_projenitors
Wdr77	0	0.272772	0.428	0.222	0	mesenchymal_projenitors
Pop4	0	0.272189	0.442	0.212	0	mesenchymal_projenitors
Haus7	0	0.2715	0.38	0.146	0	mesenchymal_projenitors
Golt1b	0	0.271292	0.417	0.205	0	mesenchymal_projenitors
Vamp3	0	0.27126	0.507	0.28	0	mesenchymal_projenitors
Cdc23	0	0.271122	0.49	0.266	0	mesenchymal_projenitors
Hdgfl2	0	0.26925	0.485	0.253	0	mesenchymal_projenitors
Cnep1r1	0	0.268895	0.499	0.276	0	mesenchymal_projenitors
Rnaseh2a	0	0.267437	0.403	0.192	0	mesenchymal_projenitors
E2f6	0	0.26741	0.343	0.132	0	mesenchymal_projenitors
Mapk6	0	0.26729	0.319	0.12	0	mesenchymal_projenitors
D030056L22Rik	0	0.266809	0.406	0.183	0	mesenchymal_projenitors
Stard7	0	0.266564	0.439	0.223	0	mesenchymal_projenitors
Inip	0	0.266435	0.328	0.121	0	mesenchymal_projenitors
Phf6	0	0.265542	0.381	0.163	0	mesenchymal_projenitors
Polr2l	0	0.26454	0.411	0.205	0	mesenchymal_projenitors
Rpl35	0	0.262823	0.997	0.985	0	mesenchymal_projenitors
Pold1	0	0.262666	0.29	0.08	0	mesenchymal_projenitors
Lrrc40	0	0.262094	0.3	0.087	0	mesenchymal_projenitors
E2f4	0	0.26195	0.426	0.22	0	mesenchymal_projenitors
Mtfr1	0	0.261497	0.317	0.122	0	mesenchymal_projenitors
Gm8186	0	0.26121	0.445	0.218	0	mesenchymal_projenitors
Bcl7a	0	0.26007	0.376	0.167	0	mesenchymal_projenitors
Gga2	0	0.259753	0.495	0.275	0	mesenchymal_projenitors
Gpsm2	0	0.258138	0.29	0.098	0	mesenchymal_projenitors
E2f5	0	0.256524	0.383	0.183	0	mesenchymal_projenitors
Gmcl1	0	0.256111	0.371	0.155	0	mesenchymal_projenitors
Rnaseh2b	0	0.254588	0.417	0.217	0	mesenchymal_projenitors
Cmas	0	0.254371	0.429	0.221	0	mesenchymal_projenitors
Psmd5	0	0.252433	0.415	0.208	0	mesenchymal_projenitors
Fxn	0	0.252294	0.389	0.179	0	mesenchymal_projenitors
Dnajb6	1.66367e-307	0.349522	0.823	0.634	4.12889e-303	mesenchymal_projenitors
Rbm39	7.04893e-307	0.27945	0.986	0.971	1.7494e-302	mesenchymal_projenitors
Matr3	1.24418e-306	0.342424	0.88	0.727	3.08781e-302	mesenchymal_projenitors
Rif1	5.27814e-306	0.280604	0.531	0.304	1.30993e-301	mesenchymal_projenitors
Ssbp3	2.66166e-305	0.342603	0.68	0.459	6.60572e-301	mesenchymal_projenitors
Ttc3	2.02825e-304	0.31472	0.917	0.79	5.0337e-300	mesenchymal_projenitors
Pex19	6.22562e-304	0.310292	0.545	0.33	1.54507e-299	mesenchymal_projenitors
Vars	1.02503e-303	0.260987	0.46	0.254	2.54392e-299	mesenchymal_projenitors
Uqcr10	1.04171e-302	0.30627	0.936	0.84	2.58532e-298	mesenchymal_projenitors
Bccip	1.39065e-302	0.342996	0.646	0.432	3.45131e-298	mesenchymal_projenitors
Ostc	9.76419e-302	0.320281	0.908	0.77	2.42328e-297	mesenchymal_projenitors
Rpf1	7.0642e-301	0.252392	0.456	0.248	1.75319e-296	mesenchymal_projenitors
Topors	7.67638e-301	0.273135	0.578	0.345	1.90512e-296	mesenchymal_projenitors
Ankrd11	2.05075e-300	0.336292	0.825	0.646	5.08956e-296	mesenchymal_projenitors
Cox6b1	3.02937e-298	0.289887	0.963	0.916	7.51829e-294	mesenchymal_projenitors
Uqcrc1	1.96363e-297	0.332224	0.792	0.612	4.87334e-293	mesenchymal_projenitors
Cdc123	6.44373e-296	0.302637	0.637	0.417	1.59921e-291	mesenchymal_projenitors
Glyr1	6.55664e-296	0.270378	0.568	0.34	1.62723e-291	mesenchymal_projenitors
Pigx	7.3277e-296	0.311374	0.591	0.372	1.81859e-291	mesenchymal_projenitors
Tcof1	1.04033e-295	0.259609	0.538	0.315	2.5819e-291	mesenchymal_projenitors
Mrps14	1.6829e-295	0.337206	0.812	0.633	4.17661e-291	mesenchymal_projenitors
Immt	6.04742e-295	0.304761	0.677	0.457	1.50085e-290	mesenchymal_projenitors
44625	8.25918e-295	0.332352	0.642	0.432	2.04976e-290	mesenchymal_projenitors
Coq7	1.29951e-294	0.272704	0.568	0.347	3.22514e-290	mesenchymal_projenitors
Puf60	1.46285e-294	0.315565	0.72	0.51	3.63049e-290	mesenchymal_projenitors
Pdhb	3.71e-294	0.300077	0.604	0.382	9.20748e-290	mesenchymal_projenitors
Ubqln2	3.96362e-294	0.254806	0.469	0.26	9.83692e-290	mesenchymal_projenitors
Cisd2	1.33395e-293	0.298777	0.648	0.425	3.31059e-289	mesenchymal_projenitors
Fopnl	2.07184e-293	0.275234	0.592	0.361	5.14188e-289	mesenchymal_projenitors
Nsmce1	5.83316e-293	0.292956	0.622	0.4	1.44767e-288	mesenchymal_projenitors
Sf3a3	5.98522e-293	0.293568	0.621	0.402	1.48541e-288	mesenchymal_projenitors
Zcrb1	1.06247e-292	0.314108	0.761	0.557	2.63684e-288	mesenchymal_projenitors
Timm22	3.61013e-292	0.264637	0.563	0.341	8.95962e-288	mesenchymal_projenitors
Kras	4.62762e-292	0.267496	0.537	0.317	1.14848e-287	mesenchymal_projenitors
Esf1	5.36062e-291	0.318648	0.696	0.473	1.3304e-286	mesenchymal_projenitors
Casp3	5.88749e-291	0.271724	0.528	0.307	1.46116e-286	mesenchymal_projenitors
Elob	1.01077e-290	0.26017	0.981	0.951	2.50853e-286	mesenchymal_projenitors
Eif3j1	1.05643e-290	0.354465	0.729	0.529	2.62185e-286	mesenchymal_projenitors
Id2	4.4449e-290	0.369755	0.876	0.682	1.10314e-285	mesenchymal_projenitors
Sdc1	5.20808e-290	0.269595	0.434	0.236	1.29254e-285	mesenchymal_projenitors
Siva1	8.19246e-290	0.326273	0.863	0.72	2.0332e-285	mesenchymal_projenitors
Camta1	1.01972e-289	0.263614	0.484	0.274	2.53074e-285	mesenchymal_projenitors
Mpnd	1.83958e-289	0.273296	0.507	0.299	4.56547e-285	mesenchymal_projenitors
Ccdc58	1.84659e-289	0.25626	0.49	0.28	4.58288e-285	mesenchymal_projenitors
Cyr61	2.39655e-289	0.310272	0.645	0.406	5.94776e-285	mesenchymal_projenitors
Psmd6	7.12131e-288	0.353463	0.703	0.502	1.76737e-283	mesenchymal_projenitors
Eif4a3	3.86906e-286	0.316214	0.68	0.476	9.60223e-282	mesenchymal_projenitors
Rwdd1	7.01157e-286	0.33212	0.811	0.632	1.74013e-281	mesenchymal_projenitors
Csnk2a1	4.15695e-283	0.300443	0.642	0.421	1.03167e-278	mesenchymal_projenitors
Ndufa12	1.29297e-282	0.331966	0.859	0.724	3.20888e-278	mesenchymal_projenitors
Psmb3	4.09375e-280	0.333777	0.851	0.718	1.01599e-275	mesenchymal_projenitors
Paip2	1.17227e-279	0.38629	0.894	0.78	2.90934e-275	mesenchymal_projenitors
Fbl	2.47147e-279	0.350801	0.766	0.597	6.1337e-275	mesenchymal_projenitors
Cetn3	1.62767e-278	0.319852	0.85	0.685	4.03956e-274	mesenchymal_projenitors
Prkaca	2.29173e-278	0.258697	0.553	0.333	5.68762e-274	mesenchymal_projenitors
Lsm14a	3.0801e-278	0.283478	0.616	0.395	7.6442e-274	mesenchymal_projenitors
2810004N23Rik	6.46193e-278	0.303314	0.632	0.416	1.60372e-273	mesenchymal_projenitors
Dbi	7.32338e-278	0.378291	0.881	0.752	1.81752e-273	mesenchymal_projenitors
Trim27	4.96143e-277	0.252995	0.555	0.336	1.23133e-272	mesenchymal_projenitors
Npm3	6.07398e-277	0.307063	0.748	0.543	1.50744e-272	mesenchymal_projenitors
44811	3.70611e-276	0.292026	0.945	0.857	9.19782e-272	mesenchymal_projenitors
Ipo5	9.97827e-276	0.288718	0.587	0.373	2.47641e-271	mesenchymal_projenitors
Ppm1g	1.27369e-275	0.285177	0.578	0.366	3.16105e-271	mesenchymal_projenitors
Ddx18	1.3096e-275	0.316881	0.657	0.451	3.25016e-271	mesenchymal_projenitors
Emc8	1.46662e-275	0.269383	0.584	0.369	3.63987e-271	mesenchymal_projenitors
Atpif1	1.84491e-275	0.276303	0.979	0.936	4.57869e-271	mesenchymal_projenitors
Smu1	2.33346e-275	0.28106	0.585	0.37	5.79118e-271	mesenchymal_projenitors
Mapk1ip1l	1.51665e-272	0.263573	0.545	0.328	3.76403e-268	mesenchymal_projenitors
Cops4	2.4489e-272	0.313863	0.736	0.537	6.07769e-268	mesenchymal_projenitors
Mllt10	8.41818e-272	0.251299	0.499	0.29	2.08922e-267	mesenchymal_projenitors
Txnl4a	3.32243e-271	0.286246	0.62	0.408	8.24561e-267	mesenchymal_projenitors
Usp14	3.76417e-271	0.268769	0.602	0.379	9.34191e-267	mesenchymal_projenitors
Stoml2	5.65721e-271	0.286941	0.636	0.429	1.40401e-266	mesenchymal_projenitors
Nmt1	4.35042e-270	0.289424	0.608	0.391	1.07969e-265	mesenchymal_projenitors
Fam133b	2.09032e-269	0.271633	0.699	0.465	5.18775e-265	mesenchymal_projenitors
Hnrnph2	1.07041e-267	0.288375	0.625	0.406	2.65655e-263	mesenchymal_projenitors
Map2k2	1.91791e-266	0.306083	0.774	0.586	4.75987e-262	mesenchymal_projenitors
Wdr61	1.92238e-266	0.295311	0.67	0.453	4.77096e-262	mesenchymal_projenitors
Tecr	4.85494e-266	0.327214	0.839	0.714	1.2049e-261	mesenchymal_projenitors
Polr2g	2.12877e-265	0.317667	0.707	0.505	5.28319e-261	mesenchymal_projenitors
Tbcb	4.37338e-265	0.306727	0.709	0.51	1.08539e-260	mesenchymal_projenitors
Atp5c1	6.09103e-265	0.293337	0.948	0.877	1.51167e-260	mesenchymal_projenitors
Cmpk1	8.7669e-265	0.274093	0.654	0.431	2.17577e-260	mesenchymal_projenitors
Prelid1	7.05073e-264	0.308907	0.771	0.59	1.74985e-259	mesenchymal_projenitors
Klhdc2	1.32266e-263	0.312438	0.75	0.561	3.28259e-259	mesenchymal_projenitors
Ccnd2	2.88159e-263	0.761324	0.817	0.708	7.15153e-259	mesenchymal_projenitors
Mtx2	2.22176e-262	0.302271	0.701	0.496	5.51398e-258	mesenchymal_projenitors
Gspt1	5.88425e-262	0.314851	0.763	0.571	1.46035e-257	mesenchymal_projenitors
Mtpn	9.76842e-262	0.313001	0.732	0.526	2.42433e-257	mesenchymal_projenitors
Chchd1	9.1143e-261	0.303491	0.758	0.563	2.26199e-256	mesenchymal_projenitors
Hnrnpl	3.28146e-260	0.306358	0.79	0.602	8.14392e-256	mesenchymal_projenitors
D8Ertd738e	1.29769e-259	0.295187	0.895	0.774	3.22062e-255	mesenchymal_projenitors
Mrpl12	1.3213e-259	0.327011	0.677	0.492	3.2792e-255	mesenchymal_projenitors
Idh2	4.5214e-259	0.323498	0.856	0.724	1.12212e-254	mesenchymal_projenitors
Rcbtb2	1.14417e-258	0.256496	0.55	0.341	2.8396e-254	mesenchymal_projenitors
Ywhab	1.96887e-258	0.296644	0.887	0.752	4.88633e-254	mesenchymal_projenitors
Rsl24d1	5.42491e-257	0.284143	0.635	0.423	1.34635e-252	mesenchymal_projenitors
Sec61b	5.59408e-257	0.288784	0.937	0.846	1.38834e-252	mesenchymal_projenitors
Atp5a1	3.02368e-256	0.271865	0.954	0.907	7.50416e-252	mesenchymal_projenitors
Ssbp1	6.29477e-256	0.324975	0.731	0.532	1.56223e-251	mesenchymal_projenitors
Vcp	4.9518e-255	0.298977	0.911	0.808	1.22894e-250	mesenchymal_projenitors
Srrm2	6.63294e-252	0.286148	0.959	0.891	1.64616e-247	mesenchymal_projenitors
Dynll2	7.28743e-252	0.286568	0.675	0.468	1.80859e-247	mesenchymal_projenitors
Snrnp70	9.68838e-252	0.281402	0.872	0.732	2.40446e-247	mesenchymal_projenitors
Cox7b	1.24773e-250	0.300238	0.92	0.82	3.09662e-246	mesenchymal_projenitors
Cyc1	2.84997e-250	0.301518	0.758	0.583	7.07307e-246	mesenchymal_projenitors
Bzw1	8.97598e-250	0.308649	0.915	0.81	2.22766e-245	mesenchymal_projenitors
Nsg1	1.07095e-249	0.252906	0.444	0.257	2.65787e-245	mesenchymal_projenitors
Mrpl51	1.32809e-249	0.296703	0.733	0.544	3.29605e-245	mesenchymal_projenitors
Glrx5	3.27139e-249	0.30339	0.69	0.493	8.11893e-245	mesenchymal_projenitors
Cript	3.79542e-249	0.28035	0.647	0.434	9.41947e-245	mesenchymal_projenitors
Pole4	1.00653e-248	0.269046	0.61	0.397	2.49801e-244	mesenchymal_projenitors
Zfp326	1.47504e-248	0.263516	0.641	0.427	3.66076e-244	mesenchymal_projenitors
Ndufaf2	2.97138e-248	0.267222	0.62	0.411	7.37438e-244	mesenchymal_projenitors
mt-Atp6	3.43304e-248	0.285282	0.997	1	8.52013e-244	mesenchymal_projenitors
Atp5j	6.32173e-248	0.253538	0.973	0.943	1.56893e-243	mesenchymal_projenitors
Eif1ax	8.18471e-247	0.327612	0.787	0.631	2.03128e-242	mesenchymal_projenitors
Tmem256	9.95321e-247	0.306901	0.84	0.684	2.47019e-242	mesenchymal_projenitors
Pomp	3.21671e-245	0.289007	0.892	0.778	7.98322e-241	mesenchymal_projenitors
Tcf12	1.73698e-244	0.310941	0.735	0.531	4.31083e-240	mesenchymal_projenitors
St13	1.28819e-242	0.301059	0.922	0.823	3.19704e-238	mesenchymal_projenitors
Mcmbp	1.56867e-241	0.278387	0.52	0.322	3.89311e-237	mesenchymal_projenitors
Spcs2	1.33058e-240	0.318741	0.89	0.771	3.30222e-236	mesenchymal_projenitors
Oxct1	2.18187e-240	0.282095	0.713	0.507	5.41496e-236	mesenchymal_projenitors
Nip7	3.95909e-239	0.279973	0.498	0.31	9.82568e-235	mesenchymal_projenitors
Copz1	4.99104e-239	0.277747	0.654	0.457	1.23868e-234	mesenchymal_projenitors
Ap3s1	9.3803e-239	0.278993	0.694	0.486	2.328e-234	mesenchymal_projenitors
Arid1a	7.27069e-238	0.275144	0.648	0.443	1.80444e-233	mesenchymal_projenitors
Uqcrq	1.14612e-237	0.299156	0.862	0.729	2.84444e-233	mesenchymal_projenitors
Utp3	5.45093e-237	0.268225	0.655	0.448	1.35281e-232	mesenchymal_projenitors
Pnn	1.68875e-236	0.291356	0.807	0.629	4.19113e-232	mesenchymal_projenitors
Prpf19	4.35275e-236	0.292484	0.714	0.53	1.08027e-231	mesenchymal_projenitors
Eif3b	5.47256e-236	0.2758	0.625	0.426	1.35818e-231	mesenchymal_projenitors
Ppdpf	1.09045e-235	0.319635	0.789	0.629	2.70627e-231	mesenchymal_projenitors
Zfp292	4.92792e-234	0.269311	0.621	0.413	1.22301e-229	mesenchymal_projenitors
Mob4	6.25622e-233	0.280755	0.675	0.476	1.55267e-228	mesenchymal_projenitors
Ndufb6	7.03206e-233	0.282642	0.786	0.615	1.74522e-228	mesenchymal_projenitors
Zmat2	1.68246e-232	0.271453	0.726	0.523	4.17554e-228	mesenchymal_projenitors
Fxyd6	1.28967e-231	0.25182	0.691	0.463	3.20071e-227	mesenchymal_projenitors
Sf3b5	1.65859e-231	0.286397	0.818	0.673	4.11628e-227	mesenchymal_projenitors
Ctnnb1	1.03487e-230	0.297303	0.853	0.711	2.56833e-226	mesenchymal_projenitors
Srsf9	1.13075e-229	0.307372	0.751	0.578	2.80629e-225	mesenchymal_projenitors
Mbtd1	4.7671e-229	0.25055	0.557	0.355	1.1831e-224	mesenchymal_projenitors
Ppp2ca	3.20583e-227	0.300576	0.783	0.616	7.95623e-223	mesenchymal_projenitors
Capza2	1.40586e-226	0.294465	0.817	0.656	3.48906e-222	mesenchymal_projenitors
Ddx3x	1.31877e-223	0.288953	0.773	0.591	3.27291e-219	mesenchymal_projenitors
Rala	1.08506e-222	0.269135	0.716	0.524	2.69291e-218	mesenchymal_projenitors
Rtraf	1.11533e-221	0.268304	0.936	0.833	2.76801e-217	mesenchymal_projenitors
Yae1d1	2.13436e-221	0.282183	0.532	0.336	5.29705e-217	mesenchymal_projenitors
Emc6	6.12311e-220	0.257002	0.607	0.415	1.51963e-215	mesenchymal_projenitors
Gtf2e2	7.04894e-220	0.256983	0.582	0.385	1.74941e-215	mesenchymal_projenitors
Hes1	4.14652e-218	0.370571	0.718	0.542	1.02908e-213	mesenchymal_projenitors
Baz1b	7.4261e-218	0.29085	0.673	0.472	1.84301e-213	mesenchymal_projenitors
Rrs1	3.24099e-216	0.261593	0.553	0.363	8.04349e-212	mesenchymal_projenitors
Top1	1.47371e-215	0.272845	0.919	0.833	3.65745e-211	mesenchymal_projenitors
Mlf2	5.60905e-214	0.275558	0.776	0.617	1.39205e-209	mesenchymal_projenitors
Rab6a	8.33349e-213	0.251304	0.703	0.506	2.06821e-208	mesenchymal_projenitors
Tmem165	6.94474e-212	0.250416	0.706	0.502	1.72355e-207	mesenchymal_projenitors
Vdac2	1.15393e-209	0.293533	0.843	0.711	2.86383e-205	mesenchymal_projenitors
Ndufb7	5.06429e-209	0.273472	0.82	0.67	1.25685e-204	mesenchymal_projenitors
Psma5	1.66153e-207	0.253933	0.877	0.755	4.12358e-203	mesenchymal_projenitors
Ppp2r2a	2.12346e-207	0.263603	0.703	0.51	5.27e-203	mesenchymal_projenitors
Trp53	9.4123e-207	0.267528	0.739	0.563	2.33595e-202	mesenchymal_projenitors
Eif3a	1.21052e-206	0.272426	0.92	0.819	3.00428e-202	mesenchymal_projenitors
Acin1	1.59473e-206	0.26371	0.838	0.685	3.95781e-202	mesenchymal_projenitors
Mdh2	1.77223e-206	0.281549	0.833	0.703	4.39831e-202	mesenchymal_projenitors
Lpar1	3.78609e-203	0.274992	0.499	0.318	9.39632e-199	mesenchymal_projenitors
Trir	2.40353e-202	0.268184	0.825	0.7	5.96507e-198	mesenchymal_projenitors
Sptssa	2.43463e-201	0.276571	0.802	0.64	6.04226e-197	mesenchymal_projenitors
Rsl1d1	1.80068e-200	0.308406	0.764	0.608	4.46893e-196	mesenchymal_projenitors
Tra2a	1.85007e-199	0.261386	0.835	0.688	4.5915e-195	mesenchymal_projenitors
Fam103a1	1.59878e-194	0.25238	0.658	0.468	3.96785e-190	mesenchymal_projenitors
U2surp	1.11681e-193	0.257209	0.794	0.628	2.7717e-189	mesenchymal_projenitors
Arhgdia	3.89903e-193	0.259165	0.767	0.614	9.67662e-189	mesenchymal_projenitors
Ndufa11	3.52908e-192	0.250389	0.868	0.737	8.75848e-188	mesenchymal_projenitors
Pfdn6	1.82626e-187	0.250083	0.749	0.591	4.53242e-183	mesenchymal_projenitors
Cct5	1.56579e-182	0.262492	0.914	0.82	3.88597e-178	mesenchymal_projenitors
Arglu1	1.79546e-182	0.293271	0.816	0.653	4.45598e-178	mesenchymal_projenitors
Cops6	5.7319e-180	0.250889	0.735	0.567	1.42254e-175	mesenchymal_projenitors
Timm13	2.20023e-178	0.270715	0.813	0.673	5.46053e-174	mesenchymal_projenitors
Csde1	1.22231e-174	0.252726	0.853	0.72	3.03352e-170	mesenchymal_projenitors
Phb2	2.94716e-172	0.251233	0.853	0.738	7.31427e-168	mesenchymal_projenitors
Rpl36al	1.08878e-170	0.250206	0.898	0.791	2.70213e-166	mesenchymal_projenitors
Golga7	5.75594e-170	0.254466	0.698	0.524	1.42851e-165	mesenchymal_projenitors
Vapa	5.18047e-168	0.255433	0.854	0.723	1.28569e-163	mesenchymal_projenitors
Lmo4	4.15399e-158	0.300605	0.551	0.384	1.03094e-153	mesenchymal_projenitors
Actb	9.04869e-26	0.321229	1	0.998	2.2457e-21	mesenchymal_projenitors
Gm26917	2.78814e-14	0.407947	0.36	0.288	6.91962e-10	mesenchymal_projenitors
Meg31	0	2.12333	0.959	0.346	0	stromal_1
Igfbp5	0	2.0453	0.841	0.438	0	stromal_1
H191	0	1.76501	0.86	0.278	0	stromal_1
Ptn1	0	1.7397	0.924	0.388	0	stromal_1
Dlk11	0	1.69586	0.823	0.251	0	stromal_1
Lsp1	0	1.51699	0.793	0.412	0	stromal_1
Hbb-bs	0	1.50655	0.747	0.363	0	stromal_1
Hba-a1	0	1.15137	0.67	0.279	0	stromal_1
Peg31	0	1.09499	0.764	0.445	0	stromal_1
Ncam11	0	1.06253	0.739	0.364	0	stromal_1
Gas11	0	1.06224	0.813	0.484	0	stromal_1
Sfrp1	0	1.01805	0.799	0.557	0	stromal_1
Tgfbi	0	0.999375	0.734	0.468	0	stromal_1
Hbb-bt	0	0.989151	0.529	0.179	0	stromal_1
Rpl23a	0	0.988509	1	0.995	0	stromal_1
Id21	0	0.987573	0.895	0.659	0	stromal_1
Eln	0	0.979922	0.486	0.241	0	stromal_1
Mfap2	0	0.96211	0.966	0.879	0	stromal_1
Hba-a2	0	0.958278	0.561	0.228	0	stromal_1
Rpl31	0	0.94285	0.998	0.99	0	stromal_1
Mfap4	0	0.939685	0.849	0.674	0	stromal_1
Atp1b1	0	0.933564	0.503	0.186	0	stromal_1
Slit2	0	0.929974	0.451	0.153	0	stromal_1
Wt1	0	0.904717	0.744	0.387	0	stromal_1
Plp1	0	0.870373	0.272	0.131	0	stromal_1
Nfib	0	0.845693	0.839	0.648	0	stromal_1
Lgals7	0	0.816444	0.417	0.148	0	stromal_1
Cyr611	0	0.807677	0.572	0.412	0	stromal_1
Tgfb2	0	0.797118	0.498	0.258	0	stromal_1
Rpl271	0	0.791746	0.963	0.935	0	stromal_1
6330403K07Rik1	0	0.778747	0.565	0.264	0	stromal_1
Cdkn1c1	0	0.74862	0.801	0.44	0	stromal_1
Rrbp1	0	0.747568	0.905	0.831	0	stromal_1
Maged2	0	0.731197	0.902	0.797	0	stromal_1
Gata6	0	0.72764	0.57	0.295	0	stromal_1
Gucy1a1	0	0.715783	0.648	0.525	0	stromal_1
Ccnd21	0	0.714398	0.856	0.685	0	stromal_1
Cadm11	0	0.704793	0.422	0.172	0	stromal_1
Maf	0	0.704698	0.628	0.466	0	stromal_1
Hmcn1	0	0.701896	0.473	0.229	0	stromal_1
Alcam	0	0.701103	0.34	0.175	0	stromal_1
Fstl1	0	0.689778	0.888	0.797	0	stromal_1
Igfbp4	0	0.687937	0.925	0.764	0	stromal_1
Rps17	0	0.676829	0.999	0.996	0	stromal_1
Loxl1	0	0.674825	0.593	0.396	0	stromal_1
Lpar4	0	0.674068	0.389	0.173	0	stromal_1
Atp2b1	0	0.672921	0.71	0.656	0	stromal_1
Rpl13a	0	0.664554	0.962	0.913	0	stromal_1
Atxn7l3b	0	0.642737	0.94	0.885	0	stromal_1
Itm2a	0	0.635276	0.772	0.656	0	stromal_1
Auts2	0	0.634044	0.843	0.732	0	stromal_1
Rps281	0	0.62927	0.998	0.995	0	stromal_1
Eif3e	0	0.601988	0.971	0.914	0	stromal_1
Ttc31	0	0.59923	0.876	0.794	0	stromal_1
Rpl411	0	0.594924	1	0.994	0	stromal_1
Rpl42	0	0.593001	0.997	0.986	0	stromal_1
Plagl1	0	0.586781	0.492	0.341	0	stromal_1
Meis11	0	0.585042	0.575	0.402	0	stromal_1
Fbln1	0	0.574664	0.647	0.473	0	stromal_1
Lbhd2	0	0.571123	0.26	0.053	0	stromal_1
Mmp14	0	0.566804	0.749	0.642	0	stromal_1
Rpl10	0	0.55991	0.999	0.991	0	stromal_1
Emp2	0	0.547552	0.399	0.237	0	stromal_1
Rps6	0	0.544956	1	0.992	0	stromal_1
Meis21	0	0.540844	0.547	0.364	0	stromal_1
Eef1g1	0	0.539781	0.989	0.964	0	stromal_1
Col9a2	0	0.539512	0.267	0.078	0	stromal_1
Ngfr	0	0.539207	0.365	0.179	0	stromal_1
Armcx6	0	0.538206	0.411	0.259	0	stromal_1
Rps27	0	0.53391	1	0.997	0	stromal_1
Nrep	0	0.527845	0.727	0.586	0	stromal_1
Mdk1	0	0.522644	0.992	0.94	0	stromal_1
Fxyd61	0	0.520063	0.613	0.472	0	stromal_1
Marcksl11	0	0.517941	0.924	0.812	0	stromal_1
Pik3r1	0	0.517329	0.652	0.466	0	stromal_1
Tmsb101	0	0.517319	0.991	0.966	0	stromal_1
Sfr1	0	0.507228	0.902	0.863	0	stromal_1
Rps14	0	0.504044	1	0.998	0	stromal_1
Morf4l11	0	0.499633	0.972	0.946	0	stromal_1
Ccnd3	0	0.499309	0.634	0.539	0	stromal_1
Rbp1	0	0.492252	0.938	0.882	0	stromal_1
Arf41	0	0.486017	0.893	0.857	0	stromal_1
Ogt	0	0.485888	0.77	0.694	0	stromal_1
Lbh	0	0.485655	0.633	0.499	0	stromal_1
Pdgfrl	0	0.482347	0.281	0.135	0	stromal_1
Slc1a3	0	0.479087	0.291	0.137	0	stromal_1
Tmsb4x	0	0.476424	0.993	0.984	0	stromal_1
Xist	0	0.474693	0.926	0.917	0	stromal_1
Sub11	0	0.472289	0.967	0.916	0	stromal_1
Rps23	0	0.469521	1	0.998	0	stromal_1
Pnisr	0	0.469219	0.776	0.712	0	stromal_1
Use1	0	0.464278	0.744	0.703	0	stromal_1
Marcks1	0	0.463596	0.936	0.882	0	stromal_1
Oaz2	0	0.454851	0.669	0.611	0	stromal_1
Palld	0	0.452132	0.715	0.606	0	stromal_1
Rpl14	0	0.451659	0.999	0.997	0	stromal_1
Tceal81	0	0.449007	0.768	0.71	0	stromal_1
Pafah1b31	0	0.441014	0.616	0.521	0	stromal_1
Rpl351	0	0.432824	0.997	0.984	0	stromal_1
Fus1	0	0.41666	0.892	0.831	0	stromal_1
Ftl11	0	0.407501	0.999	0.995	0	stromal_1
Rps7	0	0.406025	0.999	0.991	0	stromal_1
Rpl36a	0	0.402779	0.999	0.988	0	stromal_1
Cd24a1	0	0.40198	0.531	0.297	0	stromal_1
Actg11	0	0.401334	0.993	0.979	0	stromal_1
Rps4x	0	0.400796	1	0.995	0	stromal_1
Rplp2	0	0.392621	0.999	0.994	0	stromal_1
Rps19	0	0.39104	1	0.998	0	stromal_1
Rpl18a	0	0.387163	1	0.998	0	stromal_1
Rps26	0	0.380917	1	0.996	0	stromal_1
Sec61g1	0	0.372504	0.974	0.946	0	stromal_1
Rps15	0	0.369087	0.999	0.995	0	stromal_1
Tnnt1	0	0.367555	0.259	0.126	0	stromal_1
Hsp90ab1	0	0.367121	0.999	0.999	0	stromal_1
Rtraf1	0	0.366056	0.898	0.838	0	stromal_1
Mest1	0	0.359134	0.608	0.325	0	stromal_1
Rbm391	0	0.354028	0.978	0.972	0	stromal_1
Malat1	0	0.336287	0.999	0.999	0	stromal_1
Lgals1	0	0.332015	0.967	0.931	0	stromal_1
Rps15a	0	0.320597	1	0.997	0	stromal_1
Rps25	0	0.315107	0.999	0.996	0	stromal_1
Rps18	0	0.277242	1	0.997	0	stromal_1
Rps5	0	0.275799	1	0.995	0	stromal_1
Rpl37a	0	0.271257	1	0.998	0	stromal_1
Rps9	0	0.270466	0.999	0.996	0	stromal_1
Rps27a	0	0.270039	1	0.997	0	stromal_1
Sox111	0	0.268197	0.499	0.282	0	stromal_1
Tnfaip8	1.32999e-295	0.464071	0.499	0.373	3.30076e-291	stromal_1
Samd5	1.54869e-292	0.409198	0.299	0.164	3.84354e-288	stromal_1
Tsix	1.00623e-289	0.527396	0.364	0.227	2.49726e-285	stromal_1
Fam212a	2.51092e-289	0.3731	0.273	0.144	6.23159e-285	stromal_1
Prrx2	2.03522e-287	0.369666	0.297	0.165	5.051e-283	stromal_1
Clmp	8.62123e-285	0.468668	0.537	0.425	2.13962e-280	stromal_1
Grb101	2.23683e-282	0.43947	0.692	0.617	5.55137e-278	stromal_1
Cnn31	8.53597e-281	0.383855	0.81	0.767	2.11846e-276	stromal_1
Ggt5	1.31146e-276	0.380377	0.308	0.169	3.25479e-272	stromal_1
Pdia3	2.77638e-274	0.352259	0.827	0.795	6.89042e-270	stromal_1
Eif4a2	3.43592e-272	0.382558	0.845	0.85	8.52728e-268	stromal_1
Fat4	8.33697e-268	0.360969	0.282	0.152	2.06907e-263	stromal_1
Rnd3	2.83197e-266	0.493489	0.519	0.404	7.02839e-262	stromal_1
Morf4l21	2.0809e-259	0.346318	0.839	0.79	5.16437e-255	stromal_1
Rbm251	3.93177e-257	0.359163	0.807	0.777	9.75787e-253	stromal_1
Mpzl1	2.38042e-256	0.424748	0.57	0.484	5.90772e-252	stromal_1
Nkd1	2.83776e-255	0.416201	0.53	0.41	7.04275e-251	stromal_1
Nktr	1.01871e-253	0.410821	0.685	0.633	2.52824e-249	stromal_1
AY036118	1.7758e-250	0.388381	0.376	0.633	4.40719e-246	stromal_1
Amer1	5.83202e-250	0.427814	0.399	0.283	1.44739e-245	stromal_1
Sparc	8.48156e-237	0.281858	0.984	0.952	2.10495e-232	stromal_1
Son	6.04182e-234	0.310522	0.922	0.931	1.49946e-229	stromal_1
Tshz2	1.09263e-233	0.324363	0.902	0.875	2.71168e-229	stromal_1
Tpm31	5.44851e-233	0.380485	0.767	0.737	1.35221e-228	stromal_1
St6galnac3	5.43445e-230	0.395966	0.329	0.213	1.34872e-225	stromal_1
Akap12	1.65361e-228	0.595716	0.419	0.308	4.10393e-224	stromal_1
Wnt5a	2.29681e-227	0.500355	0.397	0.279	5.70022e-223	stromal_1
Fbln5	1.04908e-224	0.464463	0.342	0.225	2.60361e-220	stromal_1
Chd3	2.75158e-222	0.402468	0.679	0.639	6.82887e-218	stromal_1
Igf2bp21	2.998e-222	0.327847	0.376	0.245	7.44044e-218	stromal_1
Vgll4	1.06879e-221	0.42731	0.52	0.441	2.65252e-217	stromal_1
Snrpb21	7.45409e-221	0.34735	0.735	0.696	1.84995e-216	stromal_1
Cmtm3	8.60923e-221	0.391787	0.578	0.51	2.13664e-216	stromal_1
Idh21	3.08785e-218	0.332069	0.776	0.742	7.66342e-214	stromal_1
Phlda1	4.00655e-218	0.448736	0.394	0.272	9.94346e-214	stromal_1
Tril	3.61703e-210	0.47289	0.568	0.495	8.97674e-206	stromal_1
Srrm21	1.04476e-208	0.293095	0.901	0.906	2.59289e-204	stromal_1
Tra2b1	1.06156e-208	0.307576	0.761	0.698	2.63458e-204	stromal_1
Bambi	1.16489e-205	0.381636	0.494	0.394	2.89103e-201	stromal_1
Serf1	1.63562e-204	0.343416	0.707	0.674	4.05929e-200	stromal_1
Il11ra1	3.85594e-204	0.378558	0.608	0.551	9.56967e-200	stromal_1
Adgrl3	5.41343e-202	0.379653	0.396	0.281	1.3435e-197	stromal_1
Siva11	1.75828e-199	0.29349	0.781	0.737	4.36371e-195	stromal_1
Rbm4b1	6.6303e-196	0.390543	0.519	0.431	1.64551e-191	stromal_1
Gm26699	1.39053e-195	0.347591	0.345	0.239	3.45103e-191	stromal_1
Tnfrsf19	6.49096e-194	0.277834	0.263	0.151	1.61093e-189	stromal_1
Rcn3	7.09742e-194	0.31266	0.845	0.818	1.76144e-189	stromal_1
Rab2a	2.61871e-190	0.314517	0.786	0.778	6.49913e-186	stromal_1
Mmp2	2.75008e-189	0.315173	0.78	0.696	6.82515e-185	stromal_1
Cd81	8.16839e-189	0.280746	0.958	0.966	2.02723e-184	stromal_1
Itm2c	1.14827e-188	0.481741	0.724	0.711	2.84978e-184	stromal_1
Pdia6	9.98304e-188	0.295967	0.854	0.832	2.47759e-183	stromal_1
Ckap4	2.30107e-183	0.366169	0.655	0.619	5.71081e-179	stromal_1
Rtf11	4.1085e-181	0.330336	0.702	0.674	1.01965e-176	stromal_1
Smad7	1.08418e-180	0.392263	0.415	0.32	2.69073e-176	stromal_1
S100a11	1.76497e-178	0.266293	0.927	0.9	4.38031e-174	stromal_1
Hnrnpdl1	3.65283e-178	0.264237	0.753	0.7	9.06558e-174	stromal_1
Pfn2	9.31148e-177	0.413068	0.468	0.386	2.31092e-172	stromal_1
Snrpg1	4.30715e-176	0.302678	0.88	0.875	1.06895e-171	stromal_1
Cox7a2l	6.4687e-176	0.257812	0.926	0.902	1.6054e-171	stromal_1
Txndc5	3.53982e-174	0.353725	0.646	0.617	8.78513e-170	stromal_1
Cers4	2.20102e-173	0.404039	0.359	0.266	5.46249e-169	stromal_1
Gm11808	4.65386e-172	0.434776	0.587	0.569	1.15499e-167	stromal_1
Ndn	2.57574e-171	0.3464	0.597	0.544	6.39248e-167	stromal_1
Ap3s11	3.3987e-168	0.362676	0.563	0.515	8.4349e-164	stromal_1
Ldb2	8.58823e-168	0.353499	0.285	0.189	2.13143e-163	stromal_1
Mtss1	7.89419e-166	0.316757	0.263	0.166	1.95918e-161	stromal_1
Lpar11	3.2531e-165	0.353576	0.427	0.329	8.07354e-161	stromal_1
Erh1	1.94223e-162	0.32834	0.666	0.621	4.82022e-158	stromal_1
Rab6a1	3.92439e-160	0.341128	0.578	0.534	9.73954e-156	stromal_1
Rgs2	1.07035e-159	0.738994	0.532	0.473	2.65639e-155	stromal_1
Nfat5	5.16571e-159	0.364244	0.517	0.449	1.28203e-154	stromal_1
Armcx3	1.04625e-158	0.379361	0.508	0.446	2.59659e-154	stromal_1
Ankrd111	4.98022e-157	0.332675	0.697	0.677	1.23599e-152	stromal_1
Sox4	1.2758e-156	0.338119	0.873	0.871	3.16629e-152	stromal_1
Ostc1	3.59951e-154	0.271413	0.81	0.794	8.93326e-150	stromal_1
Ssbp2	8.14525e-154	0.336839	0.673	0.661	2.02149e-149	stromal_1
Hnrnpc1	2.44287e-150	0.262522	0.842	0.841	6.0627e-146	stromal_1
Ube2e31	1.86186e-148	0.266729	0.736	0.707	4.62077e-144	stromal_1
Btg1	2.59864e-146	0.272288	0.765	0.748	6.44931e-142	stromal_1
Fscn11	4.40282e-146	0.31302	0.552	0.483	1.09269e-141	stromal_1
Tspan5	1.36613e-145	0.326455	0.3	0.213	3.39045e-141	stromal_1
Rp9	1.31094e-143	0.295779	0.7	0.698	3.25348e-139	stromal_1
Setd5	3.47271e-142	0.326264	0.515	0.461	8.61856e-138	stromal_1
C1d1	7.73268e-142	0.2923	0.655	0.625	1.9191e-137	stromal_1
Polr2m1	2.16807e-141	0.250763	0.703	0.672	5.38072e-137	stromal_1
Rnaset2b	4.78029e-139	0.420201	0.335	0.259	1.18637e-134	stromal_1
Wisp1	1.17496e-138	0.369186	0.339	0.256	2.91602e-134	stromal_1
Col27a1	1.0396e-137	0.310588	0.288	0.202	2.58007e-133	stromal_1
Rnaset2a	1.20953e-132	0.439422	0.35	0.282	3.0018e-128	stromal_1
Fundc2	8.03801e-132	0.279087	0.738	0.734	1.99487e-127	stromal_1
Rest	9.09039e-132	0.321776	0.578	0.545	2.25605e-127	stromal_1
Calr	2.2793e-131	0.270453	0.894	0.896	5.65676e-127	stromal_1
Ptprk	1.39925e-130	0.388912	0.47	0.413	3.47265e-126	stromal_1
Emp1	9.7225e-129	0.29079	0.366	0.278	2.41293e-124	stromal_1
Tmed9	1.31973e-128	0.250457	0.823	0.829	3.27529e-124	stromal_1
Spcs1	1.81696e-128	0.265105	0.817	0.811	4.50934e-124	stromal_1
Rbfox2	1.54037e-127	0.318422	0.586	0.572	3.82289e-123	stromal_1
Rsrc21	9.73398e-126	0.267089	0.732	0.734	2.41578e-121	stromal_1
Mmp11	1.01135e-125	0.26516	0.468	0.387	2.50996e-121	stromal_1
Ccdc80	1.03488e-121	0.276206	0.565	0.498	2.56835e-117	stromal_1
Hbb-y1	3.35327e-121	0.338918	0.278	0.175	8.32214e-117	stromal_1
Chchd7	1.53993e-120	0.288781	0.373	0.298	3.8218e-116	stromal_1
Myh10	6.30157e-119	0.375731	0.606	0.586	1.56392e-114	stromal_1
Ythdc1	7.83211e-118	0.322261	0.588	0.566	1.94377e-113	stromal_1
Lsm71	1.52038e-116	0.26559	0.714	0.706	3.77327e-112	stromal_1
Tax1bp3	1.56989e-110	0.30731	0.536	0.513	3.89616e-106	stromal_1
B3gnt9	3.18497e-110	0.306637	0.311	0.24	7.90446e-106	stromal_1
Ppig1	5.2449e-110	0.264181	0.706	0.7	1.30168e-105	stromal_1
Mex3a1	2.29875e-109	0.306619	0.384	0.317	5.70503e-105	stromal_1
Nenf	5.89218e-109	0.258229	0.897	0.885	1.46232e-104	stromal_1
Mfge8	1.95322e-107	0.401073	0.648	0.645	4.8475e-103	stromal_1
Foxn3	8.42082e-106	0.285688	0.648	0.649	2.08988e-101	stromal_1
Bet1l	7.54141e-105	0.312781	0.375	0.318	1.87163e-100	stromal_1
Pmp22	9.47057e-105	0.302836	0.671	0.65	2.35041e-100	stromal_1
Col6a2	6.10967e-104	0.293011	0.701	0.649	1.5163e-99	stromal_1
Ltbp1	7.83366e-103	0.303709	0.293	0.215	1.94416e-98	stromal_1
Efnb1	1.14642e-102	0.307527	0.505	0.466	2.84519e-98	stromal_1
Ier3ip11	9.98612e-101	0.275401	0.621	0.612	2.47836e-96	stromal_1
Scfd1	1.22732e-100	0.307415	0.441	0.4	3.04595e-96	stromal_1
Tns3	2.70235e-100	0.30637	0.407	0.35	6.7067e-96	stromal_1
Arid4b	4.2216e-100	0.312623	0.554	0.533	1.04772e-95	stromal_1
Rab3il1	1.30766e-96	0.273589	0.254	0.188	3.24536e-92	stromal_1
Luc7l31	1.61854e-96	0.26014	0.683	0.684	4.01689e-92	stromal_1
Gpc31	2.33759e-95	0.375177	0.69	0.648	5.80142e-91	stromal_1
Vkorc1	3.1658e-93	0.28441	0.596	0.58	7.85689e-89	stromal_1
Cirbp	1.43621e-91	0.301249	0.615	0.604	3.56438e-87	stromal_1
Flrt2	5.59988e-91	0.410619	0.287	0.222	1.38978e-86	stromal_1
Rab18	1.84422e-90	0.263648	0.669	0.683	4.57698e-86	stromal_1
Adamts2	2.18728e-89	0.302614	0.501	0.457	5.4284e-85	stromal_1
Guf1	4.04152e-89	0.272353	0.29	0.229	1.00303e-84	stromal_1
Fam110b	1.32119e-87	0.269793	0.297	0.236	3.27893e-83	stromal_1
Plpp1	5.9082e-87	0.278722	0.283	0.222	1.4663e-82	stromal_1
Kdelr3	7.51546e-86	0.303511	0.416	0.367	1.86519e-81	stromal_1
Rhoj	8.83587e-85	0.301498	0.523	0.493	2.19289e-80	stromal_1
Stx5a	1.38318e-84	0.289481	0.469	0.449	3.43278e-80	stromal_1
Zfand6	4.81295e-79	0.260573	0.548	0.546	1.19448e-74	stromal_1
Mdfi	9.58037e-79	0.291621	0.367	0.325	2.37766e-74	stromal_1
Igdcc4	3.62532e-75	0.265909	0.345	0.297	8.99733e-71	stromal_1
Dnmt3a	1.11307e-74	0.283465	0.473	0.451	2.76242e-70	stromal_1
Zfpm2	1.59574e-74	0.314085	0.302	0.247	3.96031e-70	stromal_1
Armcx2	1.73225e-73	0.257337	0.495	0.472	4.29909e-69	stromal_1
Sec22b	1.88574e-73	0.278016	0.479	0.469	4.68003e-69	stromal_1
Sec61a2	2.2568e-73	0.261187	0.349	0.304	5.60092e-69	stromal_1
Igf1	1.8947e-72	0.335398	0.484	0.44	4.70227e-68	stromal_1
Pcdh18	3.9095e-71	0.286498	0.346	0.296	9.70259e-67	stromal_1
Kdm5b	1.74773e-70	0.28018	0.566	0.573	4.33751e-66	stromal_1
Taf7	3.14443e-69	0.25817	0.354	0.312	7.80383e-65	stromal_1
Ugp2	7.06971e-68	0.297281	0.485	0.475	1.75456e-63	stromal_1
Phf14	1.37077e-67	0.266148	0.53	0.531	3.40198e-63	stromal_1
Nav1	2.71238e-65	0.322323	0.367	0.33	6.73159e-61	stromal_1
Rps27rt	3.0539e-63	0.451779	0.63	0.688	7.57917e-59	stromal_1
Ccdc88a	6.71692e-63	0.264094	0.533	0.527	1.667e-58	stromal_1
Fgfr1	1.28378e-62	0.252534	0.437	0.409	3.18609e-58	stromal_1
Wsb11	2.28174e-61	0.308089	0.428	0.402	5.66283e-57	stromal_1
Rab13	3.10414e-60	0.269179	0.529	0.529	7.70386e-56	stromal_1
Laptm4b	1.38408e-59	0.263946	0.411	0.387	3.435e-55	stromal_1
Tmem242	1.00413e-58	0.264757	0.409	0.395	2.49204e-54	stromal_1
Kifap3	6.10029e-58	0.265661	0.452	0.446	1.51397e-53	stromal_1
Ccnl1	1.75628e-56	0.298707	0.538	0.541	4.35873e-52	stromal_1
C1qtnf7	2.46848e-56	0.264833	0.483	0.462	6.12628e-52	stromal_1
Dnajb4	1.07048e-55	0.317755	0.374	0.339	2.65673e-51	stromal_1
Snai2	1.22601e-55	0.269732	0.407	0.376	3.04271e-51	stromal_1
Vstm4	6.72218e-55	0.281103	0.411	0.386	1.66831e-50	stromal_1
Isyna1	4.32692e-53	0.265463	0.545	0.548	1.07385e-48	stromal_1
Pbx3	1.29004e-49	0.263076	0.326	0.289	3.20163e-45	stromal_1
Kctd12	1.30625e-49	0.357406	0.256	0.214	3.24185e-45	stromal_1
Grcc10	3.52951e-48	0.302588	0.384	0.376	8.75954e-44	stromal_1
Topors1	1.8895e-45	0.256476	0.404	0.387	4.68935e-41	stromal_1
Camk2n1	1.93118e-38	0.259654	0.406	0.39	4.7928e-34	stromal_1
Fndc3a	7.46653e-36	0.251524	0.395	0.387	1.85304e-31	stromal_1
S100a16	1.94898e-35	0.250333	0.302	0.273	4.83697e-31	stromal_1
Kcnq1ot1	2.50677e-35	0.296063	0.56	0.568	6.22131e-31	stromal_1
Rpl10-ps3	1.08254e-21	0.498977	0.382	0.411	2.68665e-17	stromal_1
Klf6	3.20011e-20	0.272888	0.385	0.385	7.94203e-16	stromal_1
Cxcl12	1.31119e-09	0.354511	0.378	0.387	3.25411e-05	stromal_1
Wdr89	9.15951e-05	0.264563	0.449	0.521	1	stromal_1
Hspa1a	0.00878493	0.329991	0.282	0.288	1	stromal_1
Apoe	0	1.85013	0.945	0.562	0	stromal_2
Cfh	0	1.73177	0.982	0.528	0	stromal_2
Mgp	0	1.69287	0.983	0.693	0	stromal_2
Gm42418	0	1.61313	0.998	0.767	0	stromal_2
Cxcl14	0	1.49316	0.598	0.196	0	stromal_2
Igfbp7	0	1.30575	0.981	0.661	0	stromal_2
Dcn	0	1.30481	0.949	0.692	0	stromal_2
Pdgfra	0	1.30046	0.873	0.527	0	stromal_2
Igfbp6	0	1.29801	0.889	0.396	0	stromal_2
Itih5	0	1.28692	0.951	0.566	0	stromal_2
Lars2	0	1.2564	0.875	0.404	0	stromal_2
Ifitm3	0	1.18267	0.914	0.632	0	stromal_2
Nupr1	0	1.14457	0.561	0.228	0	stromal_2
Akr1cl	0	1.1382	0.958	0.509	0	stromal_2
Pmepa1	0	1.10639	0.772	0.458	0	stromal_2
Thbs1	0	1.05606	0.679	0.311	0	stromal_2
Txnip	0	1.05538	0.915	0.546	0	stromal_2
Zbtb20	0	1.03942	0.93	0.607	0	stromal_2
Kcnk2	0	1.03022	0.678	0.329	0	stromal_2
Tmem176b	0	1.01876	0.958	0.751	0	stromal_2
Cped1	0	1.01625	0.889	0.47	0	stromal_2
Rarres2	0	1.00725	0.895	0.58	0	stromal_2
Tmem176a	0	0.998062	0.854	0.575	0	stromal_2
Actr3b	0	0.983858	0.677	0.245	0	stromal_2
Wnt4	0	0.968361	0.513	0.332	0	stromal_2
Cygb	0	0.961214	0.842	0.497	0	stromal_2
Lum	0	0.959732	0.716	0.434	0	stromal_2
Tmem100	0	0.952276	0.668	0.3	0	stromal_2
Greb1	0	0.949638	0.673	0.265	0	stromal_2
Bicc1	0	0.942792	0.802	0.456	0	stromal_2
Fgl2	0	0.934463	0.619	0.225	0	stromal_2
Ltbp4	0	0.931735	0.888	0.55	0	stromal_2
Plac8	0	0.929026	0.47	0.212	0	stromal_2
Gas6	0	0.928912	0.918	0.559	0	stromal_2
Foxl2	0	0.926251	0.789	0.371	0	stromal_2
Hmgcs2	0	0.924259	0.755	0.296	0	stromal_2
Col4a1	0	0.922959	0.857	0.566	0	stromal_2
Selenop	0	0.92014	0.858	0.559	0	stromal_2
Mt1	0	0.912672	0.63	0.328	0	stromal_2
Gstm1	0	0.893779	0.939	0.572	0	stromal_2
Lrp1	0	0.89213	0.881	0.588	0	stromal_2
Ctsl	0	0.885762	0.954	0.762	0	stromal_2
Fzd1	0	0.861918	0.355	0.208	0	stromal_2
Cd302	0	0.855611	0.788	0.441	0	stromal_2
Sparcl1	0	0.847967	0.943	0.749	0	stromal_2
Mafb	0	0.846851	0.532	0.292	0	stromal_2
Bst2	0	0.84188	0.732	0.361	0	stromal_2
Tcf21	0	0.839893	0.865	0.613	0	stromal_2
Ogn	0	0.839417	0.745	0.362	0	stromal_2
Col15a1	0	0.838393	0.313	0.108	0	stromal_2
Itm2b	0	0.812534	0.994	0.929	0	stromal_2
Gpx3	0	0.809629	0.492	0.32	0	stromal_2
Plxdc2	0	0.805303	0.747	0.433	0	stromal_2
Cyp1b1	0	0.800663	0.565	0.317	0	stromal_2
Lama2	0	0.791007	0.692	0.336	0	stromal_2
Pltp	0	0.779619	0.558	0.222	0	stromal_2
Col1a2	0	0.774346	0.989	0.899	0	stromal_2
Nid1	0	0.767429	0.83	0.576	0	stromal_2
Lamb1	0	0.762059	0.796	0.53	0	stromal_2
Col4a2	0	0.756968	0.761	0.492	0	stromal_2
H2-D1	0	0.751474	0.466	0.154	0	stromal_2
Mid1ip1	0	0.751221	0.588	0.314	0	stromal_2
Ifi203	0	0.746989	0.34	0.056	0	stromal_2
Ifi27l2a	0	0.735102	0.322	0.115	0	stromal_2
Cyp11a1	0	0.719092	0.48	0.117	0	stromal_2
Htra1	0	0.711319	0.712	0.426	0	stromal_2
H2-K1	0	0.710027	0.429	0.127	0	stromal_2
Sptbn1	0	0.704824	0.941	0.773	0	stromal_2
Jund	0	0.70437	0.921	0.907	0	stromal_2
Mndal	0	0.696243	0.38	0.071	0	stromal_2
Egr1	0	0.695246	0.789	0.629	0	stromal_2
Cebpd	0	0.690125	0.42	0.25	0	stromal_2
Gstm2	0	0.685506	0.813	0.484	0	stromal_2
Smoc2	0	0.684586	0.475	0.249	0	stromal_2
Tnc	0	0.680947	0.312	0.117	0	stromal_2
B2m	0	0.679803	0.844	0.673	0	stromal_2
C1s1	0	0.679689	0.478	0.151	0	stromal_2
Soat1	0	0.662147	0.684	0.46	0	stromal_2
Tacc1	0	0.659569	0.668	0.364	0	stromal_2
Klf9	0	0.658109	0.62	0.299	0	stromal_2
Tpt1	0	0.655846	0.999	0.999	0	stromal_2
Serping1	0	0.651539	0.773	0.51	0	stromal_2
Inha	0	0.651154	0.557	0.243	0	stromal_2
Ahnak	0	0.650846	0.856	0.557	0	stromal_2
Aes	0	0.648484	0.903	0.71	0	stromal_2
Junb	0	0.647914	0.692	0.527	0	stromal_2
Ptch1	0	0.638844	0.614	0.372	0	stromal_2
Zfp36	0	0.636914	0.512	0.338	0	stromal_2
Gm26532	0	0.634078	0.271	0.099	0	stromal_2
Zfp36l1	0	0.628902	0.929	0.869	0	stromal_2
Ddit4l	0	0.627258	0.591	0.329	0	stromal_2
Col6a3	0	0.626523	0.78	0.528	0	stromal_2
Hspg2	0	0.626332	0.674	0.381	0	stromal_2
Nfix	0	0.617886	0.851	0.53	0	stromal_2
Nrp2	0	0.611397	0.582	0.298	0	stromal_2
AU020206	0	0.609538	0.536	0.311	0	stromal_2
Aldh2	0	0.60882	0.89	0.69	0	stromal_2
Col6a1	0	0.606546	0.889	0.671	0	stromal_2
Nbl1	0	0.603787	0.655	0.447	0	stromal_2
Jak1	0	0.597823	0.847	0.645	0	stromal_2
Ablim1	0	0.596927	0.49	0.262	0	stromal_2
Ly6e	0	0.594604	0.578	0.345	0	stromal_2
Tcf4	0	0.594003	0.925	0.807	0	stromal_2
Gatm	0	0.592892	0.358	0.187	0	stromal_2
Ndrg2	0	0.59199	0.746	0.419	0	stromal_2
Clec14a	0	0.591575	0.359	0.082	0	stromal_2
Htra3	0	0.591114	0.678	0.4	0	stromal_2
St3gal5	0	0.586087	0.492	0.296	0	stromal_2
Egfr	0	0.585003	0.403	0.159	0	stromal_2
Gls	0	0.584802	0.607	0.337	0	stromal_2
Prss35	0	0.578301	0.425	0.206	0	stromal_2
Bcat1	0	0.577865	0.384	0.115	0	stromal_2
Lrrc17	0	0.57612	0.625	0.404	0	stromal_2
Lamp2	0	0.576052	0.88	0.7	0	stromal_2
Neat1	0	0.575452	0.293	0.108	0	stromal_2
Gm2a	0	0.573752	0.655	0.358	0	stromal_2
Hist1h1e	0	0.5727	0.647	0.326	0	stromal_2
Mgst1	0	0.572442	0.75	0.56	0	stromal_2
Tmem37	0	0.569679	0.305	0.082	0	stromal_2
Islr	0	0.567646	0.762	0.543	0	stromal_2
Runx1	0	0.565696	0.29	0.104	0	stromal_2
Lgals3bp	0	0.563947	0.382	0.096	0	stromal_2
Hsd3b1	0	0.562809	0.47	0.163	0	stromal_2
Rack1	0	0.55906	0.992	0.987	0	stromal_2
Clec1a	0	0.557609	0.283	0.076	0	stromal_2
Ptprd	0	0.552496	0.661	0.453	0	stromal_2
Col1a1	0	0.550434	0.953	0.82	0	stromal_2
S100a10	0	0.546032	0.873	0.699	0	stromal_2
mt-Cytb	0	0.543026	1	0.996	0	stromal_2
Sulf2	0	0.540902	0.859	0.666	0	stromal_2
Itgb5	0	0.538459	0.576	0.368	0	stromal_2
Angptl4	0	0.535891	0.631	0.39	0	stromal_2
Psap	0	0.532704	0.912	0.796	0	stromal_2
Spon1	0	0.530109	0.303	0.156	0	stromal_2
Dkk3	0	0.528798	0.481	0.223	0	stromal_2
mt-Co2	0	0.527727	0.999	0.997	0	stromal_2
H2-T23	0	0.527061	0.265	0.048	0	stromal_2
Serpinf1	0	0.524974	0.803	0.542	0	stromal_2
Mxra8	0	0.523955	0.717	0.503	0	stromal_2
Rpl30	0	0.523255	0.995	0.994	0	stromal_2
Cpxm1	0	0.519692	0.654	0.429	0	stromal_2
Thbs4	0	0.519279	0.259	0.114	0	stromal_2
Fxyd1	0	0.518882	0.837	0.563	0	stromal_2
Serinc3	0	0.517642	0.842	0.588	0	stromal_2
Gm10076	0	0.517383	0.861	0.756	0	stromal_2
Ctsb	0	0.515886	0.809	0.664	0	stromal_2
Plau	0	0.514658	0.282	0.059	0	stromal_2
Rpl28	0	0.512345	0.998	0.998	0	stromal_2
Dag1	0	0.511923	0.65	0.427	0	stromal_2
Tjp1	0	0.509294	0.528	0.301	0	stromal_2
Fth1	0	0.50869	0.995	0.994	0	stromal_2
Rps21	0	0.507653	0.996	0.996	0	stromal_2
Ctsz	0	0.506739	0.747	0.54	0	stromal_2
Zfp36l2	0	0.506726	0.589	0.422	0	stromal_2
Psme1	0	0.504506	0.743	0.55	0	stromal_2
Cdc42ep5	0	0.50252	0.688	0.448	0	stromal_2
Rabac1	0	0.501632	0.882	0.667	0	stromal_2
Plat	0	0.497122	0.451	0.285	0	stromal_2
Ddr2	0	0.494947	0.49	0.26	0	stromal_2
Arhgap42	0	0.491659	0.515	0.284	0	stromal_2
Gaa	0	0.490978	0.555	0.306	0	stromal_2
Fbn1	0	0.490334	0.653	0.469	0	stromal_2
Col16a1	0	0.489525	0.483	0.248	0	stromal_2
Timp2	0	0.488301	0.839	0.69	0	stromal_2
Ctsk	0	0.487974	0.395	0.137	0	stromal_2
Heg1	0	0.484598	0.554	0.327	0	stromal_2
Col6a4	0	0.484347	0.407	0.197	0	stromal_2
Rpl12	0	0.483251	0.995	0.994	0	stromal_2
Add3	0	0.482958	0.631	0.415	0	stromal_2
Tdrd5	0	0.482566	0.398	0.162	0	stromal_2
Ramp2	0	0.482182	0.687	0.498	0	stromal_2
Grn	0	0.481674	0.632	0.42	0	stromal_2
Tspo	0	0.480912	0.597	0.367	0	stromal_2
Nfic	0	0.478601	0.844	0.642	0	stromal_2
Fdx1	0	0.476603	0.656	0.425	0	stromal_2
mt-Nd4l	0	0.476136	0.748	0.592	0	stromal_2
Mras	0	0.474723	0.449	0.213	0	stromal_2
Dpysl3	0	0.469159	0.729	0.524	0	stromal_2
Dbp	0	0.468209	0.369	0.179	0	stromal_2
Ephx2	0	0.46702	0.374	0.152	0	stromal_2
Abca1	0	0.466794	0.408	0.186	0	stromal_2
Fcgrt	0	0.464486	0.739	0.512	0	stromal_2
Irf2bp2	0	0.463649	0.577	0.346	0	stromal_2
Bgn	0	0.462537	0.939	0.789	0	stromal_2
Glul	0	0.462291	0.666	0.496	0	stromal_2
Syne2	0	0.462009	0.767	0.579	0	stromal_2
Agt	0	0.461363	0.391	0.184	0	stromal_2
Pura	0	0.461027	0.687	0.439	0	stromal_2
Slc16a2	0	0.46035	0.597	0.356	0	stromal_2
Socs2	0	0.459369	0.644	0.41	0	stromal_2
Aebp1	0	0.455735	0.67	0.486	0	stromal_2
Tgfbr2	0	0.454632	0.414	0.198	0	stromal_2
Tnfrsf1a	0	0.45305	0.597	0.389	0	stromal_2
Scarb2	0	0.45189	0.413	0.199	0	stromal_2
Acaa2	0	0.445383	0.827	0.65	0	stromal_2
Ar	0	0.444889	0.727	0.456	0	stromal_2
Ybx3	0	0.440952	0.622	0.434	0	stromal_2
Naalad2	0	0.440112	0.401	0.161	0	stromal_2
Rnase4	0	0.435563	0.41	0.195	0	stromal_2
Osr2	0	0.433523	0.432	0.215	0	stromal_2
Psmb10	0	0.433162	0.436	0.209	0	stromal_2
Hist1h1c	0	0.43022	0.442	0.265	0	stromal_2
Adgrl2	0	0.42986	0.622	0.446	0	stromal_2
Lhfpl2	0	0.426585	0.435	0.262	0	stromal_2
Aldh1a1	0	0.426547	0.311	0.148	0	stromal_2
Tapbp	0	0.426172	0.369	0.153	0	stromal_2
Cd63	0	0.424623	0.979	0.941	0	stromal_2
Egflam	0	0.423625	0.502	0.277	0	stromal_2
Srpx2	0	0.422276	0.425	0.222	0	stromal_2
Myl12b	0	0.4217	0.733	0.548	0	stromal_2
Rnf130	0	0.420535	0.566	0.343	0	stromal_2
Ptger2	0	0.420427	0.316	0.098	0	stromal_2
Ecm1	0	0.419181	0.451	0.259	0	stromal_2
Psmb8	0	0.418986	0.282	0.058	0	stromal_2
App	0	0.418896	0.786	0.634	0	stromal_2
Nedd4	0	0.41789	0.992	0.972	0	stromal_2
Pla2g16	0	0.416263	0.308	0.098	0	stromal_2
C1ra	0	0.414319	0.327	0.12	0	stromal_2
Ifi27	0	0.414058	0.575	0.348	0	stromal_2
Col12a1	0	0.412929	0.378	0.219	0	stromal_2
Imp3	0	0.411867	0.777	0.624	0	stromal_2
Ech1	0	0.411674	0.862	0.678	0	stromal_2
Cyth3	0	0.411213	0.575	0.4	0	stromal_2
Rps10	0	0.40882	0.996	0.998	0	stromal_2
Heph	0	0.408167	0.347	0.185	0	stromal_2
Npdc1	0	0.407116	0.452	0.213	0	stromal_2
Nfe2l2	0	0.406701	0.641	0.43	0	stromal_2
Cst3	0	0.404685	0.962	0.887	0	stromal_2
Ppp1r14b	0	0.404356	0.698	0.547	0	stromal_2
Rad51b	0	0.403468	0.279	0.096	0	stromal_2
Sptan1	0	0.403296	0.58	0.391	0	stromal_2
Foxo1	0	0.402725	0.454	0.262	0	stromal_2
Sqstm1	0	0.402242	0.711	0.511	0	stromal_2
Synm	0	0.401627	0.366	0.174	0	stromal_2
Slc29a1	0	0.40131	0.624	0.424	0	stromal_2
Prkar2b	0	0.400719	0.481	0.316	0	stromal_2
Arhgap29	0	0.400245	0.549	0.363	0	stromal_2
Pdgfrb	0	0.400102	0.569	0.378	0	stromal_2
Per3	0	0.399959	0.295	0.115	0	stromal_2
Rpl27a	0	0.397192	0.998	0.999	0	stromal_2
Il6st	0	0.396147	0.5	0.305	0	stromal_2
Col11a1	0	0.395792	0.41	0.244	0	stromal_2
Thbd	0	0.395638	0.272	0.127	0	stromal_2
Cyba	0	0.393639	0.809	0.65	0	stromal_2
Snhg18	0	0.393571	0.817	0.674	0	stromal_2
Rps20	0	0.393353	0.997	0.999	0	stromal_2
Tmem204	0	0.391439	0.396	0.183	0	stromal_2
Rps12	0	0.390999	0.995	0.996	0	stromal_2
Col5a1	0	0.390993	0.643	0.458	0	stromal_2
Scarf2	0	0.390706	0.529	0.327	0	stromal_2
Gna12	0	0.389991	0.426	0.221	0	stromal_2
Pid1	0	0.389793	0.513	0.315	0	stromal_2
Tmod3	0	0.389109	0.55	0.379	0	stromal_2
Gabarapl1	0	0.388646	0.541	0.336	0	stromal_2
Uck1	0	0.388034	0.433	0.254	0	stromal_2
Nrip1	0	0.387938	0.667	0.499	0	stromal_2
Gamt	0	0.387719	0.534	0.346	0	stromal_2
Cdkn1b	0	0.387706	0.5	0.286	0	stromal_2
Ifngr1	0	0.387308	0.46	0.267	0	stromal_2
Mrc2	0	0.386824	0.372	0.18	0	stromal_2
Cpq	0	0.382552	0.576	0.365	0	stromal_2
Map1lc3a	0	0.381835	0.858	0.762	0	stromal_2
Sdc4	0	0.380996	0.4	0.231	0	stromal_2
Myadm	0	0.380707	0.554	0.346	0	stromal_2
Slc9a3r2	0	0.379579	0.601	0.412	0	stromal_2
44622	0	0.37859	0.636	0.448	0	stromal_2
Mbnl1	0	0.37841	0.62	0.429	0	stromal_2
Pros1	0	0.377354	0.427	0.235	0	stromal_2
Grb14	0	0.37604	0.629	0.325	0	stromal_2
Arpc1b	0	0.375657	0.773	0.65	0	stromal_2
Akr1c14	0	0.37426	0.334	0.151	0	stromal_2
Ptpn13	0	0.373591	0.429	0.234	0	stromal_2
Steap3	0	0.371122	0.311	0.114	0	stromal_2
Nucb1	0	0.369242	0.699	0.514	0	stromal_2
Spock2	0	0.368325	0.345	0.167	0	stromal_2
Kcnip3	0	0.368032	0.357	0.157	0	stromal_2
Cd47	0	0.366307	0.568	0.386	0	stromal_2
Cbr3	0	0.365018	0.349	0.143	0	stromal_2
Frmd5	0	0.3645	0.321	0.136	0	stromal_2
Sned1	0	0.363184	0.343	0.184	0	stromal_2
Emp3	0	0.362615	0.878	0.734	0	stromal_2
Spsb1	0	0.360153	0.323	0.156	0	stromal_2
Ctdsp2	0	0.35809	0.685	0.518	0	stromal_2
Clu	0	0.357236	0.431	0.252	0	stromal_2
Tnfsf12	0	0.35721	0.512	0.288	0	stromal_2
Dync1h1	0	0.356398	0.568	0.399	0	stromal_2
Twist1	0	0.355837	0.438	0.252	0	stromal_2
Synpo	0	0.355457	0.353	0.176	0	stromal_2
Crebzf	0	0.355383	0.423	0.233	0	stromal_2
Trrap	0	0.354521	0.466	0.298	0	stromal_2
Lrrk1	0	0.354181	0.353	0.157	0	stromal_2
Kcnt2	0	0.353604	0.264	0.092	0	stromal_2
Prpf8	0	0.352394	0.538	0.373	0	stromal_2
Grina	0	0.352237	0.421	0.224	0	stromal_2
H6pd	0	0.350863	0.285	0.102	0	stromal_2
Acsbg1	0	0.350235	0.276	0.123	0	stromal_2
Capg	0	0.349333	0.43	0.243	0	stromal_2
Ltbp3	0	0.34825	0.496	0.283	0	stromal_2
Fndc3b	0	0.346219	0.532	0.357	0	stromal_2
Ubc	0	0.345268	0.973	0.922	0	stromal_2
Cenpb	0	0.34476	0.506	0.31	0	stromal_2
Tmem86a	0	0.341953	0.438	0.258	0	stromal_2
Ppib	0	0.339053	0.964	0.933	0	stromal_2
Rpl23	0	0.335749	0.998	1	0	stromal_2
Sdc2	0	0.332603	0.694	0.531	0	stromal_2
Sorcs2	0	0.330763	0.395	0.221	0	stromal_2
Ptges	0	0.328263	0.272	0.1	0	stromal_2
Lamc3	0	0.324105	0.278	0.128	0	stromal_2
Extl3	0	0.322845	0.356	0.184	0	stromal_2
Sema5a	0	0.322478	0.52	0.333	0	stromal_2
Tcn2	0	0.321901	0.374	0.191	0	stromal_2
Tgfbr3	0	0.321267	0.436	0.254	0	stromal_2
Ptms	0	0.320919	0.955	0.86	0	stromal_2
Ube2h	0	0.319954	0.518	0.337	0	stromal_2
Rybp	0	0.316499	0.414	0.245	0	stromal_2
Gm10073	0	0.316036	0.475	0.277	0	stromal_2
Tmem259	0	0.315154	0.39	0.214	0	stromal_2
E130102H24Rik	0	0.314927	0.255	0.093	0	stromal_2
Sap30l	0	0.314763	0.463	0.271	0	stromal_2
Rplp1	0	0.314388	0.998	0.999	0	stromal_2
Stat1	0	0.314356	0.256	0.117	0	stromal_2
Hist1h4d	0	0.314019	0.459	0.226	0	stromal_2
Me1	0	0.313487	0.348	0.193	0	stromal_2
Rpl22	0	0.31329	0.983	0.991	0	stromal_2
Cebpb	0	0.310604	0.435	0.253	0	stromal_2
Irf2	0	0.310253	0.382	0.206	0	stromal_2
Nr1d2	0	0.309512	0.279	0.114	0	stromal_2
Adcy7	0	0.30359	0.27	0.124	0	stromal_2
Diaph2	0	0.303026	0.326	0.158	0	stromal_2
Nsa2	0	0.301962	0.928	0.878	0	stromal_2
Dach1	0	0.301435	0.281	0.135	0	stromal_2
Cpt1a	0	0.299738	0.321	0.153	0	stromal_2
Arsb	0	0.296059	0.285	0.128	0	stromal_2
Prelp	0	0.293275	0.266	0.123	0	stromal_2
Hoxd8	0	0.291156	0.344	0.184	0	stromal_2
Zc3hav1	0	0.291125	0.26	0.088	0	stromal_2
Dtx4	0	0.290984	0.28	0.123	0	stromal_2
Tcp11l2	0	0.287417	0.341	0.155	0	stromal_2
Cxcl16	0	0.282628	0.26	0.12	0	stromal_2
Lgals9	0	0.280784	0.253	0.094	0	stromal_2
Itgb3	0	0.276722	0.255	0.106	0	stromal_2
Adgre5	0	0.276428	0.27	0.118	0	stromal_2
Rps24	0	0.263722	0.997	0.999	0	stromal_2
Agpat3	0	0.262487	0.392	0.225	0	stromal_2
Rpl19	0	0.259236	0.995	0.998	0	stromal_2
Dnajc3	2.55162e-307	0.331911	0.614	0.445	6.33261e-303	stromal_2
Rpsa	8.51012e-306	0.341895	0.996	0.997	2.11204e-301	stromal_2
Mapk3	2.36231e-301	0.302012	0.67	0.503	5.86278e-297	stromal_2
Napepld	2.38e-299	0.265657	0.265	0.128	5.90667e-295	stromal_2
Dhrs7	8.41439e-299	0.256025	0.347	0.187	2.08828e-294	stromal_2
Twsg1	7.9557e-297	0.339767	0.533	0.366	1.97445e-292	stromal_2
Rab12	1.29872e-295	0.290375	0.54	0.368	3.22316e-291	stromal_2
Tanc2	5.95891e-295	0.313524	0.336	0.187	1.47888e-290	stromal_2
Epb41l4aos	6.72069e-295	0.360528	0.621	0.46	1.66794e-290	stromal_2
Anxa1	9.84893e-295	0.255166	0.359	0.197	2.44431e-290	stromal_2
Fmnl2	1.06063e-292	0.291615	0.386	0.228	2.63228e-288	stromal_2
Hnrnpa0	1.74647e-292	0.30169	0.784	0.641	4.3344e-288	stromal_2
Hoxd9	2.67522e-292	0.465037	0.549	0.38	6.63935e-288	stromal_2
Ppp1r9b	2.0119e-289	0.279433	0.312	0.168	4.99314e-285	stromal_2
Mxd4	1.52063e-287	0.306243	0.705	0.561	3.77389e-283	stromal_2
Acap2	7.43387e-287	0.2853	0.421	0.26	1.84494e-282	stromal_2
Scpep1	3.32158e-284	0.320351	0.47	0.309	8.2435e-280	stromal_2
Slc44a1	5.291e-284	0.306911	0.367	0.214	1.31312e-279	stromal_2
Col3a1	3.64779e-282	0.563488	0.972	0.911	9.05308e-278	stromal_2
Cyb5a	3.44476e-281	0.290999	0.818	0.692	8.54921e-277	stromal_2
Pkdcc	3.09601e-279	0.427456	0.412	0.262	7.68368e-275	stromal_2
Nfia	2.49785e-278	0.283566	0.881	0.734	6.19917e-274	stromal_2
Pcyox1	2.54634e-278	0.284941	0.393	0.238	6.3195e-274	stromal_2
Smco4	5.80381e-278	0.33648	0.61	0.462	1.44039e-273	stromal_2
Mettl7a1	6.9658e-278	0.324932	0.281	0.144	1.72877e-273	stromal_2
Sorbs2	1.61708e-276	0.39564	0.331	0.186	4.01327e-272	stromal_2
Afap1l2	6.32846e-274	0.254087	0.338	0.185	1.5706e-269	stromal_2
Eif4b	7.59861e-274	0.332508	0.761	0.64	1.88582e-269	stromal_2
Hdlbp	1.41291e-273	0.308114	0.778	0.66	3.50656e-269	stromal_2
Acadl	1.71863e-271	0.285611	0.53	0.365	4.2653e-267	stromal_2
Tmem59	1.63112e-270	0.269619	0.883	0.81	4.04812e-266	stromal_2
Nrp1	6.9073e-270	0.383086	0.42	0.265	1.71425e-265	stromal_2
Cdh11	9.31376e-270	0.393196	0.758	0.621	2.31149e-265	stromal_2
Dennd5a	4.93667e-269	0.310003	0.446	0.293	1.22518e-264	stromal_2
Pnmal2	4.93991e-269	0.254231	0.305	0.164	1.22599e-264	stromal_2
Dact1	8.28767e-269	0.322765	0.359	0.214	2.05683e-264	stromal_2
Igsf10	2.09334e-268	0.30975	0.338	0.191	5.19524e-264	stromal_2
Pcsk5	2.79963e-268	0.387209	0.398	0.247	6.94811e-264	stromal_2
Nptn	1.26976e-267	0.295351	0.574	0.411	3.15128e-263	stromal_2
Anxa5	1.58685e-267	0.297179	0.842	0.736	3.93824e-263	stromal_2
Snhg12	8.744e-267	0.309872	0.597	0.437	2.17009e-262	stromal_2
Eef1d	3.19386e-265	0.281972	0.938	0.921	7.92651e-261	stromal_2
Emilin1	3.12913e-264	0.448309	0.771	0.658	7.76588e-260	stromal_2
Cpd	4.33451e-264	0.299605	0.442	0.288	1.07574e-259	stromal_2
Snhg20	9.5964e-263	0.269039	0.348	0.203	2.38163e-258	stromal_2
Smim14	7.63137e-262	0.294124	0.73	0.583	1.89395e-257	stromal_2
Osbpl9	2.65469e-261	0.279145	0.427	0.275	6.58841e-257	stromal_2
Ppp2r5a	4.53227e-261	0.27065	0.357	0.211	1.12482e-256	stromal_2
Eef1b2	1.75422e-259	0.304616	0.961	0.973	4.35363e-255	stromal_2
Myh9	2.8916e-259	0.287701	0.597	0.427	7.17637e-255	stromal_2
Rnh1	6.04487e-258	0.289072	0.704	0.565	1.50022e-253	stromal_2
Msrb2	8.38684e-258	0.260547	0.394	0.241	2.08145e-253	stromal_2
Tenm4	4.45678e-257	0.595218	0.611	0.5	1.10608e-252	stromal_2
Leng8	7.50768e-257	0.26984	0.36	0.214	1.86326e-252	stromal_2
Slco3a1	7.62478e-257	0.287552	0.31	0.173	1.89232e-252	stromal_2
Zcchc24	3.19227e-255	0.291941	0.449	0.295	7.92257e-251	stromal_2
Lima1	5.11003e-255	0.32283	0.525	0.372	1.26821e-250	stromal_2
Gab2	7.53612e-253	0.257795	0.357	0.211	1.87031e-248	stromal_2
Creb3l1	2.40658e-250	0.298704	0.549	0.381	5.97265e-246	stromal_2
Pld3	3.19199e-249	0.298045	0.418	0.269	7.92188e-245	stromal_2
Cox6c	2.86299e-248	0.30995	0.979	0.98	7.10536e-244	stromal_2
Ctsa	1.05268e-246	0.302907	0.476	0.328	2.61254e-242	stromal_2
Enpep	4.37467e-246	0.349548	0.256	0.132	1.08571e-241	stromal_2
Erlec1	2.73709e-244	0.295267	0.579	0.433	6.7929e-240	stromal_2
Ncor2	3.45637e-244	0.265952	0.43	0.282	8.57801e-240	stromal_2
Phc2	1.53097e-243	0.261278	0.414	0.27	3.79956e-239	stromal_2
Lgmn	5.74507e-243	0.404702	0.408	0.271	1.42581e-238	stromal_2
Scand1	1.75614e-241	0.282535	0.768	0.656	4.35839e-237	stromal_2
Pmm1	5.62159e-241	0.268679	0.531	0.372	1.39517e-236	stromal_2
Bmpr2	8.13732e-241	0.317589	0.516	0.363	2.01952e-236	stromal_2
Tpp1	3.84667e-240	0.271069	0.382	0.241	9.54668e-236	stromal_2
Wipi1	2.63102e-239	0.287057	0.531	0.38	6.52965e-235	stromal_2
Mcl1	4.10623e-239	0.299781	0.584	0.437	1.01908e-234	stromal_2
Tmem205	3.16778e-238	0.252423	0.401	0.255	7.86181e-234	stromal_2
Olfml3	1.1359e-237	0.341746	0.601	0.449	2.81907e-233	stromal_2
Fosb	2.40596e-237	0.803102	0.43	0.296	5.9711e-233	stromal_2
Trp53inp1	4.15872e-237	0.258484	0.266	0.142	1.03211e-232	stromal_2
Atxn2l	5.17915e-237	0.268131	0.407	0.266	1.28536e-232	stromal_2
mt-Co1	1.88956e-234	0.334673	1	0.997	4.68951e-230	stromal_2
Matn2	2.71684e-234	0.385954	0.568	0.404	6.74264e-230	stromal_2
Crtap	2.04119e-233	0.275689	0.596	0.443	5.06583e-229	stromal_2
Ube2m	5.47293e-233	0.262034	0.601	0.452	1.35827e-228	stromal_2
Lamc1	1.23071e-232	0.279063	0.472	0.324	3.05439e-228	stromal_2
Msn	2.09394e-232	0.294689	0.554	0.413	5.19673e-228	stromal_2
Ctdnep1	2.53049e-232	0.265998	0.456	0.311	6.28018e-228	stromal_2
Dap	2.96739e-232	0.29093	0.641	0.502	7.36446e-228	stromal_2
Frem1	5.20861e-232	0.315816	0.423	0.278	1.29267e-227	stromal_2
Ifitm2	8.17007e-232	0.255476	0.969	0.972	2.02765e-227	stromal_2
Stat3	1.42263e-231	0.270126	0.4	0.251	3.53069e-227	stromal_2
R3hdm2	2.46629e-231	0.264786	0.486	0.336	6.12085e-227	stromal_2
Chchd10	4.49507e-230	0.380125	0.497	0.341	1.11559e-225	stromal_2
P4hb	1.01559e-229	0.342022	0.841	0.763	2.5205e-225	stromal_2
Mib1	2.15567e-228	0.282652	0.391	0.255	5.34994e-224	stromal_2
Klf2	2.67596e-228	0.536183	0.415	0.273	6.64119e-224	stromal_2
Picalm	5.56489e-228	0.298866	0.579	0.431	1.3811e-223	stromal_2
Adamts10	1.82128e-227	0.293396	0.432	0.288	4.52006e-223	stromal_2
Mcee	5.10436e-226	0.254135	0.493	0.344	1.2668e-221	stromal_2
Polr1d	9.7931e-225	0.261608	0.871	0.815	2.43045e-220	stromal_2
Dpep1	2.24921e-224	0.26065	0.271	0.148	5.58209e-220	stromal_2
Zbtb41	2.6864e-224	0.265142	0.306	0.179	6.6671e-220	stromal_2
Ctsd	4.15017e-224	0.282161	0.653	0.51	1.02999e-219	stromal_2
Zfp652	1.55806e-222	0.264001	0.42	0.277	3.8668e-218	stromal_2
Creg1	1.787e-222	0.27662	0.47	0.325	4.43499e-218	stromal_2
Antxr1	2.10609e-222	0.294103	0.432	0.29	5.22689e-218	stromal_2
Clstn1	2.18767e-222	0.268017	0.41	0.27	5.42936e-218	stromal_2
Arhgef12	9.95229e-222	0.297982	0.553	0.408	2.46996e-217	stromal_2
Aff4	1.71078e-221	0.291455	0.561	0.413	4.24582e-217	stromal_2
Sh3pxd2a	6.16661e-221	0.276297	0.449	0.303	1.53043e-216	stromal_2
Rabgap1l	3.53564e-218	0.263129	0.382	0.24	8.77475e-214	stromal_2
Add1	1.37838e-217	0.26726	0.636	0.503	3.42086e-213	stromal_2
Rexo2	7.63123e-217	0.28839	0.646	0.515	1.89392e-212	stromal_2
Sp1	9.58286e-213	0.257245	0.371	0.236	2.37827e-208	stromal_2
Sox5	2.08822e-211	0.260394	0.403	0.263	5.18254e-207	stromal_2
Hadha	7.5552e-211	0.268432	0.663	0.537	1.87505e-206	stromal_2
Map4	7.91078e-211	0.265969	0.473	0.332	1.9633e-206	stromal_2
Nfe2l1	1.0231e-210	0.284361	0.547	0.408	2.53913e-206	stromal_2
Herpud1	4.8237e-210	0.250031	0.47	0.325	1.19714e-205	stromal_2
Epb41l2	1.69163e-209	0.285323	0.689	0.559	4.19828e-205	stromal_2
Prrc2b	1.86282e-209	0.29093	0.608	0.476	4.62315e-205	stromal_2
Col4a4	2.63023e-209	0.29016	0.432	0.278	6.52771e-205	stromal_2
Sdf2	1.67149e-207	0.254132	0.666	0.534	4.14831e-203	stromal_2
Sat1	1.8492e-206	0.316741	0.452	0.316	4.58935e-202	stromal_2
Arap1	3.01276e-206	0.254254	0.477	0.329	7.47707e-202	stromal_2
Prrc2a	5.24129e-205	0.266234	0.574	0.437	1.30078e-200	stromal_2
Tm9sf2	2.59769e-204	0.275923	0.574	0.439	6.44693e-200	stromal_2
Peak1	1.05299e-203	0.274235	0.461	0.32	2.6133e-199	stromal_2
Cd164	6.10448e-203	0.304115	0.683	0.562	1.51501e-198	stromal_2
Cc2d2a	1.184e-201	0.274819	0.343	0.215	2.93844e-197	stromal_2
Usp19	7.1271e-201	0.250783	0.442	0.309	1.7688e-196	stromal_2
Mmp21	2.49383e-199	0.298303	0.797	0.684	6.18918e-195	stromal_2
Rev3l	1.36085e-198	0.293372	0.448	0.314	3.37735e-194	stromal_2
44815	5.95149e-196	0.302556	0.793	0.704	1.47704e-191	stromal_2
Fkbp5	2.00395e-195	0.276793	0.39	0.265	4.97339e-191	stromal_2
Timp1	3.39279e-193	0.422606	0.375	0.255	8.42022e-189	stromal_2
Rere	4.57586e-193	0.283183	0.536	0.405	1.13564e-188	stromal_2
Reep3	1.73254e-192	0.258597	0.525	0.39	4.29981e-188	stromal_2
Cltc	4.13175e-191	0.283998	0.606	0.48	1.02542e-186	stromal_2
Sec31a	2.05988e-190	0.276219	0.589	0.46	5.11222e-186	stromal_2
Metrnl	2.86597e-190	0.305078	0.331	0.206	7.11277e-186	stromal_2
Ypel3	8.38954e-190	0.255433	0.7	0.574	2.08212e-185	stromal_2
Gnai1	2.0605e-188	0.27252	0.351	0.229	5.11374e-184	stromal_2
Ddx17	1.4188e-183	0.287617	0.709	0.591	3.52119e-179	stromal_2
Reck	1.49772e-183	0.254923	0.303	0.188	3.71704e-179	stromal_2
Slc3a2	3.46316e-180	0.299478	0.616	0.502	8.59486e-176	stromal_2
Por	1.93868e-179	0.263129	0.386	0.265	4.81142e-175	stromal_2
Eva1b	3.44447e-179	0.26254	0.84	0.778	8.54849e-175	stromal_2
Pcolce	1.06286e-173	0.289577	0.75	0.651	2.6378e-169	stromal_2
Cgnl1	8.72179e-173	0.260155	0.361	0.241	2.16457e-168	stromal_2
Cdk8	2.48853e-171	0.260353	0.357	0.242	6.17603e-167	stromal_2
Usp9x	8.69743e-171	0.283311	0.563	0.439	2.15853e-166	stromal_2
Rhob	1.75521e-170	0.349586	0.644	0.543	4.35609e-166	stromal_2
Tiparp	1.80747e-170	0.250781	0.451	0.325	4.48579e-166	stromal_2
Plxnb2	4.83185e-167	0.259386	0.428	0.312	1.19917e-162	stromal_2
Pnrc1	1.76243e-165	0.265668	0.791	0.704	4.37401e-161	stromal_2
Akr1b3	6.43032e-165	0.261757	0.643	0.524	1.59588e-160	stromal_2
Ctsc	2.29441e-164	0.351786	0.285	0.178	5.69426e-160	stromal_2
Fhl2	7.53607e-162	0.278218	0.574	0.44	1.8703e-157	stromal_2
Gm47283	6.36156e-161	0.321465	0.479	0.359	1.57881e-156	stromal_2
Kmt2a	5.42784e-158	0.253635	0.538	0.416	1.34708e-153	stromal_2
Mybbp1a	4.30601e-156	0.251652	0.489	0.372	1.06867e-151	stromal_2
mt-Atp8	1.54083e-155	0.26273	0.561	0.439	3.82404e-151	stromal_2
Dhrs3	5.96975e-155	0.355827	0.36	0.249	1.48157e-150	stromal_2
H2afj	2.56557e-153	0.253044	0.6	0.494	6.36724e-149	stromal_2
Fos	4.37102e-151	0.743727	0.718	0.665	1.0848e-146	stromal_2
Lrrc58	2.05517e-147	0.252967	0.573	0.461	5.10052e-143	stromal_2
Tsc22d1	1.72201e-143	0.319359	0.98	0.973	4.27369e-139	stromal_2
Ier2	4.55125e-143	0.578629	0.752	0.718	1.12953e-138	stromal_2
mt-Nd2	5.92477e-142	0.293847	0.993	0.977	1.47041e-137	stromal_2
Socs3	1.1905e-139	0.546394	0.434	0.332	2.95459e-135	stromal_2
mt-Nd5	6.20374e-132	0.265554	0.874	0.822	1.53965e-127	stromal_2
Lpl	8.50967e-129	0.291446	0.277	0.187	2.11193e-124	stromal_2
Rbbp7	1.14206e-128	0.260854	0.91	0.854	2.83436e-124	stromal_2
Ldhb	4.2511e-124	0.320155	0.865	0.813	1.05504e-119	stromal_2
Ifitm1	7.79953e-121	0.323033	0.71	0.637	1.93569e-116	stromal_2
Tspan6	8.59253e-115	0.300103	0.629	0.541	2.13249e-110	stromal_2
Lmcd1	1.90194e-113	0.275104	0.387	0.29	4.72024e-109	stromal_2
Plod2	4.87007e-104	0.273419	0.578	0.48	1.20865e-99	stromal_2
Spats2l	3.00044e-101	0.282937	0.498	0.402	7.44649e-97	stromal_2
Btg2	7.11815e-79	0.528889	0.588	0.541	1.76658e-74	stromal_2
Mmp111	1.05546e-66	0.270467	0.457	0.387	2.61943e-62	stromal_2
Peg10	1.07691e-62	0.533578	0.261	0.206	2.67267e-58	stromal_2
Jun	4.69501e-39	0.420346	0.834	0.849	1.16521e-34	stromal_2
Igfbp41	0.00145002	0.34977	0.797	0.81	1	stromal_2
Acta2	0	2.53749	0.938	0.523	0	myofibroblast
Tagln	0	2.00438	0.809	0.373	0	myofibroblast
Myh11	0	1.98821	0.586	0.128	0	myofibroblast
Actg2	0	1.86558	0.423	0.057	0	myofibroblast
Mylk	0	1.68612	0.921	0.649	0	myofibroblast
Tpm2	0	1.65756	0.952	0.646	0	myofibroblast
Myl9	0	1.55422	0.954	0.667	0	myofibroblast
Fbxl22	0	1.51787	0.596	0.107	0	myofibroblast
Ogn1	0	1.44219	0.861	0.394	0	myofibroblast
Cpe	0	1.31124	0.767	0.397	0	myofibroblast
Gm100761	0	1.22921	0.904	0.763	0	myofibroblast
Myl6	0	1.16941	0.998	0.97	0	myofibroblast
Grb141	0	1.15605	0.7	0.355	0	myofibroblast
Akr1cl1	0	1.10297	0.919	0.585	0	myofibroblast
Bst21	0	1.0886	0.791	0.404	0	myofibroblast
Col4a41	0	1.07835	0.658	0.252	0	myofibroblast
Flna	0	1.07447	0.913	0.673	0	myofibroblast
Mfap5	0	1.04555	0.402	0.142	0	myofibroblast
Gstm11	0	1.04167	0.94	0.627	0	myofibroblast
Cavin2	0	1.02355	0.576	0.165	0	myofibroblast
Ckb	0	1.00818	0.776	0.438	0	myofibroblast
Rarres21	0	0.9754	0.901	0.626	0	myofibroblast
Lmod1	0	0.918778	0.401	0.074	0	myofibroblast
[truncated: 3,863 more rows]
