# Supplementary material for: Single-cell RNA sequencing reveals the intercellular crosstalk and the regulatory landscape of stromal cells during the whole life of the mouse ovary
Source: Life Med. 2024 Dec 28;3(6):lnae041. doi: 10.1093/lifemedi/lnae041 (PMC11748273; doi:10.1093/lifemedi/lnae041)
Supplement: lnae041_suppl_Supplementary_Table_S4 [file lnae041_suppl_supplementary_table_s4.xlsx]

## Sheet: Table S4
Table S4: Marker genes for each Germ cell subcluster
Gene Name	p_val	avg_log2FC	pct.1	pct.2	p_val_adj	cluster
Hist1h2ap	0	2.05258	0.891	0.243	0	Pre-meiotic
Utf1	0	1.7266	0.983	0.397	0	Pre-meiotic
Ifitm3	0	1.62155	0.992	0.54	0	Pre-meiotic
L1td1	0	0.963796	0.807	0.11	0	Pre-meiotic
Tet1	0	0.864816	0.899	0.248	0	Pre-meiotic
Etv5	0	0.630577	0.788	0.138	0	Pre-meiotic
1700019D03Rik	0	0.60902	0.717	0.102	0	Pre-meiotic
Blnk	0	0.495439	0.583	0.067	0	Pre-meiotic
Khdc1a	0	0.465514	0.629	0.088	0	Pre-meiotic
Nanog	0	0.411507	0.583	0.063	0	Pre-meiotic
Tdh	1.43116e-307	0.919178	0.937	0.289	3.55185e-303	Pre-meiotic
Gjb3	3.21922e-303	0.665729	0.831	0.186	7.98947e-299	Pre-meiotic
Rplp0	4.47596e-292	0.886509	0.999	0.994	1.11084e-287	Pre-meiotic
Plcd1	4.73427e-292	0.503243	0.7	0.126	1.17495e-287	Pre-meiotic
BC048679	6.2073e-290	0.983485	0.927	0.312	1.54053e-285	Pre-meiotic
Dppa5a	9.38322e-290	1.58494	0.999	0.758	2.32873e-285	Pre-meiotic
Apoe	5.23669e-288	0.996984	0.911	0.308	1.29964e-283	Pre-meiotic
Rps13	1.17549e-285	0.707827	0.999	0.995	2.91734e-281	Pre-meiotic
Socs2	2.4296e-285	0.849548	0.928	0.328	6.02979e-281	Pre-meiotic
Fermt3	1.67083e-284	0.27953	0.403	0.029	4.14666e-280	Pre-meiotic
Arpc1b	2.48154e-284	1.17382	0.981	0.463	6.15869e-280	Pre-meiotic
Set	1.99214e-280	1.19729	1	0.885	4.94411e-276	Pre-meiotic
Trp53	4.10079e-279	0.87179	0.949	0.358	1.01773e-274	Pre-meiotic
1500009L16Rik	1.68554e-277	0.815489	0.859	0.247	4.18318e-273	Pre-meiotic
Tfap2c	4.30672e-277	0.584624	0.759	0.163	1.06884e-272	Pre-meiotic
Cep89	7.33963e-268	0.858943	0.92	0.32	1.82155e-263	Pre-meiotic
Rps18	7.08935e-266	0.723582	1	0.999	1.75943e-261	Pre-meiotic
Myo10	4.30018e-265	0.678291	0.865	0.252	1.06722e-260	Pre-meiotic
Slc25a4	3.57268e-264	1.13923	0.999	0.864	8.86668e-260	Pre-meiotic
Cep164	4.047e-263	0.907185	0.944	0.415	1.00439e-258	Pre-meiotic
Rrp9	2.61146e-262	0.59827	0.765	0.19	6.48111e-258	Pre-meiotic
Prrc1	7.37418e-262	0.576595	0.711	0.159	1.83012e-257	Pre-meiotic
Akap12	3.44808e-257	0.789262	0.843	0.247	8.55745e-253	Pre-meiotic
Srm	8.76164e-257	0.869735	0.923	0.36	2.17446e-252	Pre-meiotic
Rest	2.85684e-254	1.04577	0.984	0.61	7.09011e-250	Pre-meiotic
Slc25a13	4.28126e-254	0.456475	0.676	0.136	1.06252e-249	Pre-meiotic
Cox8a	1.8651e-251	1.22889	0.993	0.788	4.62881e-247	Pre-meiotic
Slc25a5	6.74839e-251	1.25061	0.993	0.639	1.67481e-246	Pre-meiotic
Sall4	7.45954e-251	0.873811	0.96	0.368	1.85131e-246	Pre-meiotic
Ssbp4	1.53876e-247	0.675961	0.812	0.236	3.8189e-243	Pre-meiotic
Rgcc	4.02726e-245	0.427885	0.583	0.099	9.99485e-241	Pre-meiotic
Cdk4	5.35917e-243	1.05693	0.975	0.578	1.33004e-238	Pre-meiotic
Etv4	8.99626e-237	0.287278	0.411	0.043	2.23269e-232	Pre-meiotic
Selenoh	2.32789e-236	1.01879	0.999	0.778	5.77736e-232	Pre-meiotic
Nhp2	5.11555e-234	0.969374	0.988	0.823	1.26958e-229	Pre-meiotic
Mt2	1.18813e-233	1.43452	0.832	0.295	2.9487e-229	Pre-meiotic
Arid5b	4.69543e-232	0.684735	0.856	0.273	1.16531e-227	Pre-meiotic
Hey1	2.71889e-229	0.286027	0.436	0.052	6.74773e-225	Pre-meiotic
Chchd10	2.87887e-229	1.02149	0.992	0.689	7.14477e-225	Pre-meiotic
Elovl6	7.67413e-229	0.463027	0.689	0.155	1.90456e-224	Pre-meiotic
Txnrd1	7.66879e-228	0.621133	0.803	0.24	1.90324e-223	Pre-meiotic
Esrrb	3.29327e-225	0.283773	0.455	0.06	8.17323e-221	Pre-meiotic
Mybbp1a	1.47157e-224	0.850125	0.948	0.456	3.65213e-220	Pre-meiotic
Dnd1	2.77356e-224	0.839881	0.951	0.375	6.88341e-220	Pre-meiotic
Gpx1	3.37131e-224	0.954507	0.987	0.561	8.36691e-220	Pre-meiotic
Pml	4.20099e-224	0.356788	0.535	0.089	1.0426e-219	Pre-meiotic
Mkrn1	3.702e-223	0.882987	0.977	0.652	9.18762e-219	Pre-meiotic
Trim6	1.19586e-222	0.418119	0.647	0.137	2.96788e-218	Pre-meiotic
Igfbpl1	5.71499e-222	0.469352	0.728	0.174	1.41835e-217	Pre-meiotic
Ak1	9.87967e-222	0.303024	0.473	0.067	2.45194e-217	Pre-meiotic
Txn1	2.76895e-220	1.08807	0.985	0.641	6.87197e-216	Pre-meiotic
Rhox6	1.48958e-219	1.13632	0.996	0.605	3.69684e-215	Pre-meiotic
Ybx1	3.44303e-219	0.906888	1	0.923	8.54492e-215	Pre-meiotic
Cmtm7	8.9715e-218	0.414742	0.612	0.127	2.22655e-213	Pre-meiotic
Ung	2.11069e-217	0.930785	0.977	0.512	5.23831e-213	Pre-meiotic
Rhox9	1.99993e-216	1.17635	0.999	0.632	4.96341e-212	Pre-meiotic
Rad21	4.37739e-216	0.80595	0.953	0.457	1.08638e-211	Pre-meiotic
Sptbn2	5.4419e-216	0.521205	0.792	0.225	1.35057e-211	Pre-meiotic
Rplp2	7.71646e-214	0.560567	1	0.998	1.91507e-209	Pre-meiotic
Dppa4	2.37066e-212	0.76669	0.917	0.382	5.88351e-208	Pre-meiotic
Tbrg1	1.22958e-207	0.86908	0.981	0.628	3.05156e-203	Pre-meiotic
G3bp1	5.4105e-207	0.860386	0.989	0.645	1.34278e-202	Pre-meiotic
Tst	1.59034e-206	0.480382	0.761	0.214	3.9469e-202	Pre-meiotic
Rpl38	2.90864e-206	0.704967	1	0.992	7.21866e-202	Pre-meiotic
Gdf3	3.4107e-206	0.335579	0.551	0.103	8.46468e-202	Pre-meiotic
Ptpre	5.74739e-206	0.339057	0.54	0.099	1.42639e-201	Pre-meiotic
Pdgfa	6.14649e-205	0.799255	0.952	0.469	1.52544e-200	Pre-meiotic
Mybl2	1.09303e-204	0.696089	0.899	0.389	2.71268e-200	Pre-meiotic
Sox2	1.38117e-203	0.706372	0.921	0.338	3.42779e-199	Pre-meiotic
Parp1	8.34132e-203	0.913186	0.993	0.808	2.07015e-198	Pre-meiotic
C1qbp	8.72179e-203	0.872994	0.985	0.717	2.16458e-198	Pre-meiotic
Rps11	2.10842e-201	0.491913	1	0.999	5.23269e-197	Pre-meiotic
Rpl8	3.98663e-201	0.574985	1	0.998	9.89402e-197	Pre-meiotic
Sox15	1.70512e-200	0.292284	0.499	0.087	4.23176e-196	Pre-meiotic
Ccnd3	5.89717e-200	0.710356	0.892	0.363	1.46356e-195	Pre-meiotic
Wdr43	1.58289e-199	0.837439	0.985	0.684	3.92841e-195	Pre-meiotic
Eif4ebp1	2.27375e-199	0.797109	0.96	0.501	5.643e-195	Pre-meiotic
Cenpa	2.38783e-199	0.984532	0.981	0.554	5.92612e-195	Pre-meiotic
H2afv	7.42612e-199	0.851337	0.993	0.859	1.84301e-194	Pre-meiotic
Rpl15	2.34909e-198	0.464439	1	0.998	5.82997e-194	Pre-meiotic
Eno1	9.55191e-198	0.741454	0.945	0.439	2.37059e-193	Pre-meiotic
Rpl6	4.5322e-197	0.555333	1	1	1.1248e-192	Pre-meiotic
Pmm1	1.26093e-196	0.882954	0.977	0.647	3.12937e-192	Pre-meiotic
Pla2g10	1.71308e-196	0.368286	0.604	0.131	4.25152e-192	Pre-meiotic
Cdca3	6.99631e-196	0.733782	0.937	0.438	1.73634e-191	Pre-meiotic
Lgals1	9.14748e-196	1.01527	0.993	0.732	2.27022e-191	Pre-meiotic
Pou5f1	1.00618e-194	0.962892	0.991	0.491	2.49714e-190	Pre-meiotic
Nolc1	3.39571e-194	0.817831	0.985	0.656	8.42748e-190	Pre-meiotic
Slc9a3r1	9.27245e-194	0.650044	0.892	0.36	2.30124e-189	Pre-meiotic
Arrdc4	4.25489e-193	0.551512	0.849	0.308	1.05598e-188	Pre-meiotic
Klf2	5.79265e-192	0.690876	0.813	0.29	1.43762e-187	Pre-meiotic
Gldc	2.24327e-190	0.47639	0.744	0.213	5.56734e-186	Pre-meiotic
Ap3b2	9.17811e-190	0.518742	0.801	0.264	2.27782e-185	Pre-meiotic
Nanos3	1.36849e-189	0.254027	0.489	0.085	3.39631e-185	Pre-meiotic
Ank3	2.32635e-189	0.362589	0.56	0.117	5.77354e-185	Pre-meiotic
Runx1t1	7.01737e-189	0.516738	0.816	0.265	1.74157e-184	Pre-meiotic
Csrp2	2.54637e-187	0.575235	0.779	0.264	6.31957e-183	Pre-meiotic
Ptpn6	1.24355e-185	0.407877	0.693	0.183	3.08624e-181	Pre-meiotic
Rpl23a	1.26643e-185	0.453257	1	0.999	3.14302e-181	Pre-meiotic
Bcl7c	1.42314e-185	0.697278	0.931	0.445	3.53194e-181	Pre-meiotic
Pfkp	5.27981e-185	0.280462	0.401	0.057	1.31034e-180	Pre-meiotic
Atp5g1	1.48972e-184	0.786764	0.995	0.95	3.69718e-180	Pre-meiotic
Gapdh	4.81467e-184	0.907759	0.991	0.812	1.1949e-179	Pre-meiotic
Gstm3	9.51955e-184	0.386923	0.64	0.156	2.36256e-179	Pre-meiotic
Dppa2	6.77031e-182	0.36749	0.627	0.15	1.68026e-177	Pre-meiotic
Gnl3	8.06398e-182	0.815831	0.992	0.731	2.00132e-177	Pre-meiotic
Anp32a	1.89881e-181	0.747288	0.931	0.447	4.71247e-177	Pre-meiotic
Fgd1	1.09182e-180	0.489665	0.783	0.253	2.70969e-176	Pre-meiotic
Hnrnpa1	2.41388e-180	0.853045	0.997	0.841	5.99077e-176	Pre-meiotic
Rpl18	5.23031e-180	0.549038	1	0.997	1.29806e-175	Pre-meiotic
Serbp1	5.73042e-180	0.6672	1	0.969	1.42217e-175	Pre-meiotic
Rpl30	6.32128e-180	0.488034	0.999	0.991	1.56881e-175	Pre-meiotic
Phlda2	1.2955e-179	1.1329	0.959	0.453	3.21517e-175	Pre-meiotic
Rps25	2.83165e-179	0.516459	1	0.994	7.02759e-175	Pre-meiotic
Crip2	7.69474e-178	0.574182	0.74	0.237	1.90968e-173	Pre-meiotic
Pcbp4	1.22843e-177	0.443446	0.725	0.212	3.04871e-173	Pre-meiotic
Pim1	8.33685e-176	0.626981	0.917	0.378	2.06904e-171	Pre-meiotic
Rpl24	2.61403e-175	0.581422	1	0.995	6.48749e-171	Pre-meiotic
1810037I17Rik	3.69455e-175	0.936549	0.979	0.744	9.16912e-171	Pre-meiotic
Cd24a	6.48269e-175	0.562448	0.869	0.326	1.60887e-170	Pre-meiotic
Pgam1	1.96338e-173	0.704973	0.948	0.494	4.87271e-169	Pre-meiotic
Cox7b	6.24155e-173	0.93729	0.995	0.744	1.54903e-168	Pre-meiotic
Gatsl3	5.11457e-172	0.33028	0.516	0.108	1.26934e-167	Pre-meiotic
Dek	5.50942e-172	0.752946	0.997	0.862	1.36733e-167	Pre-meiotic
Glrx2	4.60597e-171	0.764418	0.972	0.572	1.14311e-166	Pre-meiotic
Ptbp1	6.28593e-171	0.529727	0.879	0.35	1.56004e-166	Pre-meiotic
Lyar	2.72924e-170	0.740468	0.989	0.799	6.77342e-166	Pre-meiotic
Tpm3	2.18889e-169	0.600631	0.912	0.397	5.43239e-165	Pre-meiotic
Rangrf	3.26115e-169	0.530472	0.821	0.314	8.09351e-165	Pre-meiotic
Ifitm1	5.55674e-169	0.973787	0.996	0.678	1.37907e-164	Pre-meiotic
Fscn1	9.28074e-169	0.445134	0.751	0.238	2.30329e-164	Pre-meiotic
Cdc42ep5	1.29465e-168	0.298903	0.537	0.119	3.21306e-164	Pre-meiotic
Mif	1.88224e-167	0.826135	0.997	0.899	4.67135e-163	Pre-meiotic
Ccnb1	1.99023e-167	0.770684	0.911	0.402	4.93935e-163	Pre-meiotic
Porcn	2.44955e-167	0.469512	0.745	0.238	6.07928e-163	Pre-meiotic
Dnph1	8.82988e-167	0.270571	0.472	0.091	2.1914e-162	Pre-meiotic
Tnfrsf19	2.41015e-166	0.391972	0.691	0.199	5.98151e-162	Pre-meiotic
Bst2	6.68981e-166	0.767472	0.919	0.452	1.66028e-161	Pre-meiotic
AC158554.1	9.80585e-166	0.359755	0.563	0.135	2.43362e-161	Pre-meiotic
Grn	1.24019e-165	0.592014	0.907	0.363	3.07791e-161	Pre-meiotic
Tomm40	2.67571e-165	0.63165	0.875	0.409	6.64057e-161	Pre-meiotic
Rhox5	6.90356e-165	0.964257	0.995	0.6	1.71332e-160	Pre-meiotic
Liph	1.91657e-164	0.258825	0.476	0.092	4.75655e-160	Pre-meiotic
Trim12c	1.04954e-163	0.278648	0.509	0.107	2.60474e-159	Pre-meiotic
Ifitm2	5.75208e-163	0.917898	0.991	0.695	1.42755e-158	Pre-meiotic
Rpl28	1.46922e-162	0.428521	1	0.997	3.64632e-158	Pre-meiotic
Carhsp1	8.76745e-161	0.501461	0.813	0.307	2.1759e-156	Pre-meiotic
Anp32b	2.87957e-160	0.691195	1	0.964	7.14652e-156	Pre-meiotic
Plekhg3	3.89892e-160	0.315508	0.487	0.104	9.67633e-156	Pre-meiotic
Gadd45gip1	1.67939e-159	0.708235	0.98	0.689	4.1679e-155	Pre-meiotic
Ube2s	5.77276e-159	0.695071	0.996	0.981	1.43268e-154	Pre-meiotic
Aldoa	6.80989e-159	0.77948	0.98	0.625	1.69008e-154	Pre-meiotic
Tfe3	9.76859e-159	0.363464	0.677	0.2	2.42437e-154	Pre-meiotic
Acot1	9.03212e-158	0.459714	0.676	0.205	2.24159e-153	Pre-meiotic
Gpx4	2.14474e-156	0.831032	0.992	0.79	5.32282e-152	Pre-meiotic
Atrx	6.44432e-156	0.873644	0.955	0.578	1.59935e-151	Pre-meiotic
Ccna2	6.91769e-156	0.585518	0.924	0.443	1.71683e-151	Pre-meiotic
Avpi1	6.91778e-156	0.473187	0.748	0.258	1.71685e-151	Pre-meiotic
Nid2	1.21519e-155	0.407357	0.673	0.2	3.01585e-151	Pre-meiotic
Mpp1	4.81915e-155	0.278585	0.535	0.123	1.19602e-150	Pre-meiotic
Rcc2	1.92016e-154	0.700627	0.976	0.586	4.76545e-150	Pre-meiotic
Trip10	7.76007e-154	0.305601	0.589	0.151	1.92589e-149	Pre-meiotic
Diaph1	7.92784e-154	0.534643	0.819	0.336	1.96753e-149	Pre-meiotic
Alpl	1.39021e-153	0.461285	0.819	0.286	3.45021e-149	Pre-meiotic
Prdm1	8.0137e-153	0.26272	0.488	0.104	1.98884e-148	Pre-meiotic
Tcof1	1.31985e-152	0.563875	0.797	0.314	3.27561e-148	Pre-meiotic
Rps9	5.88257e-152	0.419183	1	0.996	1.45994e-147	Pre-meiotic
Rpl3	9.91199e-150	0.548196	1	0.993	2.45996e-145	Pre-meiotic
Vars	3.2845e-149	0.573612	0.937	0.478	8.15147e-145	Pre-meiotic
Rpl29	3.59474e-149	0.541024	0.997	0.992	8.92143e-145	Pre-meiotic
Dnase2a	3.95904e-149	0.273489	0.525	0.123	9.82555e-145	Pre-meiotic
Tuba1b	1.09616e-148	0.899297	0.997	0.728	2.72046e-144	Pre-meiotic
Ctbp2	1.66273e-148	0.318929	0.6	0.161	4.12657e-144	Pre-meiotic
Adam19	1.87757e-148	0.291903	0.524	0.125	4.65974e-144	Pre-meiotic
Dhrs4	3.61638e-148	0.298659	0.635	0.176	8.97513e-144	Pre-meiotic
Tcl1	9.93937e-148	0.293879	0.799	0.262	2.46675e-143	Pre-meiotic
Pecam1	1.13962e-147	0.361716	0.692	0.216	2.82831e-143	Pre-meiotic
Pdlim4	6.15123e-147	0.43866	0.753	0.259	1.52661e-142	Pre-meiotic
Tgif2	2.90332e-146	0.432588	0.779	0.29	7.20546e-142	Pre-meiotic
Dohh	8.49187e-146	0.588707	0.924	0.505	2.10751e-141	Pre-meiotic
Tes	1.14287e-145	0.367111	0.637	0.193	2.83637e-141	Pre-meiotic
Sash1	1.22121e-145	0.382406	0.672	0.211	3.03079e-141	Pre-meiotic
Six4	1.91149e-145	0.289613	0.568	0.145	4.74395e-141	Pre-meiotic
Gm42047	3.04846e-145	0.275699	0.445	0.092	7.56566e-141	Pre-meiotic
Rps3	3.74849e-145	0.549811	1	0.996	9.30301e-141	Pre-meiotic
Map1lc3b	6.27426e-145	0.675151	0.981	0.696	1.55715e-140	Pre-meiotic
Klf5	2.62128e-144	0.466348	0.805	0.302	6.50549e-140	Pre-meiotic
Igf2bp1	5.85762e-143	0.50938	0.836	0.353	1.45374e-138	Pre-meiotic
Lima1	1.65972e-142	0.466608	0.744	0.275	4.11908e-138	Pre-meiotic
Zfp428	9.37479e-142	0.606047	0.943	0.551	2.32664e-137	Pre-meiotic
Nans	5.33862e-140	0.421822	0.747	0.275	1.32494e-135	Pre-meiotic
Tubb5	5.8091e-140	0.852594	0.999	0.81	1.4417e-135	Pre-meiotic
Amt	3.05236e-139	0.351182	0.448	0.097	7.57534e-135	Pre-meiotic
Rps14	7.52981e-139	0.312748	1	1	1.86875e-134	Pre-meiotic
Zfp42	9.10073e-139	0.49531	0.763	0.31	2.25862e-134	Pre-meiotic
Morc1	1.19496e-138	0.324687	0.501	0.123	2.96565e-134	Pre-meiotic
Tomm5	1.32172e-138	0.559669	0.889	0.462	3.28025e-134	Pre-meiotic
Hnrnpab	3.93532e-138	0.622314	0.993	0.827	9.76669e-134	Pre-meiotic
Jakmip1	1.47196e-137	0.25595	0.467	0.107	3.65312e-133	Pre-meiotic
Fau	2.84008e-137	0.352703	1	0.997	7.04851e-133	Pre-meiotic
Slc2a3	4.21776e-137	0.270526	0.481	0.111	1.04676e-132	Pre-meiotic
Zswim1	4.35426e-136	0.262428	0.521	0.133	1.08064e-131	Pre-meiotic
Vasp	5.78882e-136	0.331232	0.636	0.197	1.43667e-131	Pre-meiotic
Shmt1	1.05402e-135	0.403914	0.761	0.291	2.61586e-131	Pre-meiotic
Dnajc8	1.80648e-135	0.649122	0.992	0.81	4.48333e-131	Pre-meiotic
Nme2	2.89136e-135	0.407474	0.621	0.196	7.17579e-131	Pre-meiotic
Cotl1	3.09827e-135	0.374504	0.669	0.222	7.68929e-131	Pre-meiotic
Mtss1	9.74782e-135	0.378763	0.707	0.244	2.41921e-130	Pre-meiotic
Col18a1	1.20022e-134	0.414233	0.752	0.268	2.97871e-130	Pre-meiotic
Hk2	3.0652e-134	0.260007	0.457	0.104	7.60721e-130	Pre-meiotic
Mthfd1	5.06864e-134	0.340941	0.661	0.211	1.25794e-129	Pre-meiotic
4930461G14Rik	2.83288e-133	0.290381	0.497	0.125	7.03064e-129	Pre-meiotic
Rbms2	4.75831e-133	0.370509	0.707	0.246	1.18092e-128	Pre-meiotic
Tjp2	7.94919e-133	0.297596	0.585	0.168	1.97283e-128	Pre-meiotic
Aurkb	1.01266e-132	0.256138	0.476	0.115	2.51323e-128	Pre-meiotic
Gar1	2.65518e-132	0.56699	0.967	0.626	6.58962e-128	Pre-meiotic
Crip1	6.94199e-132	0.598973	0.94	0.462	1.72286e-127	Pre-meiotic
Qtrt1	8.74611e-132	0.256323	0.481	0.116	2.17061e-127	Pre-meiotic
Zfp462	9.85174e-132	0.461272	0.839	0.334	2.445e-127	Pre-meiotic
Rps16	1.14708e-131	0.375475	1	0.998	2.84682e-127	Pre-meiotic
Tmem256	1.7694e-131	0.680701	0.977	0.62	4.3913e-127	Pre-meiotic
Rps29	5.74113e-131	0.470466	1	0.999	1.42483e-126	Pre-meiotic
Dsp	5.94806e-131	0.299833	0.543	0.146	1.47619e-126	Pre-meiotic
Zfp710	4.26575e-130	0.264603	0.533	0.142	1.05867e-125	Pre-meiotic
Ftl1	5.91963e-130	0.578779	0.995	0.963	1.46913e-125	Pre-meiotic
Hist1h2bc	5.4255e-129	0.302071	0.443	0.103	1.3465e-124	Pre-meiotic
Npm1	5.87618e-129	0.480821	1	0.997	1.45835e-124	Pre-meiotic
Fam3c	6.36169e-129	0.372251	0.66	0.222	1.57884e-124	Pre-meiotic
Ppan	6.6819e-129	0.507281	0.916	0.502	1.65831e-124	Pre-meiotic
Ubald2	1.46634e-128	0.364263	0.625	0.204	3.63917e-124	Pre-meiotic
Nol6	4.72926e-128	0.317321	0.607	0.191	1.17371e-123	Pre-meiotic
Nudc	9.58719e-128	0.624619	0.995	0.873	2.37935e-123	Pre-meiotic
Rcl1	2.34685e-127	0.396659	0.795	0.315	5.8244e-123	Pre-meiotic
Foxr1	1.37081e-126	0.38635	0.785	0.292	3.40208e-122	Pre-meiotic
Tpd52	1.81253e-126	0.371528	0.811	0.329	4.49833e-122	Pre-meiotic
Ubqln4	3.25259e-126	0.269608	0.485	0.126	8.07229e-122	Pre-meiotic
Gcat	3.79913e-126	0.442792	0.82	0.339	9.42867e-122	Pre-meiotic
Nectin2	4.39027e-125	0.263179	0.544	0.151	1.08958e-120	Pre-meiotic
Gm45716	1.34255e-124	0.447793	0.831	0.367	3.33194e-120	Pre-meiotic
Isyna1	3.44818e-124	0.509027	0.916	0.452	8.5577e-120	Pre-meiotic
Mcm7	6.96288e-124	0.499545	0.945	0.494	1.72805e-119	Pre-meiotic
Eef1g	1.84005e-123	0.545434	0.999	0.978	4.56664e-119	Pre-meiotic
Sf3b2	2.03657e-123	0.599626	0.997	0.838	5.05437e-119	Pre-meiotic
Gm10076	2.31506e-123	0.69146	0.971	0.741	5.74552e-119	Pre-meiotic
Ndufaf6	3.46076e-123	0.350282	0.728	0.273	8.58892e-119	Pre-meiotic
Phb2	8.84062e-123	0.597583	0.985	0.815	2.19406e-118	Pre-meiotic
Apoc1	3.19758e-122	0.371681	0.72	0.263	7.93575e-118	Pre-meiotic
Mycn	3.3029e-122	0.396342	0.743	0.273	8.19713e-118	Pre-meiotic
Rpl27a	7.71564e-122	0.290508	1	0.999	1.91487e-117	Pre-meiotic
Cyb5a	8.84148e-122	0.335833	0.731	0.277	2.19428e-117	Pre-meiotic
Prmt1	2.22428e-121	0.649831	0.981	0.754	5.52021e-117	Pre-meiotic
Snrpa1	3.39566e-121	0.59192	0.939	0.583	8.42736e-117	Pre-meiotic
Naca	8.96523e-121	0.473922	0.999	0.988	2.22499e-116	Pre-meiotic
Zmynd8	4.29869e-120	0.281268	0.599	0.186	1.06685e-115	Pre-meiotic
Pdlim1	1.07509e-119	0.298059	0.628	0.201	2.66816e-115	Pre-meiotic
Slc25a39	3.17509e-119	0.544597	0.917	0.526	7.87994e-115	Pre-meiotic
Spns1	2.00993e-118	0.307941	0.607	0.195	4.98825e-114	Pre-meiotic
Rpl13	4.65025e-118	0.361868	1	1	1.1541e-113	Pre-meiotic
Lin28a	1.0185e-117	0.330574	0.701	0.246	2.52771e-113	Pre-meiotic
Ncapd2	1.55844e-117	0.37167	0.753	0.288	3.86774e-113	Pre-meiotic
Prdx2	2.84387e-117	0.633015	0.988	0.69	7.05792e-113	Pre-meiotic
Nme1	7.33503e-117	0.544227	0.991	0.92	1.82041e-112	Pre-meiotic
Ckb	2.86898e-116	0.331178	0.972	0.523	7.12024e-112	Pre-meiotic
Fpgs	3.75137e-116	0.250206	0.533	0.155	9.31016e-112	Pre-meiotic
9130401M01Rik	6.47827e-116	0.498232	0.944	0.555	1.60778e-111	Pre-meiotic
Gnai2	6.81246e-116	0.512826	0.933	0.521	1.69072e-111	Pre-meiotic
Ddx18	1.88866e-115	0.5834	0.981	0.759	4.68727e-111	Pre-meiotic
Srebf2	4.32268e-115	0.376352	0.78	0.313	1.0728e-110	Pre-meiotic
Ppdpf	6.17982e-115	0.554927	0.973	0.67	1.53371e-110	Pre-meiotic
Rps12	7.21608e-115	0.365703	1	0.996	1.79089e-110	Pre-meiotic
Rpl36	1.08955e-114	0.512119	1	0.998	2.70404e-110	Pre-meiotic
Impdh2	1.43926e-114	0.56114	0.984	0.787	3.57195e-110	Pre-meiotic
Impa2	1.50521e-114	0.268623	0.627	0.21	3.73562e-110	Pre-meiotic
Alkbh1	4.97599e-114	0.390898	0.715	0.281	1.23494e-109	Pre-meiotic
Cdca5	5.32761e-114	0.318247	0.688	0.254	1.32221e-109	Pre-meiotic
Cnn3	7.54934e-114	0.443399	0.897	0.458	1.8736e-109	Pre-meiotic
Dctd	1.01186e-113	0.340643	0.739	0.283	2.51122e-109	Pre-meiotic
Ddx54	1.15366e-113	0.345315	0.697	0.266	2.86314e-109	Pre-meiotic
Pcgf2	2.45516e-113	0.2758	0.531	0.159	6.09321e-109	Pre-meiotic
Timm8a1	6.25765e-113	0.388084	0.797	0.346	1.55302e-108	Pre-meiotic
Vdac1	1.13204e-112	0.360019	0.776	0.328	2.8095e-108	Pre-meiotic
Etfb	1.34551e-112	0.546406	0.935	0.526	3.3393e-108	Pre-meiotic
Phb	1.75172e-112	0.490646	0.964	0.602	4.34743e-108	Pre-meiotic
Ranbp1	3.43406e-112	0.516679	0.995	0.949	8.52265e-108	Pre-meiotic
Usp10	3.99464e-112	0.301016	0.585	0.195	9.9139e-108	Pre-meiotic
Peg3	9.54854e-112	0.53501	0.948	0.565	2.36976e-107	Pre-meiotic
Calcoco2	1.47623e-111	0.28028	0.523	0.151	3.6637e-107	Pre-meiotic
Prdx6	1.54743e-111	0.405022	0.853	0.396	3.84042e-107	Pre-meiotic
Arvcf	2.07432e-111	0.291808	0.644	0.224	5.14806e-107	Pre-meiotic
Rrp15	3.02104e-111	0.506644	0.923	0.601	7.49761e-107	Pre-meiotic
Bax	4.09912e-111	0.584317	0.989	0.807	1.01732e-106	Pre-meiotic
Snrpn	7.0497e-111	0.457701	0.851	0.4	1.74959e-106	Pre-meiotic
Traf4	7.33559e-111	0.359784	0.715	0.289	1.82055e-106	Pre-meiotic
Sdc4	9.41469e-111	0.361765	0.601	0.204	2.33654e-106	Pre-meiotic
Incenp	1.07615e-110	0.576206	0.915	0.532	2.67079e-106	Pre-meiotic
Mpped2	4.67957e-110	0.357057	0.756	0.304	1.16138e-105	Pre-meiotic
Gpatch4	5.25465e-110	0.344083	0.7	0.275	1.3041e-105	Pre-meiotic
Lef1	6.38856e-110	0.311572	0.711	0.261	1.58551e-105	Pre-meiotic
Bri3bp	8.49739e-110	0.314341	0.696	0.259	2.10888e-105	Pre-meiotic
Ppp1r14b	8.51072e-110	0.559728	0.877	0.432	2.11219e-105	Pre-meiotic
Siva1	2.1591e-109	0.552638	0.993	0.898	5.35846e-105	Pre-meiotic
Fam60a	2.47837e-109	0.428898	0.844	0.414	6.15082e-105	Pre-meiotic
Odf2	3.95016e-109	0.416325	0.824	0.383	9.80352e-105	Pre-meiotic
Gtpbp6	4.43991e-109	0.25874	0.581	0.188	1.1019e-104	Pre-meiotic
Exosc5	1.27874e-107	0.480212	0.923	0.573	3.17357e-103	Pre-meiotic
Ncl	4.24872e-107	0.615032	1	0.986	1.05445e-102	Pre-meiotic
Epcam	1.94541e-106	0.528844	0.948	0.585	4.82811e-102	Pre-meiotic
Rbp1	3.21019e-106	0.366973	0.728	0.295	7.96705e-102	Pre-meiotic
Pkm	3.69296e-106	0.581106	0.996	0.845	9.16518e-102	Pre-meiotic
Cdca7	2.29259e-105	0.336127	0.661	0.249	5.68976e-101	Pre-meiotic
Tma16	5.83928e-105	0.392604	0.781	0.355	1.44919e-100	Pre-meiotic
Syt5	7.05086e-105	0.277794	0.575	0.187	1.74988e-100	Pre-meiotic
Mettl9	8.10862e-105	0.356053	0.787	0.34	2.0124e-100	Pre-meiotic
Pdha1	1.14598e-104	0.359335	0.841	0.381	2.84409e-100	Pre-meiotic
Gm16286	3.167e-104	0.448398	0.851	0.452	7.85985e-100	Pre-meiotic
Rbm3	1.36186e-103	0.540125	0.952	0.678	3.37986e-99	Pre-meiotic
Sms	2.99742e-103	0.583138	0.979	0.823	7.43899e-99	Pre-meiotic
Tomm20	1.58608e-102	0.44371	0.991	0.944	3.93634e-98	Pre-meiotic
Mak16	5.92496e-102	0.492661	0.892	0.517	1.47046e-97	Pre-meiotic
Cdt1	7.1853e-102	0.349852	0.745	0.313	1.78325e-97	Pre-meiotic
Ftsj3	2.6649e-101	0.430969	0.787	0.368	6.61376e-97	Pre-meiotic
Mtf2	8.63971e-101	0.549016	0.959	0.673	2.1442e-96	Pre-meiotic
Mcm2	8.6818e-101	0.428439	0.895	0.46	2.15465e-96	Pre-meiotic
Eif3j1	1.25875e-100	0.516457	0.965	0.73	3.12396e-96	Pre-meiotic
Rpl41	2.6308e-100	0.558535	1	0.999	6.52913e-96	Pre-meiotic
Bub1b	7.44473e-100	0.309581	0.679	0.265	1.84763e-95	Pre-meiotic
Aamp	1.20426e-98	0.493221	0.96	0.635	2.98872e-94	Pre-meiotic
Alkbh2	1.42099e-98	0.259348	0.647	0.235	3.52661e-94	Pre-meiotic
Rpl35	2.74713e-98	0.461773	0.999	0.995	6.81783e-94	Pre-meiotic
Gm29666	6.72254e-98	0.540992	0.36	0.089	1.6684e-93	Pre-meiotic
Rangap1	1.43265e-97	0.36756	0.776	0.356	3.55555e-93	Pre-meiotic
Arid3b	4.08765e-97	0.358104	0.765	0.345	1.01447e-92	Pre-meiotic
Ruvbl2	6.27839e-97	0.386188	0.815	0.404	1.55817e-92	Pre-meiotic
Ubtf	1.18161e-96	0.485987	0.936	0.58	2.93252e-92	Pre-meiotic
Rpl14	5.51019e-96	0.307099	1	0.999	1.36752e-91	Pre-meiotic
Mrps12	1.39243e-95	0.470709	0.971	0.74	3.45572e-91	Pre-meiotic
Ccnf	1.86849e-95	0.333122	0.668	0.268	4.63721e-91	Pre-meiotic
Bola2	2.64449e-95	0.514961	0.999	0.912	6.5631e-91	Pre-meiotic
Uck2	8.69864e-95	0.285467	0.7	0.29	2.15883e-90	Pre-meiotic
Rps5	1.14666e-94	0.278205	1	0.999	2.84579e-90	Pre-meiotic
Lap3	2.01993e-94	0.456318	0.924	0.581	5.01307e-90	Pre-meiotic
Aurka	6.76586e-94	0.363994	0.633	0.259	1.67915e-89	Pre-meiotic
Ube2c	7.07128e-94	0.509594	0.976	0.703	1.75495e-89	Pre-meiotic
Plcb3	1.24754e-93	0.271295	0.639	0.236	3.09616e-89	Pre-meiotic
Tlnrd1	1.69146e-93	0.255963	0.543	0.185	4.19787e-89	Pre-meiotic
Bub3	4.80338e-93	0.471976	0.899	0.506	1.1921e-88	Pre-meiotic
Tmem2	7.13421e-93	0.285114	0.652	0.255	1.77057e-88	Pre-meiotic
Psme1	7.61281e-93	0.466724	0.945	0.512	1.88935e-88	Pre-meiotic
Dctpp1	8.18117e-93	0.476354	0.996	0.934	2.0304e-88	Pre-meiotic
Psme2	9.01065e-93	0.491055	0.953	0.539	2.23626e-88	Pre-meiotic
Anp32e	1.50828e-92	0.44847	0.927	0.536	3.74325e-88	Pre-meiotic
Ldlr	2.72367e-92	0.274137	0.455	0.139	6.7596e-88	Pre-meiotic
Rrs1	3.63228e-92	0.410801	0.872	0.484	9.01458e-88	Pre-meiotic
Cycs	3.96157e-92	0.495346	0.988	0.84	9.83183e-88	Pre-meiotic
Ubxn1	7.27947e-92	0.444313	0.991	0.859	1.80662e-87	Pre-meiotic
Emb	3.13525e-91	0.392796	0.876	0.414	7.78107e-87	Pre-meiotic
Snrpd2	5.11994e-91	0.37765	0.997	0.968	1.27067e-86	Pre-meiotic
Bysl	5.17831e-91	0.254867	0.577	0.207	1.28515e-86	Pre-meiotic
Pprc1	6.18239e-91	0.295693	0.697	0.299	1.53435e-86	Pre-meiotic
Pin1	7.21703e-91	0.476452	0.964	0.735	1.79112e-86	Pre-meiotic
Pycr2	2.15776e-90	0.304164	0.367	0.099	5.35512e-86	Pre-meiotic
Ostf1	4.36614e-90	0.383725	0.896	0.515	1.08359e-85	Pre-meiotic
Rnaseh2a	4.72232e-90	0.298824	0.748	0.325	1.17199e-85	Pre-meiotic
Utrn	1.69879e-89	0.284043	0.604	0.227	4.21605e-85	Pre-meiotic
Ago2	3.53892e-89	0.261938	0.62	0.237	8.78289e-85	Pre-meiotic
Rps2	4.83826e-89	0.517485	0.999	0.996	1.20076e-84	Pre-meiotic
Cdc26	4.97345e-89	0.296375	0.66	0.272	1.23431e-84	Pre-meiotic
Tspo	5.9672e-89	0.2934	0.759	0.325	1.48094e-84	Pre-meiotic
1810022K09Rik	8.44557e-89	0.514117	0.927	0.635	2.09602e-84	Pre-meiotic
Polr2e	1.40919e-88	0.432221	0.979	0.743	3.49732e-84	Pre-meiotic
Calm3	1.4568e-88	0.461297	0.975	0.74	3.61549e-84	Pre-meiotic
Polr2l	1.46613e-88	0.450288	0.931	0.563	3.63864e-84	Pre-meiotic
Gart	2.28772e-88	0.314711	0.756	0.346	5.67767e-84	Pre-meiotic
Gcsh	2.60377e-88	0.399516	0.892	0.506	6.46204e-84	Pre-meiotic
Psmb3	2.73659e-88	0.51744	0.977	0.708	6.79168e-84	Pre-meiotic
Nfyb	6.24783e-88	0.339413	0.761	0.35	1.55059e-83	Pre-meiotic
Plekhf2	6.37978e-88	0.362999	0.825	0.417	1.58333e-83	Pre-meiotic
Msmo1	1.34284e-87	0.318275	0.571	0.217	3.33265e-83	Pre-meiotic
Cpne5	3.82106e-87	0.317109	0.749	0.321	9.4831e-83	Pre-meiotic
Akap1	4.5942e-87	0.322033	0.692	0.3	1.14019e-82	Pre-meiotic
Fbxo22	4.88211e-87	0.356109	0.829	0.435	1.21164e-82	Pre-meiotic
Zfp106	5.20948e-87	0.494301	0.964	0.647	1.29289e-82	Pre-meiotic
Actn1	6.06969e-87	0.283017	0.788	0.352	1.50638e-82	Pre-meiotic
Rrn3	2.6683e-86	0.396186	0.789	0.392	6.62219e-82	Pre-meiotic
Rpl4	4.68667e-86	0.343282	0.999	0.996	1.16314e-81	Pre-meiotic
Brd8	6.11156e-86	0.411544	0.875	0.499	1.51677e-81	Pre-meiotic
Zfp593	6.35359e-86	0.258014	0.665	0.275	1.57683e-81	Pre-meiotic
Gnpnat1	1.05541e-85	0.316222	0.789	0.38	2.61931e-81	Pre-meiotic
Eef1e1	3.07714e-85	0.390611	0.92	0.566	7.63685e-81	Pre-meiotic
Snhg6	3.12083e-85	0.433617	0.948	0.626	7.74529e-81	Pre-meiotic
Acadm	3.32366e-85	0.293213	0.751	0.335	8.24867e-81	Pre-meiotic
Rpa1	9.74888e-85	0.270879	0.725	0.314	2.41948e-80	Pre-meiotic
Ywhag	1.37203e-84	0.274046	0.76	0.341	3.40512e-80	Pre-meiotic
Fbxo5	1.38321e-84	0.362135	0.824	0.413	3.43284e-80	Pre-meiotic
Ggct	1.80398e-84	0.289155	0.661	0.281	4.47711e-80	Pre-meiotic
Prc1	2.57886e-84	0.552606	0.828	0.466	6.40021e-80	Pre-meiotic
Eif2s3x	4.16078e-84	0.313175	0.771	0.369	1.03262e-79	Pre-meiotic
Ucp2	1.45588e-83	0.257879	0.672	0.273	3.6132e-79	Pre-meiotic
Rpl11	2.08821e-83	0.30205	1	0.998	5.18251e-79	Pre-meiotic
Mapk3	2.52729e-83	0.324847	0.761	0.359	6.27224e-79	Pre-meiotic
Pdk1	2.58821e-83	0.29701	0.661	0.276	6.42342e-79	Pre-meiotic
Hexa	2.85819e-83	0.325731	0.783	0.382	7.09346e-79	Pre-meiotic
Gspt1	2.99438e-83	0.475991	0.985	0.811	7.43146e-79	Pre-meiotic
Nsmce4a	3.31744e-83	0.428397	0.929	0.564	8.23323e-79	Pre-meiotic
Stip1	8.35513e-83	0.442609	0.971	0.754	2.07358e-78	Pre-meiotic
Dynlt1a	9.9937e-83	0.292036	0.752	0.339	2.48024e-78	Pre-meiotic
44815	3.34434e-82	0.309144	0.707	0.314	8.29999e-78	Pre-meiotic
Pfas	5.25711e-82	0.294915	0.633	0.259	1.30471e-77	Pre-meiotic
Brd3	7.31725e-82	0.436679	0.964	0.682	1.816e-77	Pre-meiotic
Nap1l1	1.28386e-81	0.412884	0.997	0.954	3.18629e-77	Pre-meiotic
Cd3eap	1.33358e-81	0.309183	0.809	0.392	3.30967e-77	Pre-meiotic
Dazap1	2.18515e-81	0.396276	0.951	0.638	5.42309e-77	Pre-meiotic
Wee1	1.18729e-80	0.405448	0.871	0.5	2.94661e-76	Pre-meiotic
Osbpl1a	4.79176e-80	0.276082	0.725	0.322	1.18922e-75	Pre-meiotic
Gnb2	7.65977e-80	0.386792	0.936	0.578	1.901e-75	Pre-meiotic
Chd1	1.41407e-79	0.339138	0.812	0.41	3.50944e-75	Pre-meiotic
Hnrnpa3	2.41147e-79	0.48987	0.985	0.758	5.9848e-75	Pre-meiotic
Pfn1	5.29201e-79	0.575704	0.981	0.773	1.31337e-74	Pre-meiotic
Ppp1cc	6.33703e-79	0.411693	0.971	0.701	1.57272e-74	Pre-meiotic
Hsp90ab1	6.58436e-79	0.42137	1	0.999	1.63411e-74	Pre-meiotic
Lrrc34	9.75748e-79	0.270142	0.669	0.285	2.42161e-74	Pre-meiotic
Smco4	1.19045e-78	0.303541	0.776	0.376	2.95447e-74	Pre-meiotic
Stoml2	2.11208e-78	0.34333	0.888	0.517	5.24175e-74	Pre-meiotic
Mrpl34	2.88591e-78	0.381823	0.876	0.507	7.16225e-74	Pre-meiotic
Rras2	3.32665e-78	0.259051	0.763	0.348	8.25607e-74	Pre-meiotic
Csk	6.91489e-78	0.261722	0.693	0.309	1.71614e-73	Pre-meiotic
Asns	7.89606e-78	0.324744	0.789	0.38	1.95964e-73	Pre-meiotic
Nop10	9.98646e-78	0.476743	0.987	0.852	2.47844e-73	Pre-meiotic
Ipo4	1.05055e-77	0.290683	0.744	0.344	2.60725e-73	Pre-meiotic
Ssrp1	2.73564e-77	0.448021	0.975	0.744	6.78932e-73	Pre-meiotic
Dut	3.34218e-77	0.493712	0.995	0.853	8.29463e-73	Pre-meiotic
Msh2	4.08625e-77	0.416319	0.895	0.527	1.01412e-72	Pre-meiotic
Slc25a1	8.70087e-77	0.321903	0.721	0.343	2.15938e-72	Pre-meiotic
Wdr18	2.15089e-76	0.40497	0.951	0.673	5.33808e-72	Pre-meiotic
Hnrnpu	5.48566e-76	0.447394	0.999	0.908	1.36143e-71	Pre-meiotic
Trim28	6.32139e-76	0.437896	0.979	0.81	1.56884e-71	Pre-meiotic
BC003965	1.08946e-75	0.319563	0.807	0.431	2.70381e-71	Pre-meiotic
Xpo4	1.30774e-75	0.255348	0.687	0.303	3.24555e-71	Pre-meiotic
Ndufaf4	1.51069e-75	0.264154	0.881	0.473	3.74924e-71	Pre-meiotic
Nucks1	1.7191e-75	0.425545	0.968	0.723	4.26647e-71	Pre-meiotic
Apex1	2.75002e-75	0.444441	0.971	0.677	6.82499e-71	Pre-meiotic
Helz	5.35101e-75	0.356073	0.9	0.525	1.32801e-70	Pre-meiotic
Mrpl23	7.10728e-75	0.442997	0.992	0.86	1.76388e-70	Pre-meiotic
Rpl13a	9.41828e-75	0.453607	0.996	0.957	2.33743e-70	Pre-meiotic
Nusap1	1.72355e-74	0.469076	0.761	0.423	4.27752e-70	Pre-meiotic
Gtpbp4	6.02524e-74	0.391273	0.983	0.826	1.49534e-69	Pre-meiotic
Pop1	7.01519e-74	0.265202	0.651	0.289	1.74103e-69	Pre-meiotic
Sgo1	1.61261e-73	0.371867	0.827	0.47	4.00216e-69	Pre-meiotic
Klhl24	4.91971e-73	0.289464	0.753	0.367	1.22097e-68	Pre-meiotic
Ahsa1	5.90098e-73	0.365526	0.932	0.62	1.46451e-68	Pre-meiotic
Tyms	6.17865e-73	0.315134	0.869	0.458	1.53342e-68	Pre-meiotic
Mfge8	6.59562e-73	0.332888	0.861	0.455	1.6369e-68	Pre-meiotic
Cdkn2aipnl	1.03829e-72	0.282403	0.801	0.403	2.57683e-68	Pre-meiotic
Msh6	1.24143e-72	0.361478	0.868	0.494	3.08098e-68	Pre-meiotic
Slc3a2	1.68755e-72	0.306156	0.784	0.389	4.18816e-68	Pre-meiotic
Slc25a3	2.72825e-72	0.379316	0.995	0.917	6.77096e-68	Pre-meiotic
Mcm3	5.2755e-72	0.409964	0.967	0.662	1.30927e-67	Pre-meiotic
Galk1	1.01691e-71	0.352747	0.875	0.484	2.52376e-67	Pre-meiotic
Kat7	1.12927e-71	0.323599	0.844	0.467	2.80262e-67	Pre-meiotic
Wfdc2	1.21629e-71	0.257888	0.619	0.256	3.01859e-67	Pre-meiotic
Rbpms	1.37947e-71	0.317031	0.824	0.443	3.42358e-67	Pre-meiotic
Npc2	1.55426e-71	0.308562	0.875	0.481	3.85736e-67	Pre-meiotic
Mdh2	4.18025e-71	0.410035	0.987	0.81	1.03745e-66	Pre-meiotic
Cdc20	4.69384e-71	0.462984	0.832	0.492	1.16492e-66	Pre-meiotic
Rnps1	5.64741e-71	0.390613	0.992	0.843	1.40158e-66	Pre-meiotic
Snx5	7.36058e-71	0.318385	0.887	0.51	1.82675e-66	Pre-meiotic
Basp1	8.98979e-71	0.274667	0.629	0.268	2.23109e-66	Pre-meiotic
Pdcd6	1.61506e-70	0.305973	0.835	0.45	4.00827e-66	Pre-meiotic
Noc2l	3.04392e-70	0.344065	0.867	0.514	7.55439e-66	Pre-meiotic
Cdca2	3.87362e-70	0.329875	0.773	0.407	9.61355e-66	Pre-meiotic
Dpm3	5.56057e-70	0.358518	0.896	0.539	1.38002e-65	Pre-meiotic
Trmt6	1.08318e-69	0.350744	0.853	0.502	2.68823e-65	Pre-meiotic
Pnkd	1.1231e-69	0.362759	0.952	0.705	2.7873e-65	Pre-meiotic
Ptms	1.6037e-69	0.344004	0.893	0.49	3.98006e-65	Pre-meiotic
Mrto4	1.73828e-69	0.354282	0.965	0.727	4.31406e-65	Pre-meiotic
Ash2l	2.00792e-69	0.396331	0.944	0.658	4.98325e-65	Pre-meiotic
Ywhab	4.01769e-69	0.336854	0.921	0.572	9.9711e-65	Pre-meiotic
Cenpf	5.11555e-69	0.654722	0.991	0.838	1.26958e-64	Pre-meiotic
Aprt	5.30253e-69	0.338793	0.845	0.477	1.31598e-64	Pre-meiotic
Mbtps1	2.20698e-68	0.316015	0.781	0.413	5.47727e-64	Pre-meiotic
Supt6	3.45113e-68	0.297064	0.737	0.363	8.565e-64	Pre-meiotic
Mrps5	4.29697e-68	0.375383	0.967	0.78	1.06642e-63	Pre-meiotic
Eif3b	5.39979e-68	0.378428	0.96	0.686	1.34012e-63	Pre-meiotic
Tmem160	5.43326e-68	0.391999	0.944	0.607	1.34843e-63	Pre-meiotic
U2af1	5.55114e-68	0.391917	0.996	0.899	1.37768e-63	Pre-meiotic
2810004N23Rik	6.59591e-68	0.380764	0.975	0.779	1.63697e-63	Pre-meiotic
Eif3a	1.26943e-67	0.493885	0.996	0.865	3.15046e-63	Pre-meiotic
Sqle	1.34485e-67	0.293524	0.689	0.333	3.33765e-63	Pre-meiotic
Smarcd1	1.80876e-67	0.350952	0.889	0.547	4.48898e-63	Pre-meiotic
Morf4l2	2.1058e-67	0.390034	0.959	0.69	5.22617e-63	Pre-meiotic
Smyd2	3.14806e-67	0.292126	0.819	0.453	7.81286e-63	Pre-meiotic
Psma7	5.24684e-67	0.417764	0.996	0.893	1.30216e-62	Pre-meiotic
Btf3	6.00427e-67	0.326516	0.995	0.972	1.49014e-62	Pre-meiotic
Dbf4	7.11134e-67	0.368895	0.949	0.652	1.76489e-62	Pre-meiotic
Tpgs1	1.18348e-66	0.256501	0.795	0.41	2.93716e-62	Pre-meiotic
Plekhj1	1.82258e-66	0.33983	0.911	0.602	4.52327e-62	Pre-meiotic
Cdk9	1.88278e-66	0.291788	0.841	0.468	4.67269e-62	Pre-meiotic
Nop56	2.60512e-66	0.38583	0.98	0.767	6.46538e-62	Pre-meiotic
Rps27a	2.86506e-66	0.254307	1	0.999	7.11051e-62	Pre-meiotic
Dpy30	2.92456e-66	0.3727	0.96	0.693	7.25818e-62	Pre-meiotic
Ubr5	1.17124e-65	0.378237	0.929	0.62	2.90678e-61	Pre-meiotic
Nudt4	1.21571e-65	0.333468	0.872	0.505	3.01714e-61	Pre-meiotic
Ruvbl1	1.87493e-65	0.393498	0.957	0.668	4.65321e-61	Pre-meiotic
Rplp1	2.67164e-65	0.267769	1	0.999	6.63048e-61	Pre-meiotic
Rtf1	2.83372e-65	0.369522	0.961	0.722	7.03273e-61	Pre-meiotic
Nip7	6.09285e-65	0.300228	0.797	0.429	1.51212e-60	Pre-meiotic
Cfdp1	6.42236e-65	0.346873	0.977	0.77	1.5939e-60	Pre-meiotic
Cks1b	1.45728e-64	0.351191	0.939	0.622	3.61669e-60	Pre-meiotic
Coa7	7.84261e-64	0.275181	0.792	0.429	1.94638e-59	Pre-meiotic
Hnrnpdl	1.74111e-63	0.346965	0.988	0.819	4.32109e-59	Pre-meiotic
Fbxo31	1.9493e-63	0.278995	0.817	0.456	4.83776e-59	Pre-meiotic
Cdc40	2.30675e-63	0.28894	0.793	0.425	5.7249e-59	Pre-meiotic
Txnl4a	3.0041e-63	0.366764	0.981	0.777	7.45556e-59	Pre-meiotic
Trmt1	3.93705e-63	0.299986	0.884	0.533	9.77098e-59	Pre-meiotic
Clta	4.99328e-63	0.358289	0.968	0.704	1.23923e-58	Pre-meiotic
Trir	5.90506e-63	0.372055	0.952	0.741	1.46552e-58	Pre-meiotic
Fkbp4	1.00421e-62	0.394281	0.984	0.822	2.49224e-58	Pre-meiotic
Atic	1.10091e-62	0.250277	0.731	0.37	2.73224e-58	Pre-meiotic
Ralbp1	2.00491e-62	0.332323	0.98	0.775	4.97578e-58	Pre-meiotic
Atad3a	2.72076e-62	0.272576	0.751	0.392	6.75238e-58	Pre-meiotic
Elob	5.9699e-62	0.32503	0.997	0.974	1.48161e-57	Pre-meiotic
Erg28	8.29991e-62	0.307206	0.86	0.518	2.05987e-57	Pre-meiotic
Hdgf	2.9472e-61	0.372867	0.991	0.79	7.31435e-57	Pre-meiotic
2810474O19Rik	1.02932e-60	0.3181	0.797	0.454	2.55457e-56	Pre-meiotic
Hspe1	2.50804e-60	0.405174	0.999	0.983	6.22446e-56	Pre-meiotic
Pelp1	2.54231e-60	0.331417	0.884	0.559	6.3095e-56	Pre-meiotic
Stk11	2.95286e-60	0.289653	0.82	0.488	7.32841e-56	Pre-meiotic
Mrps18b	3.31748e-60	0.26811	0.783	0.434	8.23332e-56	Pre-meiotic
Chd4	3.77859e-60	0.427149	0.993	0.833	9.37771e-56	Pre-meiotic
Nxt1	5.62535e-60	0.297833	0.907	0.562	1.3961e-55	Pre-meiotic
Chchd2	5.72197e-60	0.266989	0.997	0.991	1.42008e-55	Pre-meiotic
Rpl9	5.98564e-60	0.295141	0.999	0.994	1.48552e-55	Pre-meiotic
Rps15	8.53062e-60	0.304094	1	0.997	2.11713e-55	Pre-meiotic
Hist1h1b	9.96141e-60	0.347123	0.539	0.24	2.47222e-55	Pre-meiotic
Gng12	1.06405e-59	0.311419	0.816	0.476	2.64077e-55	Pre-meiotic
Srrm1	1.50375e-59	0.367499	0.993	0.879	3.732e-55	Pre-meiotic
Eif4h	3.05369e-59	0.298272	0.86	0.517	7.57865e-55	Pre-meiotic
Rack1	3.23995e-59	0.299815	1	0.982	8.04091e-55	Pre-meiotic
Mrpl41	3.29805e-59	0.327258	0.888	0.561	8.18509e-55	Pre-meiotic
Rexo2	3.43228e-59	0.342966	0.969	0.682	8.51823e-55	Pre-meiotic
Edf1	3.62677e-59	0.33464	0.991	0.851	9.00091e-55	Pre-meiotic
Fn1	3.84885e-59	0.270014	0.776	0.407	9.55207e-55	Pre-meiotic
Eef1a1	1.3359e-58	0.285517	0.999	0.999	3.31543e-54	Pre-meiotic
Sgo2a	1.90849e-58	0.302064	0.74	0.386	4.73648e-54	Pre-meiotic
Nop53	3.75065e-58	0.333874	0.961	0.741	9.30837e-54	Pre-meiotic
Mt1	4.28449e-58	0.583996	0.588	0.299	1.06332e-53	Pre-meiotic
Ddx39	4.76986e-58	0.361019	0.916	0.617	1.18378e-53	Pre-meiotic
Tceal9	6.83555e-58	0.313071	0.969	0.64	1.69645e-53	Pre-meiotic
Eif4ebp2	1.2511e-57	0.251356	0.757	0.398	3.10497e-53	Pre-meiotic
Ddx21	4.39087e-57	0.320252	0.935	0.657	1.08973e-52	Pre-meiotic
Kpnb1	6.74141e-57	0.295129	0.864	0.532	1.67308e-52	Pre-meiotic
Sfpq	8.51793e-57	0.408991	0.992	0.817	2.11398e-52	Pre-meiotic
Aldh7a1	1.28722e-56	0.302147	0.931	0.594	3.19461e-52	Pre-meiotic
Smc2	2.07012e-56	0.401003	0.988	0.818	5.13762e-52	Pre-meiotic
Sgta	2.44891e-56	0.269116	0.871	0.543	6.07771e-52	Pre-meiotic
Rps17	4.30528e-56	0.294268	1	0.998	1.06848e-51	Pre-meiotic
Erh	4.52241e-56	0.360703	0.983	0.804	1.12237e-51	Pre-meiotic
Ssbp1	7.1304e-56	0.341721	0.984	0.814	1.76962e-51	Pre-meiotic
Mlec	8.73536e-56	0.318527	0.924	0.617	2.16794e-51	Pre-meiotic
Tmem11	1.71534e-55	0.255987	0.856	0.501	4.25714e-51	Pre-meiotic
Cdv3	2.42828e-55	0.374836	0.987	0.819	6.02651e-51	Pre-meiotic
Mrpl15	2.57594e-55	0.336027	0.983	0.819	6.39297e-51	Pre-meiotic
Prelid1	2.67236e-55	0.294374	0.913	0.589	6.63226e-51	Pre-meiotic
Cebpz	2.68958e-55	0.347284	0.965	0.759	6.67499e-51	Pre-meiotic
Rpl39l	2.99296e-55	0.395839	0.945	0.769	7.42793e-51	Pre-meiotic
Ppil1	4.21373e-55	0.273434	0.899	0.551	1.04576e-50	Pre-meiotic
Cdca8	4.4304e-55	0.343963	0.953	0.71	1.09954e-50	Pre-meiotic
Cdc37	6.59419e-55	0.343332	0.965	0.726	1.63655e-50	Pre-meiotic
Cox7a1	1.18141e-54	0.297596	0.887	0.496	2.93202e-50	Pre-meiotic
Lbr	2.06243e-54	0.265075	0.837	0.478	5.11854e-50	Pre-meiotic
Hnrnpd	2.2262e-54	0.462082	0.948	0.71	5.52498e-50	Pre-meiotic
Gfer	5.1099e-54	0.290338	0.963	0.724	1.26817e-49	Pre-meiotic
Ptbp3	7.62532e-54	0.25842	0.835	0.484	1.89245e-49	Pre-meiotic
Nfe2l1	9.38669e-54	0.285169	0.86	0.495	2.32959e-49	Pre-meiotic
N4bp2	1.09358e-53	0.315903	0.845	0.491	2.71405e-49	Pre-meiotic
Sf3b5	1.14868e-53	0.341431	0.987	0.853	2.8508e-49	Pre-meiotic
Asna1	1.97113e-53	0.283594	0.921	0.574	4.89196e-49	Pre-meiotic
Ncaph2	3.10365e-53	0.260617	0.86	0.515	7.70263e-49	Pre-meiotic
Gtf3a	4.27199e-53	0.276071	0.923	0.627	1.06022e-48	Pre-meiotic
Marcksl1	5.71819e-53	0.373684	0.993	0.762	1.41914e-48	Pre-meiotic
Imp3	2.50975e-52	0.257333	0.855	0.503	6.22869e-48	Pre-meiotic
Ap2a2	2.66142e-52	0.254709	0.78	0.444	6.60511e-48	Pre-meiotic
Hspa8	5.81774e-52	0.313054	1	0.994	1.44385e-47	Pre-meiotic
Mbd3	6.16102e-52	0.313026	0.955	0.738	1.52904e-47	Pre-meiotic
Dhx15	6.28038e-52	0.313394	0.953	0.691	1.55866e-47	Pre-meiotic
Tcerg1	1.91723e-51	0.304241	0.909	0.608	4.75819e-47	Pre-meiotic
Mrpl57	3.67428e-51	0.340187	0.969	0.832	9.11883e-47	Pre-meiotic
Mrpl12	6.35752e-51	0.284339	0.952	0.705	1.57781e-46	Pre-meiotic
Dnmt1	8.59285e-51	0.326729	0.94	0.66	2.13257e-46	Pre-meiotic
Thrap3	9.14509e-51	0.356277	0.964	0.716	2.26963e-46	Pre-meiotic
Rps8	1.35338e-50	0.390688	1	0.999	3.35883e-46	Pre-meiotic
Tsen34	2.26931e-50	0.274807	0.931	0.587	5.63197e-46	Pre-meiotic
Jarid2	3.24997e-50	0.302163	0.945	0.673	8.06577e-46	Pre-meiotic
Mettl23	3.25868e-50	0.286016	0.909	0.614	8.08738e-46	Pre-meiotic
Tmem167	5.95728e-50	0.306403	0.937	0.695	1.47848e-45	Pre-meiotic
Arl6ip4	7.36941e-50	0.271022	0.916	0.608	1.82894e-45	Pre-meiotic
Ddx3x	1.02527e-49	0.327183	0.96	0.722	2.54451e-45	Pre-meiotic
Smc1a	1.29796e-49	0.402057	0.919	0.656	3.22128e-45	Pre-meiotic
Dph3	2.37555e-48	0.312505	0.957	0.771	5.89563e-44	Pre-meiotic
Pdcd11	3.1024e-48	0.373124	0.896	0.64	7.69953e-44	Pre-meiotic
Eif3l	8.99741e-48	0.296949	0.963	0.737	2.23298e-43	Pre-meiotic
Selenow	1.46594e-47	0.280515	0.975	0.718	3.63817e-43	Pre-meiotic
Eif3f	1.8241e-47	0.339299	0.979	0.889	4.52704e-43	Pre-meiotic
Mcm6	1.23951e-46	0.299583	0.956	0.69	3.07622e-42	Pre-meiotic
Ost4	1.67473e-46	0.306585	0.972	0.77	4.15635e-42	Pre-meiotic
Mrpl36	4.97416e-46	0.27634	0.913	0.639	1.23449e-41	Pre-meiotic
Tcea1	5.91636e-46	0.261576	0.947	0.686	1.46832e-41	Pre-meiotic
Cdc25a	8.68329e-46	0.253172	0.832	0.492	2.15502e-41	Pre-meiotic
Abcf1	2.08722e-45	0.304864	0.932	0.679	5.18006e-41	Pre-meiotic
Morf4l1	2.53079e-44	0.277766	0.995	0.946	6.28091e-40	Pre-meiotic
Clpp	2.75157e-44	0.275722	0.959	0.708	6.82885e-40	Pre-meiotic
Rrbp1	9.28036e-44	0.366714	0.995	0.848	2.3032e-39	Pre-meiotic
Wbp11	1.46773e-43	0.273781	0.984	0.808	3.64262e-39	Pre-meiotic
Pdap1	1.59906e-43	0.264951	1	0.912	3.96854e-39	Pre-meiotic
H2afx	4.04121e-43	0.366782	0.904	0.674	1.00295e-38	Pre-meiotic
Eif4g1	4.85622e-43	0.293736	0.941	0.675	1.20522e-38	Pre-meiotic
Pgp	6.68049e-43	0.296442	0.936	0.692	1.65796e-38	Pre-meiotic
Usp1	1.14277e-42	0.267072	0.932	0.677	2.83612e-38	Pre-meiotic
Dtymk	5.65874e-42	0.283719	0.977	0.839	1.40439e-37	Pre-meiotic
Srsf7	6.39503e-42	0.290641	0.977	0.789	1.58712e-37	Pre-meiotic
Eef1d	1.49451e-41	0.254133	0.997	0.941	3.70908e-37	Pre-meiotic
H2afy	2.46173e-41	0.287863	0.999	0.913	6.10951e-37	Pre-meiotic
Ube2l3	2.90106e-41	0.301126	0.984	0.898	7.19985e-37	Pre-meiotic
Rps4x	1.20413e-40	0.315434	1	0.996	2.98841e-36	Pre-meiotic
Pa2g4	2.10238e-40	0.295999	0.965	0.771	5.2177e-36	Pre-meiotic
Eif5a	6.71297e-40	0.257958	0.996	0.967	1.66602e-35	Pre-meiotic
Top2a	6.86666e-40	0.35552	0.983	0.775	1.70417e-35	Pre-meiotic
Mier1	8.94354e-40	0.267884	0.903	0.611	2.21961e-35	Pre-meiotic
Sugt1	3.30744e-39	0.262116	0.828	0.538	8.2084e-35	Pre-meiotic
Wdr89	1.07909e-38	0.34272	0.917	0.735	2.67809e-34	Pre-meiotic
Cox6b2	3.74629e-38	0.302773	0.941	0.676	9.29754e-34	Pre-meiotic
Tpx2	8.22388e-38	0.313971	0.813	0.545	2.041e-33	Pre-meiotic
Rpl10	8.96748e-38	0.303012	0.999	0.991	2.22555e-33	Pre-meiotic
Rpl27	1.24449e-37	0.406397	0.999	0.98	3.08858e-33	Pre-meiotic
Psmb5	9.54e-37	0.321747	0.993	0.84	2.36764e-32	Pre-meiotic
Xrn2	1.31271e-34	0.275809	0.972	0.764	3.25787e-30	Pre-meiotic
Lsm6	3.74726e-34	0.25098	0.981	0.866	9.29995e-30	Pre-meiotic
Ptov1	3.88987e-34	0.2586	0.975	0.647	9.65387e-30	Pre-meiotic
Ran	4.9215e-34	0.250549	0.996	0.969	1.22142e-29	Pre-meiotic
Rpl36al	2.01252e-32	0.310427	0.997	0.948	4.99466e-28	Pre-meiotic
Kdm1a	2.5614e-32	0.323356	0.855	0.591	6.35687e-28	Pre-meiotic
Rpl37	1.31783e-28	0.262043	1	0.999	3.27058e-24	Pre-meiotic
Dnaja1	5.63685e-27	0.325546	1	0.947	1.39895e-22	Pre-meiotic
Smc3	1.18441e-26	0.269164	0.999	0.873	2.93946e-22	Pre-meiotic
Pnn	1.82992e-25	0.257602	0.969	0.751	4.5415e-21	Pre-meiotic
Ankrd11	9.61138e-22	0.260912	0.977	0.799	2.38535e-17	Pre-meiotic
Arl6ip1	4.93745e-20	0.273172	0.976	0.855	1.22538e-15	Pre-meiotic
Tuba1b1	1.44938e-25	1.51566	1	0.76	3.59708e-21	Pre-L
Eif4a1	1.0625e-24	1.28287	1	0.945	2.63692e-20	Pre-L
Rhox91	3.98816e-23	1.63045	0.981	0.676	9.89782e-19	Pre-L
Dppa5a1	7.29351e-23	1.42161	1	0.787	1.8101e-18	Pre-L
Tubb51	1.14342e-22	1.44733	1	0.833	2.83774e-18	Pre-L
Rps26	1.02051e-21	0.809793	1	0.997	2.5327e-17	Pre-L
Rpl61	1.06366e-21	0.837985	1	1	2.6398e-17	Pre-L
Ifitm31	8.64591e-21	1.78259	0.904	0.595	2.14574e-16	Pre-L
Rpl271	1.8488e-20	0.991742	1	0.982	4.58835e-16	Pre-L
Mif1	4.24455e-20	1.12124	1	0.911	1.05341e-15	Pre-L
Rpl141	1.18314e-19	0.540206	1	0.999	2.93631e-15	Pre-L
Utf11	2.24094e-19	1.49406	0.885	0.467	5.56157e-15	Pre-L
Rps21	3.18621e-19	0.761254	1	0.996	7.90755e-15	Pre-L
Rpl5	5.0857e-19	0.734351	1	0.992	1.26217e-14	Pre-L
Prdx1	7.26216e-19	1.07933	1	0.988	1.80232e-14	Pre-L
Ifitm21	7.74707e-19	1.34248	0.962	0.731	1.92267e-14	Pre-L
Ranbp11	1.65697e-18	1.08492	0.981	0.955	4.11227e-14	Pre-L
Pfn11	4.92506e-18	1.445	0.942	0.798	1.2223e-13	Pre-L
Gapdh1	5.41915e-18	1.33691	0.942	0.834	1.34493e-13	Pre-L
Naca1	6.31195e-18	0.750577	1	0.989	1.5665e-13	Pre-L
Cox7b1	7.08821e-18	1.27932	0.962	0.774	1.75915e-13	Pre-L
Rpl36al1	1.06234e-17	0.879291	0.981	0.954	2.63651e-13	Pre-L
Rpl381	8.65857e-17	0.781379	1	0.993	2.14888e-12	Pre-L
Rpl42	2.22851e-16	0.56125	1	0.996	5.53072e-12	Pre-L
Psma71	4.66179e-15	0.866151	0.981	0.905	1.15696e-10	Pre-L
Rpl111	4.77602e-15	0.469961	1	0.998	1.18531e-10	Pre-L
Rps131	4.97036e-15	0.587261	1	0.996	1.23354e-10	Pre-L
Tdh1	5.55257e-15	1.26809	0.731	0.368	1.37804e-10	Pre-L
Ccnb11	1.38939e-14	1.49839	0.769	0.464	3.44818e-10	Pre-L
U2af11	1.41712e-14	0.901273	0.981	0.91	3.51701e-10	Pre-L
Snrpd1	3.26807e-14	0.904107	0.981	0.938	8.11069e-10	Pre-L
Rbm8a	3.77787e-14	0.853457	0.981	0.946	9.37591e-10	Pre-L
Rhox61	4.98165e-14	1.35064	0.904	0.652	1.23635e-09	Pre-L
Ube2c1	8.46718e-14	1.1852	0.904	0.736	2.10139e-09	Pre-L
Rpl131	9.18739e-14	0.450152	1	1	2.28013e-09	Pre-L
Dnajc81	9.36272e-14	1.12203	0.865	0.833	2.32364e-09	Pre-L
C1qbp1	9.68509e-14	1.08316	0.904	0.75	2.40364e-09	Pre-L
Hsp90ab11	1.02867e-13	0.607698	1	0.999	2.55296e-09	Pre-L
Morf4l21	1.51155e-13	1.17973	0.846	0.723	3.75137e-09	Pre-L
Calm2	2.40378e-13	0.683163	1	0.974	5.96569e-09	Pre-L
Rpl32	2.84692e-13	0.541951	1	0.994	7.06549e-09	Pre-L
Phb1	4.49028e-13	1.12283	0.846	0.646	1.1144e-08	Pre-L
Rpl411	5.16662e-13	0.579504	1	0.999	1.28225e-08	Pre-L
Dppa3	5.23539e-13	0.756056	0.981	0.744	1.29932e-08	Pre-L
Ifitm11	6.15276e-13	1.152	0.981	0.716	1.52699e-08	Pre-L
Dut1	1.4687e-12	0.924139	0.942	0.87	3.64503e-08	Pre-L
Set1	2.27473e-12	0.935232	0.981	0.899	5.64542e-08	Pre-L
Arpc1b1	2.59893e-12	0.976293	0.827	0.526	6.45003e-08	Pre-L
Atp5b	3.77292e-12	0.677611	0.981	0.968	9.36363e-08	Pre-L
Rpl23a1	3.97853e-12	0.445607	1	0.999	9.8739e-08	Pre-L
Hnrnpa11	4.23827e-12	0.918325	0.904	0.86	1.05185e-07	Pre-L
Eif2s2	6.05225e-12	0.886655	0.962	0.978	1.50205e-07	Pre-L
Wdr891	6.57059e-12	1.12558	0.865	0.757	1.63069e-07	Pre-L
Hspa81	6.75989e-12	0.715795	1	0.994	1.67767e-07	Pre-L
Prmt11	1.19738e-11	0.884328	0.885	0.782	2.97166e-07	Pre-L
Psma4	1.72588e-11	0.748023	0.962	0.917	4.28329e-07	Pre-L
Rps6	2.09162e-11	0.391903	1	0.998	5.19099e-07	Pre-L
Rpl101	2.91903e-11	0.571472	1	0.992	7.24444e-07	Pre-L
Rps81	4.33431e-11	0.5056	1	0.999	1.07569e-06	Pre-L
Eif5a1	1.06498e-10	0.778202	0.981	0.971	2.64307e-06	Pre-L
Rps251	1.12536e-10	0.487962	0.981	0.995	2.79292e-06	Pre-L
Cycs1	1.50357e-10	0.812618	0.942	0.858	3.73155e-06	Pre-L
Rpl351	1.59978e-10	0.501565	0.981	0.996	3.97035e-06	Pre-L
Metap2	2.42198e-10	0.708055	0.904	0.942	6.01088e-06	Pre-L
Lgals11	2.97144e-10	1.03703	0.904	0.764	7.37452e-06	Pre-L
Rpl17	3.33897e-10	0.332857	1	0.999	8.28667e-06	Pre-L
Rpl241	3.49848e-10	0.514785	1	0.996	8.68253e-06	Pre-L
Pgam11	3.93647e-10	0.962955	0.75	0.549	9.76954e-06	Pre-L
Rps4x1	3.96766e-10	0.464683	1	0.996	9.84695e-06	Pre-L
Dnd11	4.54177e-10	1.05838	0.692	0.446	1.12718e-05	Pre-L
Rpl21	6.19072e-10	0.329209	1	0.999	1.53641e-05	Pre-L
Txn11	6.79591e-10	0.938723	0.827	0.684	1.68661e-05	Pre-L
Pmm11	8.50397e-10	0.82301	0.846	0.688	2.11052e-05	Pre-L
Rpl291	1.06473e-09	0.462909	1	0.993	2.64244e-05	Pre-L
Mt21	1.14805e-09	1.46108	0.635	0.361	2.84924e-05	Pre-L
Nudc1	1.20529e-09	0.727561	0.885	0.889	2.9913e-05	Pre-L
Snrpd3	1.21028e-09	0.893025	0.885	0.919	3.00367e-05	Pre-L
Btf31	1.32095e-09	0.476455	1	0.974	3.27833e-05	Pre-L
Nhp21	1.36315e-09	0.816201	0.923	0.843	3.38308e-05	Pre-L
Eef1g1	1.3658e-09	0.605597	1	0.98	3.38965e-05	Pre-L
Lyar1	1.38988e-09	0.790137	0.865	0.823	3.44942e-05	Pre-L
Stmn1	1.40931e-09	0.691523	0.962	0.933	3.49763e-05	Pre-L
Anp32b1	1.61237e-09	0.637756	0.981	0.968	4.00158e-05	Pre-L
Snrpf	1.86044e-09	0.536776	0.962	0.974	4.61723e-05	Pre-L
Rps3a1	2.92302e-09	0.41551	1	0.999	7.25436e-05	Pre-L
Cct7	2.99143e-09	0.643126	0.981	0.957	7.42413e-05	Pre-L
Phlda21	3.1408e-09	1.19741	0.885	0.514	7.79484e-05	Pre-L
Ppia	3.96527e-09	0.508785	1	0.999	9.84101e-05	Pre-L
Mcm71	4.10971e-09	0.922633	0.712	0.549	0.000101995	Pre-L
Gtpbp41	4.74103e-09	0.843936	0.865	0.846	0.000117663	Pre-L
Rhox51	5.07567e-09	0.936302	0.923	0.647	0.000125968	Pre-L
Tubb4b	6.77256e-09	0.823478	0.923	0.905	0.000168081	Pre-L
Selenoh1	1.23878e-08	0.679473	0.962	0.805	0.00030744	Pre-L
Fau1	1.35376e-08	0.338554	1	0.997	0.000335976	Pre-L
Ube2s1	1.55462e-08	0.585531	0.981	0.983	0.000385827	Pre-L
Slc25a31	1.67442e-08	0.554386	0.904	0.927	0.000415558	Pre-L
Aldoa1	1.70016e-08	0.897108	0.827	0.668	0.000421946	Pre-L
Dazap11	2.64671e-08	0.781448	0.75	0.677	0.000656861	Pre-L
Eef1d1	2.8535e-08	0.684592	0.885	0.949	0.000708182	Pre-L
Bcas2	2.99321e-08	0.703144	0.904	0.938	0.000742854	Pre-L
Cox8a1	3.00795e-08	0.892969	0.904	0.813	0.000746513	Pre-L
Lrrc341	3.2343e-08	0.967055	0.558	0.332	0.000802689	Pre-L
Eif3e	3.27429e-08	0.760236	0.885	0.949	0.000812614	Pre-L
Rbm31	3.59499e-08	0.922735	0.769	0.713	0.000892204	Pre-L
Suclg1	4.02376e-08	0.736109	0.827	0.786	0.000998617	Pre-L
Park7	4.07323e-08	0.602066	0.962	0.968	0.0010109	Pre-L
Slc25a41	4.19367e-08	0.711307	0.923	0.88	0.00104079	Pre-L
Ckb1	4.62676e-08	0.730771	0.788	0.578	0.00114827	Pre-L
Lsm7	5.22088e-08	0.676008	0.942	0.925	0.00129572	Pre-L
Eef1a11	5.26796e-08	0.357244	1	0.999	0.0013074	Pre-L
Erh1	5.34911e-08	0.866307	0.846	0.827	0.00132754	Pre-L
Mdh21	5.49629e-08	0.67687	0.942	0.832	0.00136407	Pre-L
Morf4l11	5.52324e-08	0.639135	0.962	0.952	0.00137076	Pre-L
Rpl36a	5.57413e-08	0.461445	1	0.995	0.00138339	Pre-L
BC0486791	5.60932e-08	0.789663	0.615	0.388	0.00139212	Pre-L
Dek1	7.16082e-08	0.890195	0.904	0.879	0.00177717	Pre-L
Trp531	7.5406e-08	1.2193	0.615	0.432	0.00187143	Pre-L
Ywhae	8.34925e-08	0.600737	0.942	0.953	0.00207212	Pre-L
Atp5g11	8.94383e-08	0.58361	0.962	0.956	0.00221968	Pre-L
Hnrnpk	9.13473e-08	0.554616	0.942	0.951	0.00226706	Pre-L
Ddx181	1.03407e-07	0.940037	0.788	0.787	0.00256635	Pre-L
Cct8	1.24038e-07	0.707212	0.962	0.956	0.00307839	Pre-L
Npm11	1.25749e-07	0.40982	1	0.998	0.00312085	Pre-L
Nop561	1.35662e-07	0.740711	0.846	0.793	0.00336686	Pre-L
Cdc201	1.38929e-07	1.34943	0.673	0.534	0.00344794	Pre-L
Rpl151	1.39477e-07	0.319604	1	0.998	0.00346153	Pre-L
Fkbp3	1.5527e-07	0.520374	0.942	0.939	0.0038535	Pre-L
Ybx11	1.61981e-07	0.592603	0.923	0.933	0.00402005	Pre-L
Rpl81	1.68042e-07	0.364635	1	0.998	0.00417046	Pre-L
Rpl31	1.78973e-07	0.349819	1	0.998	0.00444176	Pre-L
Tmem2561	1.81278e-07	0.798956	0.827	0.664	0.00449895	Pre-L
Cox17	1.96954e-07	0.489302	0.923	0.907	0.00488802	Pre-L
Lsm61	2.0355e-07	0.641877	0.923	0.88	0.00505171	Pre-L
Aldh7a11	3.93808e-07	0.899831	0.75	0.635	0.00977352	Pre-L
Chchd101	4.07517e-07	0.742289	0.885	0.726	0.0101137	Pre-L
Tuba1c	4.42368e-07	1.00052	0.558	0.325	0.0109787	Pre-L
Hat1	4.64882e-07	0.639036	0.904	0.941	0.0115374	Pre-L
Slc25a51	4.70016e-07	0.924934	0.865	0.682	0.0116649	Pre-L
Hspe11	5.24385e-07	0.478432	1	0.984	0.0130142	Pre-L
Ncl1	6.15201e-07	0.558308	0.981	0.988	0.015268	Pre-L
Cep891	6.18293e-07	0.875229	0.596	0.394	0.0153448	Pre-L
Pfdn2	6.89914e-07	0.562477	0.942	0.925	0.0171223	Pre-L
Rplp21	7.54627e-07	0.336369	1	0.998	0.0187283	Pre-L
Actg1	7.59319e-07	0.540204	1	0.971	0.0188448	Pre-L
Impdh21	8.39908e-07	0.687277	0.827	0.812	0.0208448	Pre-L
Ubb	8.81423e-07	0.400033	1	0.998	0.0218752	Pre-L
Cks2	1.0361e-06	0.650069	0.981	0.906	0.025714	Pre-L
Rpl91	1.0716e-06	0.345141	1	0.994	0.0265949	Pre-L
Uqcrb	1.24241e-06	0.568995	0.962	0.962	0.0308342	Pre-L
Aurka1	1.2807e-06	1.03114	0.5	0.305	0.0317843	Pre-L
Apex11	1.56628e-06	0.747946	0.788	0.714	0.0388721	Pre-L
Dnaja11	1.76295e-06	0.586456	0.942	0.954	0.043753	Pre-L
Pdap11	1.86719e-06	0.563591	0.865	0.924	0.0463399	Pre-L
Ran1	1.91112e-06	0.565955	0.962	0.973	0.0474302	Pre-L
Ssbp11	3.29445e-06	0.669042	0.904	0.835	0.0817617	Pre-L
Plk1	3.46155e-06	0.97324	0.462	0.275	0.0859086	Pre-L
Zmat2	3.5425e-06	0.633693	0.788	0.761	0.0879178	Pre-L
Pa2g41	3.72842e-06	0.867439	0.827	0.795	0.0925319	Pre-L
H2afy1	3.90652e-06	0.481419	0.904	0.924	0.0969521	Pre-L
Ube2n	4.02976e-06	0.556111	0.904	0.883	0.100011	Pre-L
Dppa41	4.13978e-06	1.00091	0.615	0.448	0.102741	Pre-L
Pdlim11	4.24653e-06	0.741323	0.442	0.253	0.10539	Pre-L
Psme11	4.49419e-06	0.714444	0.692	0.566	0.111537	Pre-L
Rps171	4.61125e-06	0.314459	1	0.998	0.114442	Pre-L
Prdx21	4.70203e-06	0.584708	0.846	0.727	0.116695	Pre-L
Ube2l31	5.06247e-06	0.530129	0.904	0.909	0.12564	Pre-L
Snrpd21	5.19891e-06	0.398012	0.942	0.972	0.129027	Pre-L
G3bp11	5.49583e-06	0.905295	0.731	0.688	0.136395	Pre-L
Gpx41	5.8552e-06	0.547564	0.923	0.815	0.145314	Pre-L
Gpx11	7.23755e-06	0.774654	0.788	0.613	0.179622	Pre-L
Asna11	7.43355e-06	0.682129	0.692	0.617	0.184486	Pre-L
Rsl1d1	7.57688e-06	0.614999	0.769	0.813	0.188043	Pre-L
Cct4	9.25893e-06	0.458712	0.923	0.938	0.229788	Pre-L
Rps91	9.47356e-06	0.26752	1	0.996	0.235115	Pre-L
Zfp4281	9.70672e-06	0.816891	0.673	0.6	0.240901	Pre-L
Psmb2	9.71448e-06	0.454129	0.904	0.952	0.241094	Pre-L
Snrpg	1.20641e-05	0.453691	1	0.972	0.299406	Pre-L
Eno11	1.2359e-05	1.01463	0.615	0.502	0.306726	Pre-L
Hnrnpdl1	1.27009e-05	0.52641	0.846	0.84	0.315211	Pre-L
Sin3b	1.28411e-05	0.535365	0.904	0.917	0.318689	Pre-L
Rps181	1.45328e-05	0.29846	1	0.999	0.360675	Pre-L
Sumo2	1.45875e-05	0.480202	1	0.968	0.362032	Pre-L
Vdac3	1.63083e-05	0.428012	0.904	0.942	0.404739	Pre-L
Cct3	1.74716e-05	0.554265	0.942	0.961	0.433611	Pre-L
Nme21	1.92853e-05	0.747974	0.423	0.249	0.478622	Pre-L
Rpl13a1	2.01664e-05	0.409031	0.942	0.962	0.50049	Pre-L
Eef2	2.03318e-05	0.36432	0.981	0.984	0.504593	Pre-L
Kpna2	2.07997e-05	0.990064	0.654	0.553	0.516207	Pre-L
Rpl22	2.15218e-05	0.263711	0.962	0.993	0.534127	Pre-L
Cacybp	2.26986e-05	0.602338	0.904	0.958	0.563333	Pre-L
Gmnn	2.74497e-05	0.583193	0.827	0.852	0.681247	Pre-L
Tbrg11	3.16875e-05	0.898097	0.692	0.673	0.786422	Pre-L
Ndufb2	3.28641e-05	0.462481	0.885	0.884	0.815622	Pre-L
Hsp90aa1	4.0779e-05	0.390024	1	0.999	1	Pre-L
Kif20a	4.10292e-05	0.746977	0.5	0.359	1	Pre-L
Khdc1a1	4.19523e-05	0.673688	0.327	0.155	1	Pre-L
Edf11	4.20134e-05	0.515143	0.885	0.868	1	Pre-L
Myl12a	4.5003e-05	0.570476	0.885	0.87	1	Pre-L
Nusap11	4.56734e-05	0.920346	0.577	0.465	1	Pre-L
Srsf3	5.2673e-05	0.573481	0.904	0.932	1	Pre-L
Dynlt1c	5.39117e-05	0.462872	0.269	0.111	1	Pre-L
Stip11	5.48032e-05	0.56772	0.75	0.782	1	Pre-L
Rplp01	5.62618e-05	0.301356	1	0.995	1	Pre-L
Dynll1	6.14596e-05	0.32082	0.962	0.987	1	Pre-L
Gnb21	6.4052e-05	0.811231	0.673	0.623	1	Pre-L
Ptma	6.55845e-05	0.31235	0.981	0.997	1	Pre-L
Pou5f11	6.64113e-05	0.841803	0.673	0.554	1	Pre-L
Mrpl151	6.96124e-05	0.68681	0.808	0.84	1	Pre-L
Eif5b	6.96706e-05	0.350404	0.923	0.954	1	Pre-L
Eif3g	7.14369e-05	0.38346	0.942	0.946	1	Pre-L
Mrpl231	7.86697e-05	0.505415	0.846	0.877	1	Pre-L
Rpa2	9.08137e-05	0.62941	0.788	0.784	1	Pre-L
Npm3	9.08162e-05	0.440263	0.865	0.928	1	Pre-L
Mrto41	9.32632e-05	0.608793	0.769	0.757	1	Pre-L
Gcat1	9.72963e-05	0.611044	0.538	0.399	1	Pre-L
Llph	9.8879e-05	0.60306	0.808	0.893	1	Pre-L
Anp32a1	0.000100052	0.867425	0.615	0.507	1	Pre-L
H2afv1	0.000103818	0.490291	0.942	0.875	1	Pre-L
Ldhb	0.000105792	0.372678	0.769	0.689	1	Pre-L
Cetn3	0.000110031	0.582347	0.769	0.83	1	Pre-L
Fth1	0.000115887	0.317928	1	0.98	1	Pre-L
Rexo21	0.000119033	0.636526	0.731	0.719	1	Pre-L
Sap18	0.000122235	0.437451	0.885	0.861	1	Pre-L
Idh3g	0.000138376	0.558138	0.846	0.83	1	Pre-L
Esco2	0.000138638	0.506061	0.846	0.836	1	Pre-L
Ccnb2	0.000146133	0.609974	0.827	0.798	1	Pre-L
Etfb1	0.000151638	0.620556	0.692	0.577	1	Pre-L
Cfdp11	0.0001571	0.66708	0.712	0.797	1	Pre-L
Rrm2	0.000158065	0.90397	0.577	0.498	1	Pre-L
Cenpa1	0.000168386	0.578089	0.731	0.607	1	Pre-L
Ppp1cc1	0.000169463	0.543418	0.75	0.735	1	Pre-L
Rps111	0.000174154	0.26057	1	0.999	1	Pre-L
Gstm1	0.000184732	0.665227	0.5	0.374	1	Pre-L
Pkm1	0.000187481	0.528189	0.846	0.864	1	Pre-L
Glrx21	0.000189864	0.721624	0.692	0.623	1	Pre-L
Mrps121	0.00019133	0.601263	0.769	0.769	1	Pre-L
Rps151	0.000203453	0.264203	1	0.998	1	Pre-L
Pmf1	0.00020709	0.643948	0.731	0.722	1	Pre-L
Calcoco21	0.000212053	0.542232	0.346	0.197	1	Pre-L
Grhpr	0.000214069	0.537546	0.654	0.581	1	Pre-L
Cd24a1	0.000225898	0.685037	0.519	0.394	1	Pre-L
Ddx39b	0.000229846	0.539386	0.788	0.849	1	Pre-L
Arpc4	0.000230295	0.638847	0.596	0.52	1	Pre-L
Eif3h	0.000231331	0.325045	0.846	0.942	1	Pre-L
Polr2h	0.00023165	0.754386	0.712	0.727	1	Pre-L
Zrsr2	0.000233579	0.447221	0.942	0.952	1	Pre-L
Cotl11	0.000240736	0.568777	0.423	0.278	1	Pre-L
Usmg5	0.00024348	0.414167	0.923	0.929	1	Pre-L
Gar11	0.000244945	0.515537	0.692	0.669	1	Pre-L
Spag7	0.000246747	0.632882	0.615	0.553	1	Pre-L
Slc9a3r11	0.000252198	0.665409	0.538	0.426	1	Pre-L
Ppil11	0.000257318	0.720911	0.615	0.595	1	Pre-L
Psmb1	0.000274962	0.364912	0.962	0.954	1	Pre-L
Tsfm	0.000280487	0.871302	0.577	0.513	1	Pre-L
Psip1	0.000294316	0.467528	0.923	0.896	1	Pre-L
Gstm31	0.000302993	0.557195	0.365	0.216	1	Pre-L
Snrpe	0.000323518	0.341661	0.981	0.978	1	Pre-L
Syt51	0.000327629	0.551377	0.385	0.235	1	Pre-L
Selenow1	0.000333783	0.57767	0.788	0.751	1	Pre-L
Serbp11	0.00035978	0.392757	0.962	0.973	1	Pre-L
Abhd11	0.000374056	0.607478	0.442	0.313	1	Pre-L
Cox7a11	0.000504262	0.680979	0.635	0.545	1	Pre-L
Psmc3	0.00051206	0.472669	0.769	0.826	1	Pre-L
Magoh	0.000520552	0.495814	0.808	0.874	1	Pre-L
Taldo1	0.000539944	0.55636	0.827	0.774	1	Pre-L
Swi5	0.000541507	0.361505	0.923	0.96	1	Pre-L
Tomm201	0.000558332	0.366735	0.942	0.95	1	Pre-L
H3f3a	0.000584262	0.35492	0.923	0.957	1	Pre-L
Pdgfa1	0.000585729	0.692797	0.615	0.529	1	Pre-L
Pbdc1	0.000593678	0.509079	0.827	0.89	1	Pre-L
Ung1	0.000608985	0.748841	0.635	0.57	1	Pre-L
Fbl	0.000624165	0.472431	0.904	0.899	1	Pre-L
Ndufa6	0.000624183	0.32076	0.962	0.978	1	Pre-L
Rps31	0.000656808	0.303968	1	0.997	1	Pre-L
Eif2d	0.000691278	0.632601	0.5	0.432	1	Pre-L
Psme21	0.000698132	0.611858	0.673	0.591	1	Pre-L
Gsr	0.000756539	0.719247	0.538	0.485	1	Pre-L
Mphosph6	0.000810818	0.545398	0.635	0.558	1	Pre-L
Mrpl28	0.00082962	0.512301	0.731	0.81	1	Pre-L
Anp32e1	0.000938613	0.753205	0.615	0.585	1	Pre-L
Psmb51	0.000947959	0.491896	0.865	0.859	1	Pre-L
Pgk1	0.000969342	0.534416	0.692	0.682	1	Pre-L
Eif4e	0.000973473	0.504107	0.808	0.871	1	Pre-L
Spc25	0.000996873	0.643407	0.692	0.748	1	Pre-L
1810037I17Rik1	0.00101779	0.740194	0.731	0.774	1	Pre-L
Rpf2	0.00102082	0.704278	0.481	0.397	1	Pre-L
Mrpl42	0.00104638	0.301305	0.904	0.938	1	Pre-L
Sae1	0.00107233	0.746355	0.712	0.736	1	Pre-L
Atp5k	0.00107467	0.315983	0.923	0.934	1	Pre-L
Nanog1	0.0011354	0.563511	0.25	0.128	1	Pre-L
Rest1	0.00116113	0.5616	0.673	0.657	1	Pre-L
Nxt11	0.00126737	0.725642	0.615	0.606	1	Pre-L
Prdx61	0.00138924	0.532323	0.538	0.454	1	Pre-L
Stoml21	0.00140047	0.498009	0.596	0.564	1	Pre-L
Pim11	0.0014798	0.699574	0.519	0.446	1	Pre-L
Tcea11	0.00150547	0.603165	0.673	0.72	1	Pre-L
Gpi1	0.00157678	0.533427	0.692	0.723	1	Pre-L
Atp5j	0.0016015	0.320622	0.942	0.967	1	Pre-L
Nap1l11	0.00169359	0.416229	0.885	0.96	1	Pre-L
Hdac1	0.00175149	0.584473	0.769	0.779	1	Pre-L
Calm31	0.00177337	0.617962	0.692	0.77	1	Pre-L
Ube2b	0.00181029	0.446359	0.846	0.893	1	Pre-L
Cct5	0.00182385	0.583915	0.923	0.94	1	Pre-L
Cdk41	0.00198291	0.573598	0.654	0.628	1	Pre-L
Exosc51	0.00203521	0.86105	0.615	0.618	1	Pre-L
Dtymk1	0.00205091	0.396627	0.827	0.857	1	Pre-L
Eif3j11	0.00212584	0.482284	0.692	0.76	1	Pre-L
Ahsa11	0.00213987	0.683496	0.615	0.66	1	Pre-L
Vbp1	0.00224601	0.450898	0.769	0.856	1	Pre-L
Aamp1	0.00224903	0.502464	0.654	0.676	1	Pre-L
Mrps33	0.0022755	0.454392	0.788	0.867	1	Pre-L
Nme11	0.00230502	0.324057	0.885	0.93	1	Pre-L
Cct2	0.00234345	0.418331	1	0.968	1	Pre-L
Marcksl11	0.00240688	0.476081	0.788	0.791	1	Pre-L
Ftl11	0.00247794	0.26485	1	0.967	1	Pre-L
Clpp1	0.0025032	0.437759	0.712	0.74	1	Pre-L
Fdps	0.00259168	0.539781	0.75	0.72	1	Pre-L
Rpl361	0.0026105	0.255892	0.981	0.999	1	Pre-L
Eif3l1	0.00264597	0.415202	0.692	0.766	1	Pre-L
Pttg1	0.00266341	0.507176	0.596	0.594	1	Pre-L
Dusp9	0.00269016	0.603964	0.654	0.612	1	Pre-L
Polr2e1	0.0029527	0.386655	0.75	0.773	1	Pre-L
Socs21	0.00295793	0.690725	0.5	0.403	1	Pre-L
Tceal91	0.00301663	0.619207	0.673	0.682	1	Pre-L
Fbxo15	0.00308635	0.672395	0.423	0.347	1	Pre-L
Rpl39l1	0.003216	0.510412	0.75	0.791	1	Pre-L
Psma2	0.00326001	0.325506	0.865	0.95	1	Pre-L
Naa10	0.00332732	0.58282	0.558	0.533	1	Pre-L
Polr2l1	0.00356556	0.568227	0.596	0.61	1	Pre-L
Ndufa13	0.00372614	0.426082	0.981	0.946	1	Pre-L
Ebna1bp2	0.0038643	0.483427	0.712	0.787	1	Pre-L
Rpl301	0.00386641	0.250198	1	0.992	1	Pre-L
Fam32a	0.00399832	0.636255	0.615	0.647	1	Pre-L
Zfp706	0.00417166	0.409462	0.75	0.864	1	Pre-L
Atp5o.1	0.00425831	0.356632	0.885	0.962	1	Pre-L
Kif18a	0.00431379	0.466157	0.462	0.375	1	Pre-L
Gca	0.00433903	0.572397	0.308	0.2	1	Pre-L
Elavl1	0.00468167	0.472161	0.635	0.686	1	Pre-L
Zfp979	0.00473434	0.548045	0.327	0.219	1	Pre-L
Srm1	0.00475174	0.618353	0.5	0.431	1	Pre-L
Ppdpf1	0.00481519	0.543954	0.654	0.709	1	Pre-L
Dynlrb1	0.00483155	0.425653	0.769	0.887	1	Pre-L
Dctpp11	0.00483794	0.307611	0.923	0.942	1	Pre-L
Gadd45gip11	0.00487722	0.626717	0.673	0.727	1	Pre-L
Ccna21	0.00541732	0.484283	0.558	0.503	1	Pre-L
Psma6	0.0054389	0.416075	0.865	0.908	1	Pre-L
Psmb7	0.00545674	0.401829	0.788	0.891	1	Pre-L
Nudt21	0.00564655	0.387426	0.827	0.901	1	Pre-L
Elob1	0.00565366	0.332711	0.942	0.977	1	Pre-L
Puf60	0.00577759	0.54121	0.692	0.816	1	Pre-L
Nipsnap1	0.00590382	0.544666	0.346	0.241	1	Pre-L
Mrpl121	0.00597476	0.463424	0.692	0.737	1	Pre-L
Rsl24d1	0.00602981	0.639738	0.615	0.613	1	Pre-L
Gnpnat11	0.00637171	0.614719	0.481	0.432	1	Pre-L
Rrp151	0.00653698	0.639575	0.615	0.642	1	Pre-L
D030056L22Rik	0.00741087	0.565921	0.635	0.732	1	Pre-L
Ruvbl11	0.00776156	0.65907	0.635	0.705	1	Pre-L
Psma1	0.00794881	0.328307	0.769	0.877	1	Pre-L
9130401M01Rik1	0.00799093	0.716307	0.615	0.605	1	Pre-L
Sms1	0.00842258	0.584477	0.75	0.844	1	Pre-L
Polr1d	0.00871095	0.312561	0.865	0.893	1	Pre-L
Bola21	0.00907419	0.346377	0.865	0.923	1	Pre-L
Cdk1	0.00908536	0.670602	0.577	0.586	1	Pre-L
Rrm1	0.00912009	0.343967	0.25	0.521	1	Pre-L
Anapc11	0.00931833	0.4547	0.827	0.891	1	Pre-L
Paip2	0.00945087	0.308847	0.808	0.877	1	Pre-L
Tfdp1	0.00949688	0.597362	0.577	0.587	1	Pre-L
Alad	0.00992508	0.530556	0.558	0.548	1	Pre-L
Hspa9	0.0099399	0.44019	0.788	0.88	1	Pre-L
Phlda22	0	1.37147	0.964	0.306	0	Leptotene
Rhox52	0	1.11668	0.984	0.492	0	Leptotene
Rhox92	0	1.07569	0.982	0.535	0	Leptotene
Tubb52	0	1.06234	0.997	0.757	0	Leptotene
Stra8	0	0.95333	0.927	0.331	0	Leptotene
Sct	0	0.912572	0.795	0.278	0	Leptotene
Dut2	0	0.902586	0.98	0.819	0	Leptotene
Dusp91	0	0.897878	0.903	0.474	0	Leptotene
Hspe12	0	0.830472	0.998	0.978	0	Leptotene
Rps22	0	0.81105	1	0.994	0	Leptotene
Rps82	0	0.793048	1	0.998	0	Leptotene
Rec8	0	0.791698	0.767	0.24	0	Leptotene
Atp5b1	0	0.772989	0.997	0.954	0	Leptotene
Rps32	0	0.709533	1	0.995	0	Leptotene
Rps4x2	0	0.682376	1	0.995	0	Leptotene
Rps3a11	0	0.67965	1	0.999	0	Leptotene
Rpl181	0	0.583613	1	0.996	0	Leptotene
Rpl371	0	0.579175	1	0.999	0	Leptotene
Rps152	0	0.578573	0.999	0.997	0	Leptotene
Rps172	0	0.569862	1	0.997	0	Leptotene
Rps61	0	0.47887	1	0.998	0	Leptotene
Rpl26	0	0.390595	1	0.999	0	Leptotene
Mif2	1.45945e-305	0.918086	0.996	0.871	3.62207e-301	Leptotene
Ifitm12	7.88277e-305	1.00707	0.983	0.593	1.95635e-300	Leptotene
Fdps1	3.16917e-298	0.887394	0.942	0.615	7.86526e-294	Leptotene
Rpl34	3.33547e-292	0.427131	0.999	0.997	8.27798e-288	Leptotene
Atp5g12	6.44285e-291	0.769457	0.996	0.937	1.59899e-286	Leptotene
Rpl132	5.50202e-290	0.428524	1	1	1.36549e-285	Leptotene
Tuba1b2	8.22136e-287	0.976983	0.968	0.665	2.04038e-282	Leptotene
Ccnd1	6.33053e-283	0.696294	0.696	0.219	1.57111e-278	Leptotene
Rpl62	1.99807e-280	0.523141	1	1	4.95882e-276	Leptotene
Pou5f12	3.14464e-280	0.806941	0.888	0.397	7.80437e-276	Leptotene
Rpl242	2.0136e-273	0.596682	1	0.994	4.99735e-269	Leptotene
Psmb52	3.33868e-271	0.762779	0.982	0.801	8.28593e-267	Leptotene
Dppa5a2	1.135e-265	0.833141	0.989	0.694	2.81683e-261	Leptotene
H2afz	3.37662e-264	0.624369	0.991	0.944	8.3801e-260	Leptotene
Gpx42	8.32791e-264	0.823681	0.987	0.735	2.06682e-259	Leptotene
Cox7a12	1.48121e-258	0.715622	0.843	0.405	3.67606e-254	Leptotene
Lgals12	2.65049e-258	0.8603	0.987	0.66	6.57798e-254	Leptotene
Atp5c1	1.48805e-257	0.666804	0.978	0.888	3.69303e-253	Leptotene
Ran2	7.09782e-256	0.60567	0.996	0.961	1.76154e-251	Leptotene
Rhox62	9.763e-254	0.806682	0.952	0.514	2.42298e-249	Leptotene
Ndufa131	2.01016e-250	0.62836	0.989	0.926	4.98882e-246	Leptotene
Rpl321	7.14634e-249	0.337593	1	1	1.77358e-244	Leptotene
Serbp12	4.16644e-248	0.578398	0.998	0.961	1.03403e-243	Leptotene
Rpl39	1.39533e-244	0.542867	0.998	0.995	3.46293e-240	Leptotene
Ptov11	1.49528e-243	0.728225	0.938	0.57	3.71098e-239	Leptotene
Ifitm22	6.34887e-241	0.839596	0.98	0.616	1.57566e-236	Leptotene
Rpl112	9.60889e-241	0.39383	1	0.998	2.38474e-236	Leptotene
Rpl82	1.3743e-240	0.46768	0.999	0.998	3.41074e-236	Leptotene
Emb1	2.44209e-240	0.633824	0.759	0.337	6.06077e-236	Leptotene
Ppia1	6.56508e-238	0.508025	1	0.999	1.62932e-233	Leptotene
Eef1g2	1.79513e-236	0.58583	0.998	0.972	4.45515e-232	Leptotene
Cct71	1.29277e-230	0.571533	0.991	0.941	3.20839e-226	Leptotene
Rpa21	3.30432e-230	0.681837	0.945	0.709	8.20067e-226	Leptotene
Fth11	2.36468e-228	0.497672	0.993	0.974	5.86866e-224	Leptotene
Plp2	2.37107e-227	0.693755	0.898	0.592	5.88452e-223	Leptotene
Atpif1	4.59026e-226	0.672247	0.984	0.869	1.13921e-221	Leptotene
Pdpn	6.52455e-225	0.644015	0.669	0.26	1.61926e-220	Leptotene
Rplp11	6.81761e-225	0.376593	1	0.999	1.692e-220	Leptotene
Rpl92	7.47933e-225	0.433633	1	0.992	1.85622e-220	Leptotene
Rps112	4.20677e-223	0.412979	1	0.999	1.04404e-218	Leptotene
Rplp22	2.14947e-221	0.466448	1	0.998	5.33456e-217	Leptotene
Selenoh2	4.4959e-221	0.752518	0.985	0.722	1.11579e-216	Leptotene
Dnd12	1.77607e-219	0.607804	0.756	0.303	4.40786e-215	Leptotene
Rpl362	2.72009e-216	0.512962	1	0.998	6.75073e-212	Leptotene
Cct41	1.97837e-215	0.57133	0.988	0.914	4.90992e-211	Leptotene
Ndufb21	6.25127e-215	0.629353	0.973	0.842	1.55144e-210	Leptotene
Sall41	1.70774e-214	0.552643	0.757	0.294	4.23826e-210	Leptotene
Psme22	2.57131e-213	0.621123	0.892	0.449	6.38148e-209	Leptotene
Hsp90ab12	2.38912e-210	0.410698	1	0.999	5.92932e-206	Leptotene
Nt5dc2	7.41857e-210	0.609555	0.856	0.492	1.84114e-205	Leptotene
Rps182	7.8436e-210	0.437412	1	0.999	1.94662e-205	Leptotene
Hspa82	2.47002e-205	0.472439	0.999	0.992	6.1301e-201	Leptotene
Utf12	4.97571e-203	0.464952	0.838	0.297	1.23487e-198	Leptotene
Mrpl232	6.12978e-203	0.59813	0.973	0.832	1.52129e-198	Leptotene
Psme12	5.3052e-201	0.587974	0.847	0.435	1.31664e-196	Leptotene
Sox21	5.7236e-201	0.558371	0.707	0.272	1.42048e-196	Leptotene
Zfp4621	1.81986e-200	0.539448	0.668	0.271	4.51653e-196	Leptotene
Glrx22	3.82837e-200	0.615263	0.866	0.508	9.50124e-196	Leptotene
Rpl36a1	2.24572e-199	0.503988	1	0.993	5.57344e-195	Leptotene
Ifitm32	1.20304e-198	0.534741	0.902	0.453	2.98572e-194	Leptotene
Snrpg1	1.4345e-198	0.554116	0.993	0.963	3.56015e-194	Leptotene
Rpl35a	1.46611e-198	0.325087	1	1	3.63859e-194	Leptotene
Cct51	1.65538e-198	0.541839	0.982	0.92	4.10833e-194	Leptotene
Rps261	1.37867e-197	0.400589	0.998	0.997	3.42159e-193	Leptotene
Gapdh2	4.70732e-197	0.644547	0.973	0.769	1.16826e-192	Leptotene
Prdx22	2.45749e-196	0.626301	0.947	0.624	6.099e-192	Leptotene
Snrpb	2.48215e-196	0.551767	0.988	0.912	6.16021e-192	Leptotene
Crip11	5.99905e-196	0.564843	0.818	0.383	1.48884e-191	Leptotene
Atp5g3	3.18634e-194	0.518125	0.983	0.936	7.90785e-190	Leptotene
Cenpa2	1.58626e-193	0.679168	0.879	0.48	3.93677e-189	Leptotene
Mdk	7.51908e-193	0.610496	0.935	0.614	1.86608e-188	Leptotene
Rpl102	1.05604e-191	0.477949	0.999	0.989	2.62088e-187	Leptotene
Rpl33	1.15723e-190	0.434522	1	0.991	2.87201e-186	Leptotene
Cpne51	2.2554e-189	0.491148	0.633	0.253	5.59745e-185	Leptotene
Ccnb21	1.02358e-188	0.629051	0.94	0.73	2.54032e-184	Leptotene
Cox7c	1.43905e-187	0.353472	0.999	0.998	3.57144e-183	Leptotene
Txn12	2.0074e-187	0.630766	0.921	0.573	4.98197e-183	Leptotene
Grn1	1.91509e-186	0.536321	0.702	0.304	4.75288e-182	Leptotene
Ppp1r14b1	3.51773e-186	0.570961	0.744	0.368	8.73031e-182	Leptotene
Tuba1a	1.055e-183	0.55724	0.759	0.39	2.61831e-179	Leptotene
Chchd102	1.00099e-182	0.615736	0.943	0.626	2.48425e-178	Leptotene
H2afv2	2.47488e-182	0.589004	0.977	0.828	6.14216e-178	Leptotene
Rps15a	5.07477e-180	0.275305	1	0.999	1.25946e-175	Leptotene
Tmem2562	8.05012e-180	0.60882	0.918	0.546	1.99788e-175	Leptotene
Eef1a12	1.63101e-179	0.352623	1	0.999	4.04783e-175	Leptotene
Mrpl421	2.78001e-178	0.492459	0.971	0.922	6.89943e-174	Leptotene
Rpa3	7.10371e-177	0.549802	0.887	0.617	1.763e-172	Leptotene
Rpl13a2	3.11985e-176	0.521646	0.993	0.947	7.74284e-172	Leptotene
Lsm71	1.30771e-175	0.510289	0.977	0.9	3.24548e-171	Leptotene
Tcea3	1.43011e-175	0.534302	0.678	0.312	3.54924e-171	Leptotene
Rpl412	3.84818e-174	0.471852	1	0.999	9.55042e-170	Leptotene
Psat1	7.65717e-174	0.520604	0.744	0.396	1.90036e-169	Leptotene
Atp5g2	5.08234e-173	0.39529	0.994	0.972	1.26133e-168	Leptotene
Cdx2	7.58793e-173	0.360348	0.395	0.095	1.88317e-168	Leptotene
Gata2	2.74465e-170	0.4558	0.608	0.264	6.81167e-166	Leptotene
Rpl7a	3.85827e-170	0.332643	1	0.991	9.57547e-166	Leptotene
Rcc21	3.02498e-169	0.562941	0.847	0.536	7.50741e-165	Leptotene
H2afy2	3.86977e-169	0.503397	0.977	0.899	9.60399e-165	Leptotene
Rps27a1	2.64025e-167	0.311936	1	0.999	6.55257e-163	Leptotene
Wdr6	4.08929e-167	0.451806	0.583	0.242	1.01488e-162	Leptotene
Hsp90aa11	9.8844e-167	0.41294	1	0.999	2.45311e-162	Leptotene
Psma3	1.05169e-166	0.487149	0.986	0.94	2.61008e-162	Leptotene
Msx1	4.09035e-166	0.414562	0.547	0.193	1.01514e-161	Leptotene
Tuba3a	4.6966e-166	0.524774	0.862	0.488	1.1656e-161	Leptotene
Rps27l	3.20334e-165	0.417503	0.997	0.988	7.95004e-161	Leptotene
Tex19.1	1.41429e-163	0.600563	0.879	0.621	3.50999e-159	Leptotene
Rpl272	4.5565e-162	0.484148	0.997	0.976	1.13083e-157	Leptotene
Aldoa2	3.32052e-160	0.543208	0.896	0.563	8.24088e-156	Leptotene
Aldh7a12	1.23252e-157	0.515091	0.836	0.542	3.05886e-153	Leptotene
Msx2	8.83265e-157	0.402929	0.539	0.21	2.19209e-152	Leptotene
Gpx12	2.49253e-156	0.513585	0.875	0.492	6.18596e-152	Leptotene
Anp32b2	4.00559e-154	0.499132	0.995	0.956	9.94107e-150	Leptotene
Slc25a52	1.78154e-153	0.491693	0.922	0.571	4.42142e-149	Leptotene
Stmn11	6.144e-150	0.500558	0.982	0.911	1.52482e-145	Leptotene
Rpl142	3.08299e-149	0.281308	1	0.999	7.65137e-145	Leptotene
Hnrnpab1	4.60093e-149	0.528619	0.949	0.8	1.14186e-144	Leptotene
Dctpp12	6.59619e-149	0.473042	0.983	0.922	1.63704e-144	Leptotene
Sumo21	8.08849e-148	0.427762	0.992	0.957	2.0074e-143	Leptotene
Lin28a1	7.59416e-146	0.376123	0.518	0.202	1.88472e-141	Leptotene
Wfdc21	1.53103e-145	0.388511	0.52	0.2	3.79971e-141	Leptotene
Cyc1	2.02868e-145	0.451057	0.967	0.889	5.03478e-141	Leptotene
Mfge81	2.25509e-141	0.449224	0.727	0.402	5.59668e-137	Leptotene
Rpl152	4.19557e-140	0.288563	1	0.998	1.04126e-135	Leptotene
Cox7a2	1.82169e-139	0.343471	0.994	0.983	4.52108e-135	Leptotene
Fkbp41	7.75584e-139	0.479021	0.955	0.79	1.92485e-134	Leptotene
Jund	1.70785e-138	0.425261	0.894	0.632	4.23854e-134	Leptotene
Tecr	2.44657e-137	0.466185	0.927	0.688	6.07189e-133	Leptotene
Park71	4.27739e-137	0.352731	0.992	0.957	1.06156e-132	Leptotene
Rpl23a2	2.67614e-136	0.306501	1	0.999	6.64164e-132	Leptotene
Galk11	7.50858e-136	0.452168	0.751	0.431	1.86348e-131	Leptotene
Ndufs6	2.53196e-135	0.385807	0.981	0.945	6.28381e-131	Leptotene
Cdkn1a	9.32532e-134	0.392848	0.546	0.236	2.31436e-129	Leptotene
Mycn1	1.04545e-133	0.392603	0.549	0.23	2.59461e-129	Leptotene
Alpl1	1.14247e-133	0.398198	0.57	0.252	2.83539e-129	Leptotene
Spag71	1.53169e-132	0.413817	0.766	0.453	3.80135e-128	Leptotene
Gm8186	4.33355e-132	0.469322	0.824	0.563	1.0755e-127	Leptotene
Tmem1601	2.91759e-131	0.443604	0.856	0.552	7.24088e-127	Leptotene
Snrpe1	1.32582e-130	0.344606	0.993	0.971	3.29041e-126	Leptotene
Nudc2	1.53e-130	0.466902	0.973	0.849	3.79715e-126	Leptotene
Dbi	2.91905e-130	0.426075	0.976	0.871	7.2445e-126	Leptotene
Actb	4.46724e-130	0.493142	0.997	0.944	1.10868e-125	Leptotene
Rps161	1.49396e-129	0.328994	1	0.997	3.70771e-125	Leptotene
Basp11	4.80832e-129	0.373103	0.514	0.219	1.19333e-124	Leptotene
Slc22a18	1.5554e-128	0.305727	0.392	0.128	3.86019e-124	Leptotene
Anp32e2	1.92012e-128	0.444892	0.796	0.486	4.76536e-124	Leptotene
Uqcrb1	4.25511e-128	0.427489	0.989	0.949	1.05603e-123	Leptotene
Bex3	6.34131e-128	0.471988	0.916	0.737	1.57379e-123	Leptotene
Cyct	1.5895e-126	0.532914	0.829	0.586	3.94482e-122	Leptotene
Foxr11	3.72244e-126	0.368568	0.563	0.256	9.23835e-122	Leptotene
Bst21	5.18227e-126	0.417174	0.748	0.4	1.28614e-121	Leptotene
Psma41	6.24663e-125	0.441637	0.979	0.888	1.55029e-120	Leptotene
Gng13	6.63777e-124	0.309458	0.632	0.323	1.64736e-119	Leptotene
Ndufb8	6.23577e-123	0.386187	0.982	0.938	1.54759e-118	Leptotene
Dmrt1	2.96474e-122	0.341055	0.462	0.187	7.3579e-118	Leptotene
Pdgfa2	4.34345e-122	0.430369	0.762	0.42	1.07796e-117	Leptotene
Tspo1	7.26178e-122	0.367852	0.588	0.281	1.80223e-117	Leptotene
Mcm31	7.83942e-122	0.472218	0.857	0.627	1.94559e-117	Leptotene
Klf51	9.6418e-121	0.388679	0.569	0.27	2.3929e-116	Leptotene
Rexo22	3.63785e-120	0.440818	0.894	0.636	9.02841e-116	Leptotene
Idh3g1	4.46892e-120	0.431387	0.926	0.785	1.1091e-115	Leptotene
Rpl7	6.41671e-120	0.257826	0.999	0.996	1.5925e-115	Leptotene
Arpc1b2	1.05532e-119	0.364807	0.783	0.409	2.6191e-115	Leptotene
Ndufa2	1.28726e-119	0.324634	0.99	0.974	3.19471e-115	Leptotene
Pmm12	1.52519e-119	0.441588	0.874	0.602	3.78522e-115	Leptotene
Calm21	5.2447e-119	0.365798	0.994	0.965	1.30163e-114	Leptotene
Tceal92	6.50663e-119	0.411116	0.889	0.584	1.61481e-114	Leptotene
Fbxo6	1.44748e-118	0.361772	0.572	0.286	3.59236e-114	Leptotene
Rasgrp2	4.6777e-118	0.356741	0.485	0.208	1.16091e-113	Leptotene
Atp5j2	6.56112e-118	0.342021	0.994	0.986	1.62834e-113	Leptotene
Sh3bgrl3	1.56343e-117	0.43075	0.931	0.743	3.88011e-113	Leptotene
Mcm72	3.8226e-117	0.419116	0.756	0.454	9.48693e-113	Leptotene
Rps92	4.204e-117	0.286267	0.996	0.996	1.04335e-112	Leptotene
Wdr181	5.0709e-117	0.447899	0.856	0.638	1.2585e-112	Leptotene
Snrpd11	5.132e-117	0.40597	0.977	0.92	1.27366e-112	Leptotene
Naca2	4.89415e-116	0.331928	0.997	0.985	1.21463e-111	Leptotene
Phpt1	2.84743e-115	0.367392	0.678	0.371	7.06674e-111	Leptotene
Cct81	6.41799e-115	0.403009	0.991	0.94	1.59282e-110	Leptotene
Rps132	9.39138e-114	0.273496	0.999	0.994	2.33075e-109	Leptotene
Ly6e	1.60423e-113	0.298819	0.463	0.195	3.98138e-109	Leptotene
Rpl292	3.04786e-113	0.294321	0.997	0.991	7.56419e-109	Leptotene
Porcn1	7.91382e-113	0.326875	0.496	0.211	1.96405e-108	Leptotene
Pdlim12	3.03862e-112	0.292593	0.435	0.17	7.54124e-108	Leptotene
Trim281	1.66166e-111	0.42985	0.921	0.788	4.12391e-107	Leptotene
Tdh2	6.19749e-111	0.341459	0.596	0.265	1.53809e-106	Leptotene
Asns1	9.30604e-111	0.369362	0.635	0.336	2.30957e-106	Leptotene
Siva11	1.55659e-110	0.423088	0.972	0.881	3.86315e-106	Leptotene
Uba1	6.11205e-110	0.420458	0.873	0.681	1.51689e-105	Leptotene
Cks1b1	2.92791e-109	0.387019	0.849	0.574	7.26648e-105	Leptotene
Rbpms1	1.05547e-108	0.395995	0.684	0.4	2.61947e-104	Leptotene
Set2	5.38213e-108	0.373526	0.982	0.861	1.33574e-103	Leptotene
Arhgdig	3.64324e-106	0.336597	0.539	0.263	9.04178e-102	Leptotene
Slc25a42	5.86524e-106	0.342953	0.97	0.839	1.45563e-101	Leptotene
Marcksl12	5.90961e-105	0.3789	0.955	0.714	1.46665e-100	Leptotene
Ldha	8.84507e-104	0.320861	0.616	0.327	2.19517e-99	Leptotene
Rpl51	1.12205e-103	0.272383	0.999	0.989	2.78469e-99	Leptotene
Rnf182	1.88924e-103	0.305016	0.447	0.196	4.6887e-99	Leptotene
Ctps2	3.6396e-103	0.323961	0.522	0.262	9.03275e-99	Leptotene
Pim12	6.16583e-103	0.410607	0.656	0.348	1.53024e-98	Leptotene
Uqcrc1	7.01358e-103	0.359154	0.956	0.863	1.74063e-98	Leptotene
Nhp22	7.93463e-103	0.398259	0.946	0.795	1.96922e-98	Leptotene
Myl12a1	9.86355e-103	0.39163	0.957	0.829	2.44794e-98	Leptotene
Nudt211	1.0118e-102	0.361838	0.961	0.872	2.51109e-98	Leptotene
Gamt	9.98884e-102	0.280962	0.485	0.216	2.47903e-97	Leptotene
Rpl43	1.86124e-101	0.258657	1	0.994	4.61922e-97	Leptotene
Usmg51	6.13682e-101	0.378348	0.978	0.906	1.52304e-96	Leptotene
Cycs2	6.21979e-101	0.426188	0.946	0.817	1.54363e-96	Leptotene
Taldo11	6.5847e-101	0.382088	0.923	0.704	1.63419e-96	Leptotene
Rpsa	8.81637e-101	0.271715	1	0.996	2.18805e-96	Leptotene
Rhox2a	1.00501e-100	0.361291	0.701	0.433	2.49424e-96	Leptotene
Sf3b3	1.56642e-100	0.41153	0.896	0.739	3.88755e-96	Leptotene
Dazl	3.55193e-100	0.371397	0.994	0.953	8.81517e-96	Leptotene
Eif3i	2.49804e-99	0.360456	0.967	0.87	6.19964e-95	Leptotene
Cd24a2	3.08156e-99	0.346421	0.59	0.302	7.64782e-95	Leptotene
Ppic	3.2523e-99	0.317084	0.529	0.262	8.07155e-95	Leptotene
Snrpf1	5.0308e-99	0.289373	0.988	0.968	1.24854e-94	Leptotene
Calcoco22	1.09482e-98	0.267007	0.351	0.125	2.71714e-94	Leptotene
Tacc2	3.18177e-98	0.250005	0.324	0.109	7.89651e-94	Leptotene
Isyna11	3.34784e-98	0.313163	0.724	0.41	8.30867e-94	Leptotene
Rpl36al2	1.51823e-97	0.3455	0.984	0.94	3.76794e-93	Leptotene
Mcm61	1.64954e-97	0.429438	0.849	0.664	4.09382e-93	Leptotene
U2af12	2.60024e-97	0.411048	0.963	0.887	6.45328e-93	Leptotene
Mpnd	3.12477e-97	0.320573	0.558	0.287	7.75505e-93	Leptotene
Cpxm1	4.49514e-97	0.315009	0.485	0.234	1.1156e-92	Leptotene
Polr2f	5.48511e-97	0.323673	0.97	0.927	1.36129e-92	Leptotene
Thap11	1.19845e-96	0.344496	0.723	0.488	2.9743e-92	Leptotene
Ndufab1	1.53245e-96	0.32484	0.985	0.951	3.80325e-92	Leptotene
Asna12	2.50194e-96	0.359682	0.807	0.528	6.20931e-92	Leptotene
C1qbp2	2.95662e-96	0.384226	0.919	0.672	7.33773e-92	Leptotene
Idh2	3.91764e-96	0.338159	0.632	0.359	9.72279e-92	Leptotene
BC0486792	1.16871e-95	0.297449	0.606	0.288	2.90051e-91	Leptotene
Serf2	5.70575e-95	0.290778	0.995	0.983	1.41605e-90	Leptotene
Ccnb12	1.70281e-94	0.52161	0.648	0.381	4.22603e-90	Leptotene
Ndufb4	3.13887e-94	0.315584	0.972	0.926	7.79004e-90	Leptotene
Gcat2	5.13356e-94	0.301815	0.598	0.307	1.27405e-89	Leptotene
Phf19	9.30336e-94	0.257019	0.355	0.134	2.30891e-89	Leptotene
Ddx39b1	5.15774e-93	0.395414	0.926	0.811	1.28005e-88	Leptotene
Hnrnpa2b1	5.89792e-93	0.327958	0.992	0.961	1.46375e-88	Leptotene
Psmb11	7.69165e-93	0.324288	0.984	0.94	1.90891e-88	Leptotene
Apex12	8.53626e-93	0.390447	0.858	0.647	2.11853e-88	Leptotene
Ube2l32	1.20613e-91	0.348352	0.962	0.884	2.99336e-87	Leptotene
Ranbp12	2.89263e-91	0.360009	0.987	0.94	7.17892e-87	Leptotene
Cdkn2d	7.39738e-91	0.363268	0.698	0.454	1.83588e-86	Leptotene
Psma21	1.4104e-90	0.362708	0.979	0.935	3.50033e-86	Leptotene
Npnt	4.2188e-90	0.311408	0.486	0.247	1.04702e-85	Leptotene
Hint2	8.1466e-90	0.257624	0.799	0.506	2.02182e-85	Leptotene
Hnrnph3	1.5645e-88	0.382974	0.864	0.695	3.88277e-84	Leptotene
Cnpy2	3.70478e-88	0.329479	0.756	0.506	9.19452e-84	Leptotene
Rpl382	1.48143e-87	0.296163	0.998	0.991	3.67662e-83	Leptotene
Psmb6	2.98192e-87	0.30176	0.987	0.955	7.40053e-83	Leptotene
Rbm39	3.73702e-87	0.322759	0.987	0.943	9.27453e-83	Leptotene
Hmbs	5.21128e-87	0.300901	0.683	0.427	1.29333e-82	Leptotene
Tkt	2.0223e-86	0.315136	0.813	0.58	5.01894e-82	Leptotene
Cdca31	3.52447e-86	0.333531	0.688	0.413	8.74703e-82	Leptotene
Abhd111	1.45261e-85	0.278494	0.478	0.237	3.60509e-81	Leptotene
Mcm21	2.10796e-85	0.337955	0.685	0.435	5.23153e-81	Leptotene
Pdlim41	2.22458e-85	0.29287	0.492	0.241	5.52096e-81	Leptotene
Mdh22	2.53638e-85	0.439991	0.912	0.795	6.29479e-81	Leptotene
Eci1	3.45793e-85	0.29133	0.62	0.367	8.5819e-81	Leptotene
Ptms1	4.65227e-85	0.325697	0.718	0.457	1.1546e-80	Leptotene
Alyref	1.55197e-84	0.305246	0.897	0.75	3.85169e-80	Leptotene
Ndufv3	6.02628e-84	0.312676	0.934	0.771	1.4956e-79	Leptotene
Bex1	2.75193e-83	0.370046	0.885	0.718	6.82973e-79	Leptotene
Wdr77	9.35144e-83	0.338357	0.673	0.449	2.32084e-78	Leptotene
Nxt12	3.58477e-82	0.327455	0.752	0.537	8.89669e-78	Leptotene
Pttg11	2.73996e-81	0.276215	0.764	0.514	6.80002e-77	Leptotene
Hddc2	2.96077e-81	0.317369	0.727	0.509	7.34804e-77	Leptotene
Gjb31	4.50219e-81	0.269376	0.43	0.19	1.11735e-76	Leptotene
Ddx391	6.23788e-81	0.392427	0.784	0.594	1.54812e-76	Leptotene
Pgp1	6.24707e-81	0.362981	0.837	0.669	1.5504e-76	Leptotene
Lig1	8.1221e-81	0.320565	0.969	0.854	2.01574e-76	Leptotene
Pbx2	8.8737e-81	0.298723	0.587	0.35	2.20228e-76	Leptotene
Psma72	1.17287e-80	0.336671	0.974	0.873	2.91082e-76	Leptotene
Col18a11	1.81156e-80	0.262563	0.496	0.251	4.49594e-76	Leptotene
Gstp1	1.84451e-80	0.250893	0.414	0.191	4.5777e-76	Leptotene
Sarnp	1.91821e-80	0.304172	0.958	0.866	4.76061e-76	Leptotene
Bola22	4.49994e-80	0.330519	0.977	0.897	1.1168e-75	Leptotene
Actn11	4.9842e-80	0.29024	0.575	0.329	1.23698e-75	Leptotene
Cd9	7.51006e-80	0.313823	0.746	0.504	1.86385e-75	Leptotene
Pafah1b3	9.92807e-80	0.330816	0.875	0.667	2.46395e-75	Leptotene
Tyms1	1.38023e-79	0.31583	0.678	0.431	3.42546e-75	Leptotene
Zfp4282	1.85733e-79	0.344425	0.758	0.526	4.60952e-75	Leptotene
Impdh22	1.97466e-79	0.355837	0.923	0.76	4.90071e-75	Leptotene
Cacybp1	5.45525e-79	0.320653	0.988	0.943	1.35388e-74	Leptotene
Sms2	6.3708e-79	0.339158	0.942	0.796	1.58111e-74	Leptotene
Lsm4	6.87666e-79	0.261698	0.985	0.951	1.70665e-74	Leptotene
Endog	1.32512e-78	0.268583	0.707	0.457	3.28868e-74	Leptotene
Scd2	1.46969e-78	0.267376	0.489	0.245	3.64747e-74	Leptotene
Naa101	6.32251e-78	0.299975	0.695	0.457	1.56912e-73	Leptotene
Mcmbp	2.00301e-77	0.372953	0.786	0.591	4.97107e-73	Leptotene
Iah1	2.18661e-77	0.290814	0.851	0.642	5.42673e-73	Leptotene
Mrpl3	2.19448e-77	0.316941	0.785	0.586	5.44626e-73	Leptotene
Pold1	3.99344e-77	0.309974	0.731	0.516	9.91091e-73	Leptotene
Coprs	5.26341e-77	0.31937	0.886	0.73	1.30627e-72	Leptotene
Tsen341	8.15969e-77	0.290125	0.804	0.548	2.02507e-72	Leptotene
Suclg11	1.59821e-76	0.350602	0.881	0.741	3.96645e-72	Leptotene
Maged1	5.41328e-76	0.331976	0.953	0.865	1.34347e-71	Leptotene
Hells	1.78383e-75	0.291412	0.991	0.938	4.4271e-71	Leptotene
Sdhaf4	3.88689e-75	0.293784	0.896	0.747	9.64649e-71	Leptotene
Dusp5	5.45712e-75	0.269409	0.454	0.233	1.35435e-70	Leptotene
Lamtor4	5.71198e-75	0.262883	0.824	0.577	1.4176e-70	Leptotene
Lsm8	6.14173e-74	0.346925	0.928	0.8	1.52425e-69	Leptotene
Anapc13	9.53369e-74	0.290452	0.97	0.91	2.36607e-69	Leptotene
Gnb22	1.88967e-73	0.2991	0.783	0.548	4.68978e-69	Leptotene
Hnrnpa12	1.89958e-73	0.372632	0.966	0.811	4.71437e-69	Leptotene
Nsmce4a1	5.24742e-73	0.29479	0.77	0.535	1.3023e-68	Leptotene
Stip12	5.50545e-73	0.348703	0.878	0.736	1.36634e-68	Leptotene
Axin2	6.46394e-73	0.265362	0.455	0.244	1.60422e-68	Leptotene
Rrm21	9.68301e-73	0.334337	0.651	0.427	2.40313e-68	Leptotene
Asah1	4.72757e-72	0.277844	0.51	0.293	1.17329e-67	Leptotene
Dppa42	4.47066e-71	0.275576	0.635	0.362	1.10953e-66	Leptotene
Cox6b21	1.2786e-70	0.312421	0.862	0.637	3.17323e-66	Leptotene
Ccna22	2.66627e-70	0.328344	0.649	0.435	6.61714e-66	Leptotene
Elob2	2.78957e-70	0.256579	0.992	0.97	6.92315e-66	Leptotene
Oxct1	1.19597e-69	0.27391	0.637	0.417	2.96815e-65	Leptotene
Psmb21	1.54322e-69	0.25835	0.979	0.939	3.82996e-65	Leptotene
Cxxc5	1.87784e-69	0.297657	0.582	0.359	4.66042e-65	Leptotene
Nudt41	7.55346e-69	0.303081	0.7	0.481	1.87462e-64	Leptotene
Ccne1	1.16501e-68	0.282624	0.537	0.319	2.89132e-64	Leptotene
Cad	2.39019e-68	0.29386	0.638	0.423	5.93197e-64	Leptotene
Lef11	4.98226e-68	0.255176	0.472	0.246	1.2365e-63	Leptotene
Etfb2	6.35363e-67	0.28858	0.742	0.5	1.57684e-62	Leptotene
Dnajc82	6.37162e-67	0.299699	0.923	0.791	1.58131e-62	Leptotene
Rbm8a1	7.31261e-67	0.266917	0.976	0.932	1.81484e-62	Leptotene
Atox1	2.02054e-66	0.26396	0.975	0.94	5.01458e-62	Leptotene
Ppdpf2	3.10416e-66	0.302414	0.849	0.642	7.7039e-62	Leptotene
Dynlt1f	9.97736e-66	0.261382	0.749	0.516	2.47618e-61	Leptotene
Fmc1	4.56132e-65	0.276116	0.721	0.517	1.13203e-60	Leptotene
Eef1akmt1	1.13176e-64	0.277484	0.681	0.477	2.8088e-60	Leptotene
Rheb	2.0008e-64	0.30559	0.915	0.797	4.96559e-60	Leptotene
Cnn31	1.25932e-63	0.27734	0.681	0.434	3.12539e-59	Leptotene
Mta3	9.84645e-63	0.283277	0.766	0.585	2.44369e-58	Leptotene
Serf1	2.67236e-62	0.260149	0.96	0.893	6.63226e-58	Leptotene
Polr2h1	3.33967e-62	0.27934	0.843	0.671	8.28839e-58	Leptotene
Ubl4a	4.25356e-62	0.273489	0.831	0.642	1.05565e-57	Leptotene
Mrps36	6.92721e-62	0.251165	0.873	0.705	1.71919e-57	Leptotene
Cox7b2	1.21421e-60	0.459522	0.885	0.723	3.01344e-56	Leptotene
Exosc8	1.34444e-60	0.301324	0.91	0.816	3.33663e-56	Leptotene
Tfdp11	1.5309e-60	0.256788	0.712	0.528	3.79938e-56	Leptotene
Adsl	1.79955e-60	0.280738	0.675	0.493	4.46613e-56	Leptotene
Gpi11	2.06133e-60	0.262843	0.844	0.666	5.11581e-56	Leptotene
Pdcd61	2.57992e-60	0.261974	0.642	0.431	6.40284e-56	Leptotene
Idi1	4.34877e-60	0.253912	0.51	0.304	1.07928e-55	Leptotene
Tmeff1	6.07685e-59	0.255215	0.44	0.249	1.50815e-54	Leptotene
Ctps	8.03948e-59	0.266133	0.752	0.566	1.99524e-54	Leptotene
Thyn1	3.42111e-58	0.26575	0.89	0.737	8.49051e-54	Leptotene
Fkbp2	5.03533e-58	0.254534	0.877	0.729	1.24967e-53	Leptotene
Osgep	6.08029e-58	0.270687	0.859	0.711	1.50901e-53	Leptotene
Ube2a	9.19829e-58	0.259069	0.962	0.862	2.28283e-53	Leptotene
Slbp	1.41893e-57	0.301254	0.956	0.86	3.5215e-53	Leptotene
Vars1	1.80188e-57	0.263609	0.675	0.471	4.4719e-53	Leptotene
Wdr61	4.24776e-57	0.265225	0.854	0.707	1.05421e-52	Leptotene
Dtymk2	1.69372e-56	0.280199	0.931	0.822	4.20348e-52	Leptotene
Slc25a391	1.76736e-56	0.266968	0.72	0.507	4.38624e-52	Leptotene
Ergic2	3.84654e-56	0.302152	0.879	0.724	9.54634e-52	Leptotene
Psmg1	9.91646e-56	0.269948	0.879	0.74	2.46107e-51	Leptotene
Emg1	1.35652e-55	0.273762	0.917	0.809	3.36661e-51	Leptotene
Cdc202	1.56153e-55	0.450305	0.649	0.481	3.8754e-51	Leptotene
Pmf11	1.95447e-55	0.27359	0.828	0.672	4.8506e-51	Leptotene
Ubtf1	2.44546e-54	0.288073	0.764	0.559	6.06914e-50	Leptotene
Clpp2	2.66054e-54	0.270106	0.844	0.69	6.60292e-50	Leptotene
Mrpl361	3.59426e-54	0.265717	0.801	0.613	8.92024e-50	Leptotene
Runx1t11	6.14155e-54	0.282538	0.464	0.273	1.52421e-49	Leptotene
Colgalt1	1.40231e-53	0.267066	0.583	0.398	3.48026e-49	Leptotene
Polr2g	1.25538e-52	0.263144	0.91	0.784	3.11559e-48	Leptotene
Upf3b	3.68612e-52	0.312155	0.804	0.652	9.14822e-48	Leptotene
Phb21	3.85747e-52	0.264293	0.925	0.795	9.57347e-48	Leptotene
Mcm4	4.53662e-52	0.274273	0.612	0.427	1.1259e-47	Leptotene
Rbbp7	6.93835e-52	0.252052	0.94	0.854	1.72196e-47	Leptotene
Hpf1	9.18466e-52	0.285147	0.834	0.682	2.27945e-47	Leptotene
Ube2b1	1.39596e-51	0.269238	0.951	0.865	3.4645e-47	Leptotene
Mrps28	1.69229e-51	0.251284	0.827	0.652	4.19992e-47	Leptotene
Smarca2	4.68495e-51	0.26063	0.573	0.39	1.16271e-46	Leptotene
Magoh1	1.44366e-50	0.261104	0.925	0.848	3.58288e-46	Leptotene
Acsl3	1.51546e-50	0.269825	0.603	0.421	3.76106e-46	Leptotene
Gmnn1	2.67216e-50	0.266763	0.926	0.817	6.63176e-46	Leptotene
Ppa1	6.71679e-49	0.251255	0.91	0.792	1.66697e-44	Leptotene
Sdha	7.89524e-49	0.266092	0.888	0.763	1.95944e-44	Leptotene
Cox8a2	1.33004e-46	0.361953	0.908	0.77	3.30088e-42	Leptotene
Eif4a3	6.40562e-45	0.257604	0.845	0.733	1.58975e-40	Leptotene
Ezh2	1.75775e-40	0.257421	0.868	0.729	4.36239e-36	Leptotene
Stra81	0	2.07426	0.968	0.454	0	Zygotene
Tex12	0	1.89642	0.982	0.728	0	Zygotene
Mphosph8	0	1.49321	0.99	0.922	0	Zygotene
Snu13	2.59403e-303	1.06216	0.991	0.972	6.43786e-299	Zygotene
Tex30	2.6665e-278	1.24644	0.982	0.918	6.61772e-274	Zygotene
Selenok	3.24869e-275	1.39148	0.97	0.857	8.06261e-271	Zygotene
Med21	1.31909e-269	1.33522	0.973	0.877	3.27372e-265	Zygotene
M1ap	3.32592e-264	1.53754	0.884	0.472	8.25427e-260	Zygotene
Dbi1	1.76444e-237	1.1164	0.966	0.895	4.37899e-233	Zygotene
Hprt	8.46991e-237	1.31618	0.92	0.691	2.10206e-232	Zygotene
Tex101	1.84077e-231	1.40533	0.939	0.578	4.56842e-227	Zygotene
Tuba3a1	3.51023e-227	1.32638	0.906	0.562	8.71169e-223	Zygotene
Cited1	3.13428e-222	1.21885	0.885	0.521	7.77866e-218	Zygotene
Slc25a311	1.71421e-210	1.09824	0.954	0.784	4.25432e-206	Zygotene
Swi51	1.04249e-206	0.862127	0.984	0.956	2.58726e-202	Zygotene
Cox5a	1.03753e-204	0.713193	0.992	0.978	2.57494e-200	Zygotene
Haus8	5.47269e-198	1.13572	0.799	0.408	1.35821e-193	Zygotene
Pde6d	9.67554e-195	1.11541	0.869	0.626	2.40127e-190	Zygotene
Dmrtc2	2.83891e-187	1.01708	0.707	0.27	7.04561e-183	Zygotene
Xlr4c	2.88433e-182	1.09417	0.755	0.359	7.15834e-178	Zygotene
Minos1	8.81204e-181	0.727232	0.982	0.973	2.18697e-176	Zygotene
Lrrc42	1.09122e-180	1.0865	0.928	0.813	2.70818e-176	Zygotene
Xlr4a	1.93593e-179	1.10264	0.793	0.429	4.80458e-175	Zygotene
Arpc1a	1.34438e-167	0.96828	0.941	0.837	3.33649e-163	Zygotene
Xlr4b	1.82064e-166	1.09904	0.753	0.395	4.51847e-162	Zygotene
Ube2t	6.19541e-166	1.01127	0.903	0.747	1.53758e-161	Zygotene
Pigp	8.64629e-166	1.05657	0.942	0.8	2.14584e-161	Zygotene
Uqcrh	2.61853e-165	0.610351	0.99	0.978	6.49866e-161	Zygotene
Sec22b	5.64015e-165	0.991885	0.839	0.616	1.39977e-160	Zygotene
Dcps	3.25471e-164	0.992334	0.802	0.512	8.07755e-160	Zygotene
Uqcr10	1.83488e-162	0.778357	0.976	0.949	4.55381e-158	Zygotene
Atp6v1g1	1.33114e-161	0.820368	0.971	0.932	3.30361e-157	Zygotene
Esco21	1.83127e-161	0.952173	0.93	0.821	4.54484e-157	Zygotene
Tmem59	8.75019e-158	0.98422	0.866	0.685	2.17162e-153	Zygotene
Swt1	8.82922e-158	0.960996	0.918	0.765	2.19124e-153	Zygotene
Atox11	8.35273e-157	0.72194	0.967	0.949	2.07298e-152	Zygotene
H2-K1	8.21876e-156	0.886637	0.784	0.337	2.03973e-151	Zygotene
Lypd4	1.25488e-154	0.698492	0.482	0.126	3.11437e-150	Zygotene
Hint1	1.57589e-154	0.592013	0.994	0.979	3.91105e-150	Zygotene
Cox7c1	1.27392e-151	0.485617	1	0.998	3.16161e-147	Zygotene
Cdkn2a	2.41127e-147	0.957894	0.812	0.535	5.9843e-143	Zygotene
1700013H16Rik	5.57621e-146	1.09056	0.793	0.491	1.3839e-141	Zygotene
Eif2s21	5.71135e-144	0.674336	0.991	0.976	1.41744e-139	Zygotene
H2-D1	8.47387e-143	0.880181	0.641	0.245	2.10305e-138	Zygotene
Spdya	1.05816e-139	0.79609	0.681	0.268	2.62613e-135	Zygotene
Cenpw	1.51369e-139	0.866837	0.938	0.875	3.75668e-135	Zygotene
Psmb4	8.50032e-139	0.703603	0.944	0.912	2.10961e-134	Zygotene
Asf1b	1.43353e-137	0.91915	0.786	0.545	3.55774e-133	Zygotene
Vps29	4.33854e-137	0.923304	0.895	0.773	1.07674e-132	Zygotene
Ndufs5	3.5796e-136	0.591875	0.985	0.975	8.88385e-132	Zygotene
Dazl1	8.14091e-136	0.653366	0.991	0.963	2.02041e-131	Zygotene
Tbca	4.15125e-135	0.658878	0.96	0.96	1.03026e-130	Zygotene
Tpgs2	1.41462e-133	0.982177	0.822	0.616	3.5108e-129	Zygotene
Iqcb1	4.43635e-133	0.817541	0.92	0.769	1.10101e-128	Zygotene
Rex1bd	1.92259e-132	0.936527	0.807	0.617	4.77148e-128	Zygotene
Acer3	1.52198e-130	0.7842	0.649	0.3	3.77725e-126	Zygotene
Esf1	8.82876e-130	0.782493	0.956	0.87	2.19112e-125	Zygotene
Rab6a	1.73787e-126	0.83779	0.866	0.716	4.31305e-122	Zygotene
Dnajb11	1.78703e-126	0.899444	0.842	0.673	4.43506e-122	Zygotene
Atp5j21	7.12534e-126	0.532705	0.987	0.988	1.76837e-121	Zygotene
Smc1b	1.07214e-125	0.627437	0.999	0.972	2.66085e-121	Zygotene
Ndufa21	1.05695e-124	0.554853	0.986	0.978	2.62313e-120	Zygotene
2010107E04Rik	2.93666e-124	0.575301	0.98	0.974	7.2882e-120	Zygotene
Synj2bp	1.03151e-123	0.826178	0.762	0.509	2.56001e-119	Zygotene
Timm10b	1.23468e-123	0.799274	0.882	0.758	3.06422e-119	Zygotene
Serf21	7.01992e-123	0.493898	0.997	0.985	1.7422e-118	Zygotene
Ndufb6	2.35852e-122	0.613307	0.977	0.954	5.85337e-118	Zygotene
Syce2	3.9536e-122	0.655045	0.971	0.945	9.81204e-118	Zygotene
Sarnp1	5.53193e-122	0.698432	0.936	0.89	1.37292e-117	Zygotene
Hells1	3.40887e-121	0.590166	0.992	0.949	8.46014e-117	Zygotene
Lamtor2	5.00759e-121	0.736117	0.929	0.89	1.24278e-116	Zygotene
Hccs	7.85081e-120	0.866333	0.861	0.744	1.94841e-115	Zygotene
Eif1ad	2.82509e-119	0.85858	0.803	0.634	7.0113e-115	Zygotene
Kdm5a	1.5017e-118	0.773547	0.922	0.812	3.72691e-114	Zygotene
Rbmx2	3.18357e-118	0.847634	0.887	0.771	7.90097e-114	Zygotene
Cct31	9.15751e-118	0.572511	0.968	0.96	2.27271e-113	Zygotene
Stk31	2.18908e-116	0.690941	0.971	0.903	5.43286e-112	Zygotene
Timm17b	4.6126e-116	0.727743	0.912	0.839	1.14476e-111	Zygotene
Ssb	4.97806e-116	0.623228	0.984	0.966	1.23545e-111	Zygotene
Eaf2	1.24045e-113	0.679775	0.499	0.185	3.07855e-109	Zygotene
Sumo22	1.99966e-113	0.549521	0.987	0.965	4.96276e-109	Zygotene
Nmb	1.96949e-112	0.724298	0.571	0.268	4.88788e-108	Zygotene
Mrpl35	6.16159e-112	0.678472	0.912	0.86	1.52918e-107	Zygotene
Emd	6.43002e-112	0.805949	0.836	0.701	1.5958e-107	Zygotene
Rps27l1	8.94634e-110	0.46944	0.996	0.99	2.2203e-105	Zygotene
Slbp1	8.45617e-109	0.743757	0.924	0.886	2.09865e-104	Zygotene
Ccdc25	5.11783e-107	0.760242	0.8	0.613	1.27014e-102	Zygotene
Srsf9	2.48556e-106	0.731013	0.863	0.789	6.16866e-102	Zygotene
Anapc131	3.08406e-105	0.594216	0.972	0.923	7.65402e-101	Zygotene
Rtn3	3.62206e-104	0.789772	0.847	0.732	8.98924e-100	Zygotene
Uqcr11	6.94761e-104	0.514378	0.985	0.978	1.72426e-99	Zygotene
Hsf2bp	1.0115e-103	0.794591	0.796	0.634	2.51034e-99	Zygotene
Eif5b1	1.92401e-103	0.580701	0.973	0.95	4.775e-99	Zygotene
Lig11	1.77695e-102	0.650146	0.933	0.885	4.41003e-98	Zygotene
Sfr1	6.37977e-102	0.471312	0.977	0.96	1.58333e-97	Zygotene
Sod2	2.3532e-101	0.669646	0.901	0.823	5.84016e-97	Zygotene
Cinp	4.7713e-100	0.752575	0.827	0.723	1.18414e-95	Zygotene
Mrpl17	1.47886e-99	0.67869	0.914	0.878	3.67023e-95	Zygotene
H2-Ab1	3.04436e-99	0.581387	0.416	0.134	7.5555e-95	Zygotene
Emc6	6.76795e-99	0.640032	0.923	0.864	1.67967e-94	Zygotene
Taf11	8.86396e-99	0.746694	0.774	0.611	2.19986e-94	Zygotene
Srp14	3.3862e-98	0.577019	0.96	0.943	8.40386e-94	Zygotene
Uba6	1.23458e-96	0.746091	0.785	0.582	3.06398e-92	Zygotene
Matr3	1.34123e-96	0.621227	0.93	0.878	3.32867e-92	Zygotene
Tmed3	1.57376e-96	0.727878	0.765	0.593	3.90576e-92	Zygotene
Sumo1	2.0778e-96	0.573085	0.956	0.935	5.15667e-92	Zygotene
Rnf138	1.07714e-95	0.71751	0.841	0.721	2.67323e-91	Zygotene
Cox6c	8.29085e-95	0.396044	0.995	0.995	2.05762e-90	Zygotene
Sem1	9.81967e-95	0.4395	0.989	0.985	2.43705e-90	Zygotene
Ttc3	3.33169e-94	0.620515	0.93	0.853	8.26858e-90	Zygotene
Ndufc2	7.6695e-94	0.522695	0.958	0.948	1.90342e-89	Zygotene
Serf11	7.50034e-93	0.600899	0.942	0.91	1.86144e-88	Zygotene
Nmt2	9.96305e-93	0.657747	0.925	0.862	2.47263e-88	Zygotene
Ecsit	4.05392e-92	0.725971	0.651	0.401	1.0061e-87	Zygotene
Hsp90b1	7.52397e-92	0.54508	0.985	0.926	1.8673e-87	Zygotene
Fkbp6	2.19618e-91	0.542983	0.949	0.921	5.45049e-87	Zygotene
Dmc1	7.39372e-91	0.683797	0.63	0.345	1.83497e-86	Zygotene
Syce1	1.33438e-90	0.661237	0.851	0.687	3.31166e-86	Zygotene
Ccne2	4.16743e-90	0.68363	0.636	0.354	1.03427e-85	Zygotene
Rpp21	9.37297e-90	0.700079	0.856	0.783	2.32618e-85	Zygotene
Pdap12	3.38731e-89	0.602496	0.961	0.918	8.40662e-85	Zygotene
Fis1	3.88944e-89	0.678003	0.865	0.784	9.65281e-85	Zygotene
Smc31	1.11325e-88	0.593305	0.954	0.879	2.76287e-84	Zygotene
Zcwpw1	1.68004e-88	0.517323	0.954	0.88	4.16954e-84	Zygotene
Pbx3	1.36722e-87	0.58696	0.655	0.372	3.39318e-83	Zygotene
Ddx10	1.56681e-86	0.631682	0.901	0.832	3.88852e-82	Zygotene
Cox5b	2.56818e-86	0.424586	0.982	0.978	6.37372e-82	Zygotene
Taf7l	2.89236e-85	0.605894	0.912	0.521	7.17826e-81	Zygotene
Lsm3	5.55091e-85	0.521468	0.958	0.94	1.37762e-80	Zygotene
Eif3c	1.66675e-84	0.497796	0.977	0.955	4.13654e-80	Zygotene
Rspry1	3.99882e-83	0.736682	0.7	0.497	9.92426e-79	Zygotene
Ebpl	4.78479e-82	0.664179	0.764	0.63	1.18749e-77	Zygotene
Ptma1	5.1923e-82	0.379376	1	0.997	1.28862e-77	Zygotene
Zfp398	5.88154e-82	0.717789	0.64	0.4	1.45968e-77	Zygotene
Id3	8.51589e-82	0.973289	0.863	0.808	2.11347e-77	Zygotene
Vdac31	3.943e-80	0.518631	0.963	0.938	9.78574e-76	Zygotene
Hmox2	4.21015e-79	0.650968	0.793	0.687	1.04487e-74	Zygotene
Ndufa61	2.16848e-78	0.410994	0.985	0.976	5.38174e-74	Zygotene
Cox4i1	8.53088e-78	0.322172	0.999	0.994	2.11719e-73	Zygotene
Thyn11	1.16145e-77	0.621414	0.855	0.775	2.88248e-73	Zygotene
Pgm2l1	1.33661e-77	0.609569	0.582	0.324	3.31719e-73	Zygotene
Bud31	3.50087e-77	0.588341	0.856	0.809	8.68845e-73	Zygotene
Ptpra	5.20364e-77	0.652376	0.704	0.496	1.29144e-72	Zygotene
Commd1	1.22467e-76	0.609696	0.885	0.849	3.03938e-72	Zygotene
Stx12	1.22946e-76	0.647056	0.728	0.575	3.05128e-72	Zygotene
Atpif11	2.52704e-76	0.575188	0.958	0.898	6.27162e-72	Zygotene
4930524B15Rik	3.65212e-76	0.564025	0.502	0.232	9.06384e-72	Zygotene
Fmr1nb	2.72093e-75	0.654664	0.786	0.582	6.75281e-71	Zygotene
Emc7	6.22107e-75	0.630674	0.79	0.668	1.54395e-70	Zygotene
Syne4	6.74049e-75	0.533298	0.439	0.197	1.67286e-70	Zygotene
Tuba3b	1.36164e-74	0.507333	0.364	0.132	3.37932e-70	Zygotene
Sdhb	1.53545e-74	0.541643	0.925	0.911	3.81068e-70	Zygotene
Sycp3	4.58337e-74	0.546492	0.98	0.819	1.1375e-69	Zygotene
Ddx24	6.37218e-74	0.526671	0.941	0.909	1.58145e-69	Zygotene
Abhd18	2.00925e-73	0.496948	0.402	0.155	4.98655e-69	Zygotene
Ndufb7	3.80021e-73	0.456705	0.957	0.95	9.43137e-69	Zygotene
Macrod2	4.93083e-73	0.623781	0.759	0.614	1.22373e-68	Zygotene
Iqsec1	9.37909e-73	0.612174	0.492	0.248	2.3277e-68	Zygotene
Cdkn2d1	1.06926e-72	0.683607	0.686	0.508	2.65368e-68	Zygotene
Rec81	1.15934e-72	0.666758	0.636	0.374	2.87725e-68	Zygotene
Lars	1.29114e-72	0.63253	0.785	0.632	3.20434e-68	Zygotene
Hormad1	1.42199e-72	0.526338	0.898	0.683	3.52911e-68	Zygotene
Ube2n1	1.75943e-71	0.513958	0.908	0.88	4.36656e-67	Zygotene
Mlf1	5.03077e-70	0.595937	0.583	0.332	1.24854e-65	Zygotene
Syn2	9.04426e-70	0.556019	0.487	0.246	2.24461e-65	Zygotene
Meioc	2.64373e-69	0.391533	0.74	0.407	6.56121e-65	Zygotene
Sgpl1	3.20669e-69	0.612699	0.622	0.432	7.95837e-65	Zygotene
Rnaseh2c	5.83759e-69	0.611732	0.843	0.775	1.44877e-64	Zygotene
Hnrnpm	1.80273e-68	0.524398	0.903	0.85	4.47401e-64	Zygotene
Inca1	2.17602e-68	0.593912	0.544	0.274	5.40045e-64	Zygotene
Pfdn5	2.3177e-68	0.356706	0.987	0.979	5.75206e-64	Zygotene
Ddb2	1.0377e-67	0.540298	0.455	0.217	2.57535e-63	Zygotene
Gpat2	9.10647e-67	0.632076	0.724	0.564	2.26004e-62	Zygotene
Vamp3	1.0623e-66	0.594415	0.824	0.726	2.63642e-62	Zygotene
Psmd1	1.87219e-66	0.568437	0.856	0.82	4.64639e-62	Zygotene
Csnk2b	2.11896e-66	0.60055	0.842	0.805	5.25883e-62	Zygotene
Vbp11	3.39797e-66	0.532389	0.882	0.851	8.43309e-62	Zygotene
Cs	1.54709e-65	0.59718	0.748	0.647	3.83956e-61	Zygotene
Prpf19	2.49463e-65	0.574109	0.766	0.663	6.19117e-61	Zygotene
Smc6	8.07655e-65	0.472284	0.951	0.917	2.00444e-60	Zygotene
Trappc3	8.97842e-65	0.610028	0.702	0.576	2.22826e-60	Zygotene
Adarb1	1.53729e-64	0.594933	0.559	0.335	3.81526e-60	Zygotene
Zrsr21	1.65357e-64	0.425094	0.965	0.95	4.10382e-60	Zygotene
Ugt8a	1.88729e-63	0.492815	0.478	0.228	4.68387e-59	Zygotene
Cdc42	2.05745e-63	0.447492	0.928	0.921	5.10617e-59	Zygotene
Kif23	3.04092e-63	0.630653	0.67	0.515	7.54696e-59	Zygotene
Cdip1	3.71309e-63	0.636245	0.597	0.413	9.21514e-59	Zygotene
Rae1	4.33596e-63	0.598708	0.831	0.78	1.0761e-58	Zygotene
Psmd6	1.18332e-62	0.492968	0.889	0.863	2.93677e-58	Zygotene
Fmr1	1.39883e-62	0.290327	0.929	0.861	3.47163e-58	Zygotene
Prdm9	3.10742e-62	0.516241	0.477	0.214	7.71199e-58	Zygotene
Bod1l	9.33597e-61	0.489532	0.826	0.678	2.317e-56	Zygotene
Tmem5	1.18261e-60	0.615645	0.765	0.652	2.93501e-56	Zygotene
Fkbp31	8.17018e-60	0.424576	0.949	0.937	2.02768e-55	Zygotene
Endog1	9.54039e-60	0.601506	0.67	0.517	2.36773e-55	Zygotene
Syt14	9.87062e-60	0.453251	0.461	0.228	2.44969e-55	Zygotene
Eif3i1	1.56427e-59	0.457418	0.925	0.898	3.8822e-55	Zygotene
Luzp1	2.07413e-59	0.597147	0.785	0.667	5.14758e-55	Zygotene
Cdk11b	2.3701e-59	0.554797	0.898	0.846	5.88211e-55	Zygotene
Psmg11	5.58641e-59	0.517929	0.822	0.779	1.38644e-54	Zygotene
1700048O20Rik	5.87484e-59	0.573448	0.517	0.312	1.45802e-54	Zygotene
Atp5h	9.12595e-59	0.364114	0.976	0.967	2.26488e-54	Zygotene
Hdgfl2	9.34007e-59	0.53031	0.759	0.653	2.31802e-54	Zygotene
Tipin	1.09178e-58	0.497507	0.903	0.836	2.70958e-54	Zygotene
Tsen342	2.71352e-58	0.616275	0.741	0.613	6.73442e-54	Zygotene
Nrtn	3.79499e-58	0.543901	0.558	0.379	9.4184e-54	Zygotene
Pepd	4.18202e-58	0.524605	0.535	0.334	1.03789e-53	Zygotene
Arpp19	5.22062e-58	0.453446	0.938	0.922	1.29565e-53	Zygotene
Plaa	8.33727e-58	0.491916	0.817	0.766	2.06914e-53	Zygotene
Bcap31	4.15443e-57	0.470115	0.903	0.879	1.03105e-52	Zygotene
Krcc1	4.37017e-57	0.611218	0.817	0.745	1.08459e-52	Zygotene
Siah1b	5.02701e-57	0.471245	0.857	0.817	1.2476e-52	Zygotene
Ankhd1	1.67425e-56	0.467221	0.694	0.497	4.15516e-52	Zygotene
Ndufs2	2.16178e-56	0.471831	0.88	0.862	5.3651e-52	Zygotene
Ndufa4	2.64104e-56	0.3517	0.981	0.977	6.55452e-52	Zygotene
Txnl1	2.69039e-56	0.504518	0.899	0.895	6.67701e-52	Zygotene
Cystm1	5.11255e-56	0.55752	0.582	0.415	1.26883e-51	Zygotene
Lamtor1	6.12232e-56	0.539007	0.827	0.774	1.51944e-51	Zygotene
Acadvl	1.75942e-55	0.539149	0.579	0.404	4.36653e-51	Zygotene
Top2a1	2.16165e-55	0.468597	0.924	0.782	5.36479e-51	Zygotene
Ndufa1	2.43587e-55	0.446653	0.971	0.952	6.04533e-51	Zygotene
Sdhc	3.1696e-55	0.518925	0.766	0.7	7.86632e-51	Zygotene
Top2b	8.50581e-55	0.535506	0.655	0.477	2.11097e-50	Zygotene
Uba2	3.08516e-54	0.494333	0.856	0.837	7.65676e-50	Zygotene
Rab14	7.29336e-54	0.443904	0.918	0.909	1.81007e-49	Zygotene
Psmb61	9.14739e-54	0.378173	0.98	0.963	2.2702e-49	Zygotene
Dad1	2.59166e-53	0.36285	0.932	0.92	6.43197e-49	Zygotene
Slc25a17	3.1846e-53	0.517563	0.582	0.414	7.90353e-49	Zygotene
Pbdc11	9.08283e-53	0.502692	0.908	0.886	2.25418e-48	Zygotene
Polr2k	1.58238e-52	0.420991	0.936	0.932	3.92714e-48	Zygotene
Hnrnph1	5.31298e-52	0.455806	0.871	0.825	1.31857e-47	Zygotene
Lsm81	6.18484e-52	0.527295	0.893	0.833	1.53495e-47	Zygotene
Tesmin	2.18667e-51	0.422351	0.335	0.142	5.42687e-47	Zygotene
Ndufb9	3.05084e-51	0.374034	0.968	0.956	7.57157e-47	Zygotene
Hat11	4.60764e-51	0.395236	0.949	0.94	1.14352e-46	Zygotene
Uqcrc2	1.18873e-50	0.443219	0.891	0.883	2.95019e-46	Zygotene
Nrbp1	1.55194e-50	0.484606	0.784	0.703	3.85162e-46	Zygotene
Actr10	2.57639e-50	0.520583	0.764	0.671	6.39409e-46	Zygotene
Sh3bgrl31	3.73675e-50	0.473778	0.879	0.791	9.27388e-46	Zygotene
Ube2a1	4.05046e-50	0.422396	0.922	0.89	1.00524e-45	Zygotene
Pigf	4.29444e-50	0.552475	0.679	0.568	1.06579e-45	Zygotene
Baz1a	7.55608e-50	0.471363	0.683	0.479	1.87527e-45	Zygotene
Vcp	1.36683e-49	0.365962	0.942	0.935	3.39219e-45	Zygotene
Gm15262	1.62315e-49	0.466888	0.425	0.215	4.02834e-45	Zygotene
Rnf4	4.18959e-49	0.535308	0.74	0.694	1.03977e-44	Zygotene
Hibadh	6.22589e-49	0.506261	0.723	0.637	1.54514e-44	Zygotene
Ndufb22	6.97602e-49	0.403797	0.928	0.877	1.73131e-44	Zygotene
Atp5e	2.06405e-48	0.263224	0.992	0.988	5.12256e-44	Zygotene
Dnajc3	2.32864e-48	0.539162	0.66	0.538	5.77921e-44	Zygotene
Mettl26	2.64147e-48	0.461184	0.506	0.327	6.55559e-44	Zygotene
Btbd10	3.45383e-48	0.486923	0.726	0.622	8.57171e-44	Zygotene
Sec62	4.73348e-48	0.378509	0.939	0.934	1.17476e-43	Zygotene
Zfp667	5.15196e-48	0.508759	0.479	0.297	1.27861e-43	Zygotene
Yipf4	5.96191e-48	0.558442	0.666	0.532	1.47963e-43	Zygotene
Arhgap5	6.738e-48	0.36825	0.805	0.652	1.67224e-43	Zygotene
Atp5f1	8.98606e-48	0.325895	0.99	0.982	2.23016e-43	Zygotene
Higd1a	1.19745e-47	0.422181	0.923	0.873	2.97184e-43	Zygotene
Fgfr1op2	1.50532e-47	0.500559	0.823	0.777	3.73591e-43	Zygotene
Slc25a25	1.79182e-47	0.387437	0.349	0.166	4.44693e-43	Zygotene
Ebna1bp21	5.46312e-47	0.498972	0.813	0.782	1.35584e-42	Zygotene
Alkbh5	8.78938e-47	0.563872	0.813	0.77	2.18135e-42	Zygotene
Rpl363	1.1932e-46	0.320832	1	0.998	2.96129e-42	Zygotene
Rnf149	1.88104e-46	0.514631	0.753	0.695	4.66837e-42	Zygotene
Rpl391	2.03359e-46	0.319009	0.999	0.996	5.04695e-42	Zygotene
Ptpn12	2.69489e-46	0.527876	0.613	0.479	6.68819e-42	Zygotene
Madd	3.22077e-46	0.405709	0.367	0.182	7.9933e-42	Zygotene
Churc1	4.24134e-46	0.452262	0.841	0.815	1.05262e-41	Zygotene
Mrpl18	5.44266e-46	0.439288	0.87	0.846	1.35076e-41	Zygotene
Tmem258	4.15176e-45	0.346231	0.96	0.949	1.03038e-40	Zygotene
Ndufv2	7.28425e-45	0.391989	0.93	0.922	1.8078e-40	Zygotene
Majin	3.41213e-44	0.352939	0.324	0.145	8.46823e-40	Zygotene
Oaz2	3.56713e-44	0.485187	0.781	0.74	8.85291e-40	Zygotene
Rhox7a	5.1669e-44	0.404804	0.392	0.217	1.28232e-39	Zygotene
Anapc10	6.50551e-44	0.518705	0.627	0.527	1.61454e-39	Zygotene
Cnih4	7.63326e-44	0.450354	0.837	0.808	1.89442e-39	Zygotene
Mau2	8.17314e-44	0.527138	0.598	0.457	2.02841e-39	Zygotene
Ctsl	1.88753e-43	0.492143	0.692	0.563	4.68447e-39	Zygotene
Xlr	2.12048e-43	0.476156	0.58	0.395	5.26261e-39	Zygotene
Sf3b6	2.38226e-43	0.483468	0.813	0.804	5.91229e-39	Zygotene
Tmem147	2.86701e-43	0.399366	0.886	0.893	7.11534e-39	Zygotene
Tmem41b	3.10366e-43	0.507083	0.603	0.472	7.70266e-39	Zygotene
Atp5l	5.18411e-43	0.292852	0.986	0.975	1.28659e-38	Zygotene
Eif2s1	8.10465e-43	0.432257	0.866	0.851	2.01141e-38	Zygotene
Nfat5	1.13438e-42	0.376438	0.638	0.436	2.8153e-38	Zygotene
Banf1	1.24867e-42	0.330603	0.954	0.941	3.09896e-38	Zygotene
Hormad2	2.54255e-42	0.441318	0.454	0.282	6.31009e-38	Zygotene
Acat2	3.50666e-42	0.479654	0.509	0.353	8.70283e-38	Zygotene
Slc31a1	5.03133e-42	0.44462	0.485	0.328	1.24868e-37	Zygotene
Xlr3c	5.53549e-42	0.421612	0.372	0.196	1.3738e-37	Zygotene
Snrpe2	9.60178e-42	0.283916	0.99	0.976	2.38297e-37	Zygotene
Sirt7	1.22639e-41	0.442434	0.506	0.338	3.04366e-37	Zygotene
Ndufa9	2.5896e-41	0.392122	0.823	0.809	6.42688e-37	Zygotene
Fam103a1	2.77756e-41	0.475723	0.714	0.673	6.89334e-37	Zygotene
Chchd6	2.85924e-41	0.47119	0.794	0.721	7.09606e-37	Zygotene
Trpc1	3.37249e-41	0.397526	0.383	0.209	8.36984e-37	Zygotene
Snrnp70	5.04124e-41	0.417759	0.913	0.885	1.25114e-36	Zygotene
Zfp672	5.40689e-41	0.494832	0.535	0.362	1.34188e-36	Zygotene
Cbwd1	7.87971e-41	0.467215	0.503	0.334	1.95559e-36	Zygotene
Pfdn6	1.05049e-40	0.365864	0.896	0.921	2.60711e-36	Zygotene
Naa38	1.27836e-40	0.394533	0.884	0.86	3.17264e-36	Zygotene
Washc3	1.30629e-40	0.45509	0.76	0.718	3.24196e-36	Zygotene
Mrpl54	1.48096e-40	0.377148	0.927	0.905	3.67544e-36	Zygotene
Rbpms2	2.52377e-40	0.460535	0.769	0.658	6.26348e-36	Zygotene
Cenpq	3.11051e-40	0.457071	0.693	0.57	7.71966e-36	Zygotene
Med10	3.28237e-40	0.415173	0.833	0.825	8.14619e-36	Zygotene
Mpc1	4.43686e-40	0.501449	0.74	0.688	1.10114e-35	Zygotene
Rtraf	7.14984e-40	0.270478	0.985	0.98	1.77445e-35	Zygotene
Mrpl20	1.16519e-39	0.397657	0.906	0.912	2.89178e-35	Zygotene
Ndufs1	1.70228e-39	0.486595	0.705	0.64	4.22471e-35	Zygotene
Atp5j1	3.00973e-39	0.296567	0.97	0.966	7.46954e-35	Zygotene
Pttg1ip	4.25645e-39	0.49793	0.625	0.536	1.05637e-34	Zygotene
Trappc1	7.4485e-39	0.44831	0.637	0.549	1.84857e-34	Zygotene
Atp5d	1.10386e-38	0.347638	0.938	0.933	2.73957e-34	Zygotene
Ccnd11	2.35985e-38	0.464195	0.531	0.347	5.85667e-34	Zygotene
Tiparp	4.31029e-38	0.475866	0.645	0.534	1.06973e-33	Zygotene
Dxo	4.66794e-38	0.49487	0.622	0.517	1.15849e-33	Zygotene
Rhox13	6.27956e-38	0.526259	0.398	0.227	1.55846e-33	Zygotene
Mdk1	7.17286e-38	0.444543	0.833	0.699	1.78016e-33	Zygotene
Brap	7.4769e-38	0.513931	0.568	0.457	1.85562e-33	Zygotene
Phyhipl	9.67661e-38	0.311517	0.271	0.117	2.40154e-33	Zygotene
Spata5	9.73227e-38	0.363107	0.812	0.744	2.41536e-33	Zygotene
Timm8b	1.06888e-37	0.373176	0.938	0.925	2.65275e-33	Zygotene
Emsy	1.22647e-37	0.455538	0.587	0.46	3.04385e-33	Zygotene
Ctnnbip1	2.39272e-37	0.457604	0.731	0.693	5.93826e-33	Zygotene
Rpa31	7.11422e-37	0.432213	0.784	0.692	1.76561e-32	Zygotene
Lamb2	7.59628e-37	0.322158	0.293	0.139	1.88525e-32	Zygotene
Sar1a	9.30445e-37	0.466859	0.774	0.77	2.30918e-32	Zygotene
Jade3	2.66079e-36	0.42851	0.668	0.572	6.60354e-32	Zygotene
Mrps16	5.27304e-36	0.394391	0.865	0.865	1.30866e-31	Zygotene
Cul1	5.94204e-36	0.385153	0.846	0.824	1.4747e-31	Zygotene
Ndufs61	7.06235e-36	0.289179	0.958	0.957	1.75273e-31	Zygotene
Il11ra1	8.51973e-36	0.363098	0.335	0.179	2.11443e-31	Zygotene
Fmc11	1.23919e-35	0.463025	0.654	0.571	3.07541e-31	Zygotene
Msx11	1.28779e-35	0.577147	0.442	0.285	3.19603e-31	Zygotene
Wnk1	1.47551e-35	0.296812	0.863	0.799	3.66192e-31	Zygotene
Tdrkh	1.57875e-35	0.439131	0.712	0.647	3.91815e-31	Zygotene
Tex14	2.91646e-35	0.455826	0.714	0.659	7.23806e-31	Zygotene
Cyld	3.72153e-35	0.387927	0.526	0.361	9.23609e-31	Zygotene
Hint3	4.1699e-35	0.48807	0.626	0.555	1.03489e-30	Zygotene
Spryd7	4.26345e-35	0.435744	0.483	0.326	1.0581e-30	Zygotene
Mtch2	4.53382e-35	0.435188	0.852	0.818	1.1252e-30	Zygotene
Cd320	5.07395e-35	0.492338	0.673	0.625	1.25925e-30	Zygotene
Rbbp71	1.04177e-34	0.366691	0.891	0.88	2.58547e-30	Zygotene
Tmem1602	1.43011e-34	0.411041	0.753	0.633	3.54924e-30	Zygotene
Kras	1.94581e-34	0.428465	0.788	0.747	4.82912e-30	Zygotene
Med7	2.91071e-34	0.38938	0.699	0.622	7.2238e-30	Zygotene
Ankrd29	3.96391e-34	0.293632	0.293	0.144	9.83763e-30	Zygotene
Rabac1	4.65538e-34	0.408504	0.833	0.816	1.15537e-29	Zygotene
Psmc31	5.13661e-34	0.361923	0.827	0.825	1.2748e-29	Zygotene
Garnl3	5.78876e-34	0.342057	0.345	0.186	1.43665e-29	Zygotene
Setdb1	1.49731e-33	0.452738	0.656	0.571	3.71602e-29	Zygotene
Emc2	1.52434e-33	0.433801	0.633	0.523	3.78311e-29	Zygotene
Tmco3	1.54663e-33	0.413493	0.364	0.218	3.83842e-29	Zygotene
Atxn10	2.70405e-33	0.390687	0.772	0.748	6.71091e-29	Zygotene
Fchsd2	3.57844e-33	0.399268	0.545	0.403	8.88098e-29	Zygotene
Ppa11	3.90237e-33	0.385317	0.862	0.825	9.68489e-29	Zygotene
Pgd	5.72109e-33	0.424925	0.579	0.485	1.41986e-28	Zygotene
Stag3	1.17576e-32	0.338854	0.709	0.606	2.91799e-28	Zygotene
Tc2n	1.55328e-32	0.294014	0.271	0.127	3.85492e-28	Zygotene
Erp44	1.93762e-32	0.41175	0.593	0.509	4.80878e-28	Zygotene
Uqcrb2	2.96114e-32	0.31209	0.975	0.96	7.34895e-28	Zygotene
Tsc22d3	4.90644e-32	0.370395	0.585	0.407	1.21768e-27	Zygotene
Xlr3b	6.60414e-32	0.329255	0.325	0.18	1.63902e-27	Zygotene
Rec114	6.92485e-32	0.419389	0.631	0.559	1.71861e-27	Zygotene
Aamdc	8.48446e-32	0.433877	0.556	0.457	2.10567e-27	Zygotene
Tmed5	9.74584e-32	0.342775	0.335	0.191	2.41872e-27	Zygotene
Fam72a	2.07945e-31	0.334405	0.274	0.139	5.16077e-27	Zygotene
Rhox7b	2.65516e-31	0.455399	0.473	0.35	6.58959e-27	Zygotene
Sbno1	2.69628e-31	0.307771	0.886	0.866	6.69163e-27	Zygotene
Bub1	3.88813e-31	0.377968	0.752	0.683	9.64955e-27	Zygotene
Esyt2	4.29522e-31	0.442382	0.512	0.398	1.06599e-26	Zygotene
Ndufa8	5.71514e-31	0.345139	0.894	0.896	1.41838e-26	Zygotene
Ggnbp2	5.71741e-31	0.424506	0.767	0.743	1.41895e-26	Zygotene
Atad2	6.79232e-31	0.370033	0.874	0.818	1.68572e-26	Zygotene
Nemf	1.00301e-30	0.407189	0.751	0.706	2.48926e-26	Zygotene
Ndufs7	1.16279e-30	0.282533	0.942	0.949	2.88581e-26	Zygotene
Mrpl33	1.25222e-30	0.299733	0.93	0.937	3.10776e-26	Zygotene
Ints6	1.4559e-30	0.350534	0.817	0.751	3.61325e-26	Zygotene
R3hdm1	1.54693e-30	0.374526	0.775	0.758	3.83916e-26	Zygotene
Lsm41	2.38348e-30	0.25204	0.975	0.96	5.91532e-26	Zygotene
Sec11c	2.46817e-30	0.348818	0.628	0.495	6.12551e-26	Zygotene
Ndufa3	2.64629e-30	0.313153	0.894	0.863	6.56757e-26	Zygotene
Pdk3	3.67193e-30	0.38431	0.764	0.747	9.113e-26	Zygotene
Cwc15	3.94998e-30	0.384471	0.845	0.84	9.80305e-26	Zygotene
Arf4	4.183e-30	0.380346	0.79	0.782	1.03814e-25	Zygotene
Mrps21	5.98793e-30	0.316308	0.894	0.884	1.48609e-25	Zygotene
Ankrd49	7.52678e-30	0.495257	0.643	0.56	1.868e-25	Zygotene
Ost41	7.9555e-30	0.361194	0.846	0.788	1.9744e-25	Zygotene
Desi1	8.27242e-30	0.387033	0.424	0.297	2.05305e-25	Zygotene
Hnrnpa2b11	1.01717e-29	0.271406	0.986	0.969	2.52441e-25	Zygotene
Rel	1.03953e-29	0.368509	0.402	0.251	2.57989e-25	Zygotene
Zfyve19	1.1628e-29	0.357053	0.378	0.239	2.88585e-25	Zygotene
Aup1	1.29212e-29	0.375533	0.501	0.379	3.20679e-25	Zygotene
Arhgap29	1.84836e-29	0.407375	0.499	0.375	4.58725e-25	Zygotene
Ciao1	1.99002e-29	0.374549	0.493	0.377	4.93884e-25	Zygotene
Rpl36a2	2.79366e-29	0.254306	1	0.995	6.9333e-25	Zygotene
Eif2b3	2.80465e-29	0.395605	0.71	0.64	6.96058e-25	Zygotene
Arfrp1	3.17544e-29	0.463624	0.516	0.423	7.88081e-25	Zygotene
Mcee	3.30312e-29	0.38597	0.601	0.52	8.19768e-25	Zygotene
Myl7	3.53009e-29	0.369375	0.32	0.185	8.76097e-25	Zygotene
Rbm27	5.81947e-29	0.392077	0.817	0.807	1.44428e-24	Zygotene
Fut8	6.7273e-29	0.397111	0.576	0.447	1.66958e-24	Zygotene
Ndufab11	8.31353e-29	0.26091	0.965	0.962	2.06325e-24	Zygotene
Pip5k1a	1.25906e-28	0.459865	0.499	0.396	3.12472e-24	Zygotene
Siva12	1.34506e-28	0.310133	0.947	0.904	3.33818e-24	Zygotene
Rnf20	1.65857e-28	0.37292	0.611	0.481	4.11624e-24	Zygotene
Slc38a9	2.39039e-28	0.396848	0.44	0.308	5.93247e-24	Zygotene
Kcnq1ot1	4.66936e-28	0.404798	0.564	0.425	1.15884e-23	Zygotene
Bet1	7.24559e-28	0.376104	0.716	0.695	1.79821e-23	Zygotene
Tchh	7.48836e-28	0.250741	0.279	0.138	1.85846e-23	Zygotene
4931406P16Rik	8.30833e-28	0.458607	0.638	0.592	2.06196e-23	Zygotene
Pik3r3	1.09878e-27	0.342799	0.555	0.413	2.72696e-23	Zygotene
Stt3a	1.6864e-27	0.384271	0.549	0.457	4.18531e-23	Zygotene
Kmt5c	1.93861e-27	0.359936	0.372	0.247	4.81124e-23	Zygotene
Ppm1g	2.0373e-27	0.414462	0.704	0.678	5.05617e-23	Zygotene
Sptan1	2.17596e-27	0.322193	0.676	0.603	5.4003e-23	Zygotene
Acss2	2.37279e-27	0.28087	0.358	0.205	5.8888e-23	Zygotene
Tdp2	2.98291e-27	0.360675	0.779	0.763	7.40299e-23	Zygotene
Txlng	3.63428e-27	0.370701	0.716	0.67	9.01957e-23	Zygotene
Pde3b	3.69787e-27	0.295117	0.338	0.198	9.17737e-23	Zygotene
Fkbp1a	4.64431e-27	0.306391	0.909	0.905	1.15262e-22	Zygotene
Stk38	4.66117e-27	0.432723	0.571	0.485	1.15681e-22	Zygotene
Ahcyl2	5.12463e-27	0.411449	0.522	0.412	1.27183e-22	Zygotene
Chpt1	7.39763e-27	0.486253	0.484	0.37	1.83594e-22	Zygotene
Psma11	7.55861e-27	0.338091	0.87	0.877	1.8759e-22	Zygotene
Srp19	8.4823e-27	0.361086	0.812	0.793	2.10514e-22	Zygotene
Pet100	1.17588e-26	0.37682	0.728	0.713	2.9183e-22	Zygotene
Syngr4	1.42091e-26	0.373067	0.403	0.272	3.52643e-22	Zygotene
Esd	1.842e-26	0.336779	0.819	0.822	4.57147e-22	Zygotene
Mrps25	2.27937e-26	0.409207	0.666	0.631	5.65694e-22	Zygotene
1110004F10Rik	2.37894e-26	0.34509	0.826	0.834	5.90406e-22	Zygotene
Exoc5	5.63822e-26	0.378812	0.512	0.417	1.39929e-21	Zygotene
Cenpm	5.77639e-26	0.35188	0.75	0.721	1.43359e-21	Zygotene
Boll	9.21039e-26	0.273588	0.284	0.158	2.28583e-21	Zygotene
Fbxw7	1.38349e-25	0.36508	0.681	0.596	3.43355e-21	Zygotene
8030474K03Rik	2.1044e-25	0.373815	0.576	0.464	5.2227e-21	Zygotene
Ccdc181	2.33536e-25	0.328375	0.58	0.431	5.79591e-21	Zygotene
Gins3	4.3411e-25	0.254104	0.252	0.131	1.07737e-20	Zygotene
Pole4	4.86663e-25	0.349746	0.767	0.769	1.2078e-20	Zygotene
Raly	5.04353e-25	0.279114	0.887	0.888	1.2517e-20	Zygotene
Etfdh	6.28065e-25	0.365016	0.444	0.333	1.55873e-20	Zygotene
44625	6.87395e-25	0.337364	0.819	0.819	1.70598e-20	Zygotene
Slc35f5	8.77979e-25	0.308284	0.34	0.211	2.17897e-20	Zygotene
Kif1b	9.76199e-25	0.34561	0.432	0.301	2.42273e-20	Zygotene
Hspb11	1.3316e-24	0.438135	0.736	0.683	3.30478e-20	Zygotene
Dazap2	1.67225e-24	0.340916	0.671	0.601	4.1502e-20	Zygotene
Zfand5	1.67636e-24	0.322501	0.795	0.781	4.1604e-20	Zygotene
Borcs7	2.50932e-24	0.398062	0.501	0.417	6.22764e-20	Zygotene
Nae1	4.95731e-24	0.29212	0.846	0.842	1.23031e-19	Zygotene
Sgsm3	5.5486e-24	0.37661	0.435	0.324	1.37705e-19	Zygotene
Acot7	9.29316e-24	0.326766	0.48	0.384	2.30638e-19	Zygotene
Echdc1	1.33754e-23	0.383245	0.441	0.334	3.31952e-19	Zygotene
Thop1	1.67191e-23	0.3906	0.592	0.545	4.14935e-19	Zygotene
Tk1	1.87218e-23	0.3466	0.391	0.271	4.64638e-19	Zygotene
Ints5.1	1.92136e-23	0.297054	0.324	0.207	4.76844e-19	Zygotene
Camta1	2.03819e-23	0.384259	0.735	0.726	5.05839e-19	Zygotene
Safb2	2.10013e-23	0.373125	0.651	0.614	5.21209e-19	Zygotene
Ezh21	2.25618e-23	0.329139	0.789	0.771	5.59938e-19	Zygotene
Fam160a2	2.86374e-23	0.369734	0.442	0.341	7.10724e-19	Zygotene
Cux1	6.0531e-23	0.339403	0.448	0.318	1.50226e-18	Zygotene
Mrpl51	1.34814e-22	0.335599	0.833	0.844	3.3458e-18	Zygotene
Nudt212	1.79907e-22	0.267967	0.913	0.899	4.46494e-18	Zygotene
Mpc2	1.84841e-22	0.264329	0.798	0.779	4.58739e-18	Zygotene
Dpf2	2.18707e-22	0.371215	0.606	0.584	5.42786e-18	Zygotene
Mrps11	2.38148e-22	0.374403	0.669	0.656	5.91036e-18	Zygotene
Ier3ip1	3.06676e-22	0.292388	0.845	0.861	7.6111e-18	Zygotene
Smarca4	3.23573e-22	0.323844	0.777	0.768	8.03042e-18	Zygotene
Ssh2	4.17751e-22	0.302688	0.41	0.293	1.03677e-17	Zygotene
Qdpr	4.33616e-22	0.351018	0.7	0.707	1.07615e-17	Zygotene
Mre11a	4.43244e-22	0.348946	0.518	0.434	1.10004e-17	Zygotene
Slc25a14	4.82185e-22	0.274242	0.368	0.249	1.19669e-17	Zygotene
Top1	5.26363e-22	0.377366	0.828	0.832	1.30633e-17	Zygotene
Coprs1	5.72389e-22	0.320557	0.786	0.779	1.42056e-17	Zygotene
Ddx50	6.78847e-22	0.414341	0.771	0.774	1.68476e-17	Zygotene
Tspyl2	6.80134e-22	0.294614	0.357	0.241	1.68796e-17	Zygotene
Gtf2e2	9.24312e-22	0.296616	0.827	0.85	2.29396e-17	Zygotene
Fam83g	1.17222e-21	0.336438	0.364	0.251	2.90922e-17	Zygotene
Fam50a	1.60192e-21	0.310976	0.731	0.723	3.97564e-17	Zygotene
Dck	1.91105e-21	0.345257	0.416	0.324	4.74284e-17	Zygotene
Tsc22d2	4.65643e-21	0.367806	0.59	0.523	1.15563e-16	Zygotene
Phf8	5.45463e-21	0.295989	0.478	0.351	1.35373e-16	Zygotene
Idh3g2	5.70284e-21	0.289255	0.818	0.832	1.41533e-16	Zygotene
Tbc1d10a	7.45958e-21	0.325016	0.383	0.286	1.85132e-16	Zygotene
Larp1b	7.75409e-21	0.251726	0.729	0.612	1.92441e-16	Zygotene
Thoc3	9.15143e-21	0.344048	0.75	0.77	2.2712e-16	Zygotene
Iah11	1.52944e-20	0.281416	0.722	0.707	3.79576e-16	Zygotene
Ubap2l	1.71782e-20	0.291854	0.896	0.893	4.26328e-16	Zygotene
Prim1	2.02923e-20	0.352776	0.68	0.666	5.03614e-16	Zygotene
Dcaf6	2.11586e-20	0.407633	0.455	0.349	5.25115e-16	Zygotene
Mrpl48	2.15403e-20	0.330017	0.783	0.808	5.34586e-16	Zygotene
Nelfe	2.28803e-20	0.327322	0.719	0.702	5.67843e-16	Zygotene
Cstf2	2.54907e-20	0.331216	0.664	0.627	6.32629e-16	Zygotene
Gm81861	3.11715e-20	0.32467	0.705	0.638	7.73615e-16	Zygotene
Mrpl50	3.36493e-20	0.365926	0.468	0.394	8.35108e-16	Zygotene
Ubxn4	4.85641e-20	0.255604	0.889	0.887	1.20526e-15	Zygotene
Rassf7	6.41202e-20	0.295214	0.32	0.214	1.59133e-15	Zygotene
Pdlim5	7.33352e-20	0.35726	0.386	0.282	1.82003e-15	Zygotene
Ankrd17	7.54827e-20	0.315347	0.767	0.76	1.87333e-15	Zygotene
Smyd3	8.32831e-20	0.28951	0.368	0.267	2.06692e-15	Zygotene
Prkag1	1.06011e-19	0.367106	0.503	0.438	2.63097e-15	Zygotene
Cherp	1.08542e-19	0.351562	0.576	0.554	2.6938e-15	Zygotene
Fam168a	1.16555e-19	0.289958	0.31	0.201	2.89266e-15	Zygotene
Hes6	1.9508e-19	0.312422	0.411	0.31	4.84149e-15	Zygotene
2310061I04Rik	2.01509e-19	0.325478	0.78	0.778	5.00106e-15	Zygotene
Eml5	2.04346e-19	0.298828	0.394	0.276	5.07146e-15	Zygotene
Plp21	2.42992e-19	0.298334	0.77	0.678	6.03058e-15	Zygotene
Zfp622	2.47037e-19	0.339452	0.752	0.786	6.13097e-15	Zygotene
Ncoa3	2.69323e-19	0.339733	0.408	0.314	6.68406e-15	Zygotene
Srbd1	3.34543e-19	0.307717	0.522	0.432	8.30268e-15	Zygotene
Id2	4.30383e-19	0.352544	0.683	0.668	1.06812e-14	Zygotene
Clspn	4.85185e-19	0.351295	0.661	0.626	1.20413e-14	Zygotene
Msh5	5.91271e-19	0.301192	0.293	0.179	1.46742e-14	Zygotene
Hacd2	5.95235e-19	0.334599	0.616	0.583	1.47725e-14	Zygotene
Ddx43	6.34432e-19	0.2534	0.288	0.177	1.57453e-14	Zygotene
Cstb	6.44506e-19	0.307977	0.501	0.41	1.59953e-14	Zygotene
Npat	7.88369e-19	0.312963	0.492	0.403	1.95657e-14	Zygotene
B230118H07Rik	8.10044e-19	0.303218	0.617	0.554	2.01037e-14	Zygotene
Prelid3b	8.39212e-19	0.342558	0.587	0.561	2.08276e-14	Zygotene
Zc3h13	9.32799e-19	0.287593	0.798	0.77	2.31502e-14	Zygotene
Pdcd10	9.79955e-19	0.32674	0.709	0.723	2.43205e-14	Zygotene
Dnajc19	1.12721e-18	0.250868	0.896	0.911	2.79752e-14	Zygotene
Terb2	1.19415e-18	0.27288	0.277	0.171	2.96363e-14	Zygotene
Mindy2	1.22067e-18	0.288535	0.386	0.281	3.02945e-14	Zygotene
Cd47	1.23065e-18	0.311821	0.526	0.45	3.05422e-14	Zygotene
Nucb1	1.64388e-18	0.349413	0.496	0.436	4.07979e-14	Zygotene
Zswim4	1.73449e-18	0.270507	0.281	0.177	4.30465e-14	Zygotene
Grpel1	1.96414e-18	0.284036	0.789	0.827	4.87461e-14	Zygotene
Bnip3	1.97876e-18	0.303669	0.594	0.551	4.91089e-14	Zygotene
Chid1	2.28191e-18	0.361569	0.403	0.314	5.66324e-14	Zygotene
Rhox1	3.89052e-18	0.34723	0.665	0.651	9.65548e-14	Zygotene
Calm32	4.06811e-18	0.320085	0.796	0.765	1.00962e-13	Zygotene
Tfcp2	4.72823e-18	0.313094	0.311	0.209	1.17345e-13	Zygotene
Med31	4.83399e-18	0.322686	0.688	0.685	1.1997e-13	Zygotene
Nsmce2	5.20256e-18	0.315768	0.565	0.532	1.29117e-13	Zygotene
BC055324	5.34053e-18	0.350064	0.432	0.353	1.32541e-13	Zygotene
Manf	8.03775e-18	0.30842	0.747	0.753	1.99481e-13	Zygotene
Dnajc9	1.04336e-17	0.325229	0.692	0.691	2.5894e-13	Zygotene
Ltv1	1.19987e-17	0.330959	0.668	0.668	2.97783e-13	Zygotene
Usp3	1.62444e-17	0.341275	0.603	0.549	4.03153e-13	Zygotene
Ralgps2	1.75593e-17	0.315803	0.678	0.671	4.35787e-13	Zygotene
Nfxl1	2.16745e-17	0.305229	0.589	0.544	5.37917e-13	Zygotene
Paip2b	2.52708e-17	0.337203	0.501	0.439	6.27171e-13	Zygotene
Pgm3	2.86368e-17	0.269653	0.308	0.211	7.10708e-13	Zygotene
Emc8	2.88972e-17	0.303235	0.708	0.72	7.17171e-13	Zygotene
Pura	3.0762e-17	0.398766	0.611	0.586	7.63451e-13	Zygotene
Phf21a	3.20375e-17	0.265472	0.595	0.507	7.95108e-13	Zygotene
Ndufs8	5.07298e-17	0.267132	0.707	0.691	1.25901e-12	Zygotene
Zdhhc13	5.08198e-17	0.297374	0.335	0.245	1.26125e-12	Zygotene
Rac1	7.35149e-17	0.300934	0.693	0.695	1.82449e-12	Zygotene
Cacul1	7.45726e-17	0.345327	0.472	0.416	1.85074e-12	Zygotene
Xpr1	8.91724e-17	0.319339	0.444	0.357	2.21308e-12	Zygotene
Auts2	9.26037e-17	0.345955	0.694	0.695	2.29824e-12	Zygotene
Phpt11	9.70199e-17	0.296393	0.54	0.459	2.40784e-12	Zygotene
Nek1	1.26217e-16	0.26452	0.635	0.552	3.13246e-12	Zygotene
Kdm2b	1.29003e-16	0.328	0.636	0.619	3.2016e-12	Zygotene
Atf6b	1.478e-16	0.275569	0.403	0.316	3.66809e-12	Zygotene
Ptges3	1.82483e-16	0.259941	0.917	0.92	4.52886e-12	Zygotene
Pigu	2.58741e-16	0.33019	0.381	0.299	6.42144e-12	Zygotene
Parp12	3.13813e-16	0.294397	0.455	0.389	7.78821e-12	Zygotene
Fkbp15	3.52664e-16	0.291685	0.358	0.263	8.75241e-12	Zygotene
Taf6	3.69949e-16	0.311639	0.649	0.659	9.18141e-12	Zygotene
Dgat1	4.6765e-16	0.317787	0.407	0.325	1.16061e-11	Zygotene
Xrcc1	5.41916e-16	0.273236	0.585	0.559	1.34493e-11	Zygotene
2310035C23Rik	6.12507e-16	0.292994	0.509	0.445	1.52012e-11	Zygotene
Ykt6	6.22291e-16	0.326031	0.408	0.342	1.5444e-11	Zygotene
Rad51	6.33159e-16	0.32997	0.666	0.69	1.57137e-11	Zygotene
Nr3c1	6.65396e-16	0.313006	0.492	0.422	1.65138e-11	Zygotene
Tanc2	1.00764e-15	0.285016	0.528	0.453	2.50076e-11	Zygotene
Fbxo47	1.29936e-15	0.283536	0.295	0.194	3.22474e-11	Zygotene
Far1	1.57175e-15	0.34625	0.474	0.424	3.90076e-11	Zygotene
[truncated: 5,881 more rows]
