# Supplementary material for: Single-cell RNA sequencing reveals the intercellular crosstalk and the regulatory landscape of stromal cells during the whole life of the mouse ovary
Source: Life Med. 2024 Dec 28;3(6):lnae041. doi: 10.1093/lifemedi/lnae041 (PMC11748273; doi:10.1093/lifemedi/lnae041)
Supplement: lnae041_suppl_Supplementary_Table_S5 [file lnae041_suppl_supplementary_table_s5.xlsx]

## Sheet: Table S5
Table S5: Marker genes for each Granulosa cell subcluster
Gene Name	p_val	avg_log2FC	pct.1	pct.2	p_val_adj	cluster
AW551984	0	1.93319	0.524	0.043	0	bipotential
Pnlip	0	1.3271	0.442	0.02	0	bipotential
Nup62cl	0	1.04365	0.375	0.02	0	bipotential
Tgm3	0	1.04112	0.296	0.006	0	bipotential
Ddx3y	0	0.714945	0.266	0.002	0	bipotential
Dmrt1	0	0.611343	0.318	0.007	0	bipotential
Lor	3.58985e-305	1.86334	0.738	0.094	8.90929e-301	bipotential
Spp1	2.07515e-221	1.14863	0.408	0.037	5.15011e-217	bipotential
Gpc3	4.70471e-218	2.20242	0.891	0.216	1.16761e-213	bipotential
Plac1	4.34055e-198	1.00696	0.315	0.024	1.07724e-193	bipotential
Nr2f1	5.98633e-181	0.791119	0.315	0.026	1.48569e-176	bipotential
Cpa1	1.96441e-166	1.68127	0.386	0.043	4.87527e-162	bipotential
Il15	3.32128e-156	0.566274	0.318	0.031	8.24276e-152	bipotential
Ccnjl	2.93915e-154	1.43109	0.764	0.196	7.29439e-150	bipotential
Gpr37	2.86928e-150	1.00024	0.494	0.075	7.12098e-146	bipotential
Mdk	1.15512e-146	2.12143	0.951	0.392	2.86678e-142	bipotential
Cd24a	3.66213e-141	1.17483	0.551	0.1	9.08867e-137	bipotential
Rpl22l1	3.70208e-139	1.47223	0.996	0.985	9.18783e-135	bipotential
Grb10	9.66887e-139	1.01404	0.625	0.131	2.39962e-134	bipotential
Ybx1	3.18731e-132	1.29521	1	0.979	7.91027e-128	bipotential
Gm20275	1.51882e-123	0.606026	0.288	0.031	3.7694e-119	bipotential
4930563E18Rik	5.79294e-122	0.500179	0.255	0.025	1.43769e-117	bipotential
Actr6	5.01592e-121	1.96522	0.884	0.406	1.24485e-116	bipotential
Peg3	4.54044e-112	1.86494	0.959	0.613	1.12685e-107	bipotential
Rpl41	9.45642e-109	0.977368	1	0.999	2.34689e-104	bipotential
Cebpd	3.42622e-108	1.04162	0.588	0.142	8.50318e-104	bipotential
Eno1	5.22751e-108	1.7651	0.963	0.726	1.29736e-103	bipotential
Pkm	1.14392e-107	1.61426	0.97	0.912	2.83898e-103	bipotential
Dclk1	8.06461e-107	1.42309	0.757	0.242	2.00148e-102	bipotential
Igdcc3	3.22405e-104	0.55928	0.307	0.041	8.00145e-100	bipotential
Gm45765	2.24385e-103	0.859984	0.461	0.089	5.56878e-99	bipotential
Fkbp9	6.29445e-101	2.03356	0.884	0.556	1.56216e-96	bipotential
Mest	5.62882e-100	1.64244	0.828	0.318	1.39696e-95	bipotential
Igf2bp1	1.02993e-98	0.501782	0.345	0.052	2.55609e-94	bipotential
Ptma	1.3699e-98	0.853537	1	0.999	3.39981e-94	bipotential
Orc1	1.54621e-96	0.442595	0.27	0.034	3.83738e-92	bipotential
Dlk1	1.14878e-95	0.860307	0.412	0.077	2.85104e-91	bipotential
Ereg	5.26426e-95	0.657688	0.363	0.06	1.30648e-90	bipotential
Hnrnpa1	2.84182e-94	1.16055	0.989	0.945	7.05284e-90	bipotential
Vdac3	4.32691e-94	1.20436	0.989	0.943	1.07385e-89	bipotential
Ifitm1	2.47964e-93	1.71524	0.963	0.694	6.15398e-89	bipotential
Hnrnpk	2.02927e-92	1.14123	0.981	0.97	5.03623e-88	bipotential
Cpne8	9.62656e-92	0.718096	0.401	0.076	2.38912e-87	bipotential
Sh3gl3	1.20588e-91	0.458042	0.258	0.033	2.99275e-87	bipotential
Gadd45g	1.27843e-91	1.90194	0.846	0.445	3.17282e-87	bipotential
Ldhb	2.01771e-91	1.65354	0.996	0.969	5.00755e-87	bipotential
Npm1	2.93254e-91	0.930755	1	0.993	7.27798e-87	bipotential
Timm8a1	3.79284e-90	1.50827	0.861	0.498	9.41307e-86	bipotential
2010107E04Rik	5.37667e-88	1.10253	0.974	0.873	1.33438e-83	bipotential
Slc38a4	6.13956e-88	0.53272	0.352	0.061	1.52372e-83	bipotential
Asns	2.49462e-86	1.74514	0.734	0.317	6.19116e-82	bipotential
Sub1	3.09816e-86	1.0552	0.981	0.941	7.68901e-82	bipotential
Uqcrb	1.08093e-84	1.03374	0.974	0.932	2.68266e-80	bipotential
Hnrnpa3	2.23131e-84	0.945681	0.978	0.932	5.53766e-80	bipotential
Pgk1	4.2095e-84	1.53129	0.899	0.685	1.04471e-79	bipotential
Rps28	3.22207e-81	0.892715	1	0.996	7.99652e-77	bipotential
Pkig	5.9885e-81	1.16622	0.925	0.748	1.48623e-76	bipotential
Rpl35	1.38229e-80	0.735653	0.996	0.993	3.43058e-76	bipotential
4933415A04Rik	4.34562e-80	0.450994	0.288	0.046	1.0785e-75	bipotential
Sec61g	3.94217e-78	0.913339	0.993	0.955	9.78369e-74	bipotential
Ppia	1.55987e-77	0.642288	1	0.998	3.87129e-73	bipotential
Cst9	2.65135e-77	1.14008	0.262	0.039	6.58011e-73	bipotential
Morf4l2	4.83982e-77	1.08921	0.948	0.859	1.20115e-72	bipotential
Myl1	8.36227e-77	0.850815	0.262	0.04	2.07535e-72	bipotential
Cdkn1c	1.06189e-76	1.33115	0.963	0.435	2.6354e-72	bipotential
Laptm4b	3.21331e-76	1.42979	0.88	0.592	7.97478e-72	bipotential
Ldha	5.03993e-76	1.48159	0.944	0.844	1.25081e-71	bipotential
Msx1	2.25196e-71	0.936339	0.573	0.18	5.58892e-67	bipotential
Rap1a	6.01727e-71	1.19575	0.873	0.634	1.49337e-66	bipotential
Ywhae	7.38146e-71	0.811101	0.981	0.96	1.83193e-66	bipotential
Hnrnpm	3.3713e-70	1.05684	0.929	0.774	8.36689e-66	bipotential
Pcdh11x	1.87475e-69	0.631907	0.251	0.04	4.65275e-65	bipotential
Sumo1	2.86001e-69	0.985436	0.94	0.851	7.09798e-65	bipotential
Slc25a5	3.06872e-69	1.03436	0.963	0.867	7.61594e-65	bipotential
Tkt	7.31991e-69	1.08242	0.963	0.921	1.81666e-64	bipotential
Ube2e3	2.1269e-68	1.18244	0.899	0.735	5.27855e-64	bipotential
Pla2g4a	5.37231e-67	0.915473	0.689	0.291	1.3333e-62	bipotential
Tulp2	2.3529e-66	0.812942	0.517	0.153	5.83943e-62	bipotential
Marcksl1	4.52325e-66	0.939783	0.974	0.887	1.12258e-61	bipotential
Meis2	5.38094e-66	0.592038	0.378	0.087	1.33544e-61	bipotential
Kif26a	1.87539e-65	0.526607	0.326	0.068	4.65435e-61	bipotential
Polr2g	7.0569e-64	1.15643	0.921	0.793	1.75138e-59	bipotential
Kctd14	7.52845e-64	1.41446	0.966	0.925	1.86841e-59	bipotential
Pls3	9.45631e-64	1.43777	0.742	0.407	2.34687e-59	bipotential
Ywhaq	2.12329e-63	0.968204	0.966	0.934	5.26958e-59	bipotential
Eif3e	2.1986e-63	0.779433	0.966	0.936	5.45649e-59	bipotential
Rps27	2.65142e-62	0.626771	1	0.999	6.58029e-58	bipotential
Lhx9	5.54049e-62	1.10544	0.663	0.256	1.37504e-57	bipotential
Rnf128	5.00239e-61	0.664932	0.487	0.143	1.24149e-56	bipotential
Sumo2	5.67261e-61	0.724397	0.993	0.975	1.40783e-56	bipotential
Dusp9	8.85272e-61	0.401421	0.277	0.052	2.19707e-56	bipotential
Rpl39	9.2131e-61	0.56734	0.996	0.998	2.28651e-56	bipotential
E330013P04Rik	1.43973e-60	1.2348	0.697	0.324	3.57312e-56	bipotential
Bex3	8.17796e-60	0.983318	0.955	0.805	2.02961e-55	bipotential
Spidr	1.01356e-59	0.65373	0.431	0.124	2.51546e-55	bipotential
Acat2	1.08573e-59	0.680213	0.517	0.172	2.69456e-55	bipotential
Zfp277	2.61613e-59	1.09036	0.775	0.477	6.49272e-55	bipotential
Gdi2	2.43356e-58	0.927221	0.906	0.794	6.03961e-54	bipotential
Ranbp1	8.68613e-58	0.972393	0.959	0.882	2.15572e-53	bipotential
Usmg5	1.24847e-57	0.948275	0.963	0.891	3.09844e-53	bipotential
Pgam1	2.90291e-57	0.860914	0.966	0.872	7.20444e-53	bipotential
Hnrnpc	5.57383e-56	0.748554	0.959	0.912	1.38331e-51	bipotential
Rpl4	5.85783e-56	0.588233	1	0.992	1.4538e-51	bipotential
Zbtb7c	1.23332e-55	0.702078	0.592	0.227	3.06084e-51	bipotential
Cct4	1.85508e-55	0.84499	0.918	0.848	4.60393e-51	bipotential
Klhl23	9.70728e-55	1.07559	0.831	0.509	2.40915e-50	bipotential
Cbfb	1.52765e-54	1.03013	0.637	0.306	3.79132e-50	bipotential
Ptgr1	1.95329e-54	0.999996	0.629	0.275	4.84768e-50	bipotential
C1qtnf7	4.50995e-54	0.936803	0.629	0.282	1.11928e-49	bipotential
Wt1	7.55099e-54	0.925255	0.918	0.769	1.874e-49	bipotential
Dynll1	1.05836e-53	0.836314	0.989	0.953	2.62664e-49	bipotential
Hey1	2.34921e-53	0.547747	0.427	0.123	5.83027e-49	bipotential
Nr0b1	6.30828e-53	0.824652	0.483	0.163	1.56559e-48	bipotential
Hnrnpf	3.1548e-52	0.732272	0.944	0.897	7.82959e-48	bipotential
Fkbp1a	3.66597e-52	0.786369	0.918	0.785	9.0982e-48	bipotential
Sfrp1	1.17426e-49	0.569396	0.311	0.077	2.91429e-45	bipotential
Vapa	3.35309e-49	0.895744	0.944	0.888	8.32169e-45	bipotential
Adam8	6.84281e-49	0.586703	0.288	0.067	1.69825e-44	bipotential
Ccdc61	3.97982e-48	1.04686	0.562	0.237	9.87712e-44	bipotential
H2afz	3.75666e-47	0.599476	0.981	0.962	9.32328e-43	bipotential
Meis1	4.71442e-47	0.62101	0.461	0.154	1.17003e-42	bipotential
Uhrf1bp1l	4.85277e-47	0.841546	0.678	0.355	1.20436e-42	bipotential
Gng2	2.6311e-46	0.390539	0.33	0.084	6.52985e-42	bipotential
G3bp1	1.18964e-45	0.838615	0.884	0.758	2.95246e-41	bipotential
Slc7a2	2.13462e-45	0.462585	0.337	0.091	5.2977e-41	bipotential
Eif4a1	1.12907e-44	0.571911	0.985	0.982	2.80212e-40	bipotential
Trappc1	2.44079e-44	0.814651	0.79	0.496	6.05754e-40	bipotential
Elavl1	2.6829e-44	0.823816	0.828	0.613	6.65842e-40	bipotential
Usp29	3.75767e-44	0.424198	0.393	0.116	9.32578e-40	bipotential
Sarnp	7.04488e-43	0.846026	0.846	0.685	1.7484e-38	bipotential
Pkp2	9.19665e-43	0.621117	0.506	0.201	2.28243e-38	bipotential
Tsc22d1	1.45023e-42	0.674504	0.993	0.99	3.59917e-38	bipotential
Dapk1	3.34889e-42	0.723194	0.588	0.264	8.31128e-38	bipotential
Cdk4	3.19416e-41	0.659089	0.948	0.907	7.92728e-37	bipotential
Pcbp4	3.20458e-41	0.555787	0.393	0.131	7.95313e-37	bipotential
Mif	3.98238e-41	0.698689	0.996	0.976	9.88347e-37	bipotential
Pglyrp1	4.27421e-41	0.560141	0.251	0.057	1.06077e-36	bipotential
Litaf	2.05317e-40	0.858313	0.7	0.435	5.09556e-36	bipotential
Sox11	5.39128e-40	0.652322	0.483	0.175	1.33801e-35	bipotential
Nt5dc2	7.44922e-40	0.665085	0.637	0.324	1.84875e-35	bipotential
Eif3m	8.62423e-40	0.681046	0.933	0.9	2.14036e-35	bipotential
Psma4	1.47758e-39	0.727837	0.921	0.863	3.66707e-35	bipotential
Mtch2	1.5148e-39	0.767057	0.805	0.614	3.75944e-35	bipotential
Srsf3	1.52044e-39	0.653855	0.951	0.915	3.77343e-35	bipotential
Gas1	1.62506e-39	0.98295	0.603	0.289	4.03308e-35	bipotential
Fam136a	3.89375e-39	0.799423	0.809	0.638	9.66351e-35	bipotential
Vcp	4.73821e-39	0.578229	0.963	0.932	1.17593e-34	bipotential
Ttc38	5.83533e-39	0.789092	0.416	0.156	1.44821e-34	bipotential
Lsp1	7.52714e-39	0.548118	0.345	0.107	1.86809e-34	bipotential
Rpp25	7.82935e-39	0.680608	0.693	0.368	1.94309e-34	bipotential
Cd2ap	8.10846e-39	0.930125	0.805	0.668	2.01236e-34	bipotential
Dock4	9.89587e-39	0.807918	0.655	0.351	2.45596e-34	bipotential
Rps4x	1.85957e-38	0.427637	0.996	0.998	4.61507e-34	bipotential
Gabra4	2.48564e-38	0.495837	0.39	0.126	6.16886e-34	bipotential
Adm	1.13657e-37	0.695535	0.345	0.105	2.82074e-33	bipotential
Akr1b8	2.78513e-37	0.699486	0.577	0.272	6.91213e-33	bipotential
Bex2	3.03584e-37	0.955361	0.742	0.437	7.53434e-33	bipotential
Skp2	3.31629e-37	0.513892	0.472	0.19	8.23038e-33	bipotential
Igf2bp2	3.91681e-37	0.703481	0.599	0.286	9.72074e-33	bipotential
Tpi1	5.23482e-37	0.78286	0.914	0.875	1.29918e-32	bipotential
Ssbp2	7.53826e-37	0.590998	0.483	0.196	1.87084e-32	bipotential
Snrpd1	8.00971e-37	0.678976	0.903	0.856	1.98785e-32	bipotential
Rpl36a	2.94259e-36	0.457786	1	0.993	7.30292e-32	bipotential
Slc30a5	4.28086e-36	0.74032	0.532	0.262	1.06242e-31	bipotential
Rab6a	4.52298e-36	0.670171	0.843	0.675	1.12251e-31	bipotential
Hells	5.60965e-36	0.630214	0.566	0.254	1.3922e-31	bipotential
Srsf6	1.10015e-35	0.727274	0.88	0.78	2.73035e-31	bipotential
Tubb5	2.07545e-35	0.609208	0.981	0.972	5.15086e-31	bipotential
Kyat3	2.23004e-35	0.679669	0.442	0.176	5.53451e-31	bipotential
Idh1	2.3139e-35	0.466303	0.929	0.786	5.74265e-31	bipotential
Acaa2	2.84987e-35	0.755052	0.914	0.887	7.07281e-31	bipotential
Btf3	2.87172e-35	0.454724	0.993	0.983	7.12703e-31	bipotential
Ran	4.46e-35	0.632668	0.944	0.915	1.10688e-30	bipotential
Nono	5.29851e-35	0.568375	0.914	0.867	1.31498e-30	bipotential
Lef1	7.33948e-35	0.4838	0.352	0.113	1.82151e-30	bipotential
Hdac3	7.72914e-35	0.644951	0.693	0.433	1.91822e-30	bipotential
Ung	1.33769e-34	0.633268	0.558	0.263	3.31988e-30	bipotential
Ube2d2a	1.6825e-34	0.61931	0.88	0.771	4.17562e-30	bipotential
Mcm2	1.80676e-34	0.558959	0.483	0.208	4.48402e-30	bipotential
Cnbp	2.10784e-34	0.612106	0.921	0.895	5.23123e-30	bipotential
Calu	2.48215e-34	0.947067	0.753	0.611	6.16019e-30	bipotential
Rpl37a	4.30735e-34	0.358384	1	0.999	1.069e-29	bipotential
Igf2bp3	5.78144e-34	0.516692	0.483	0.199	1.43484e-29	bipotential
6030408B16Rik	6.64564e-34	0.591443	0.521	0.233	1.64932e-29	bipotential
Ppp1ca	1.31959e-33	0.589358	0.918	0.869	3.27495e-29	bipotential
Bmyc	1.98734e-33	0.672375	0.944	0.905	4.93219e-29	bipotential
Ube2d3	2.11715e-33	0.610791	0.929	0.895	5.25434e-29	bipotential
Mcm6	2.29879e-33	0.720102	0.64	0.361	5.70513e-29	bipotential
Dbi	2.65666e-33	0.677846	0.936	0.826	6.59331e-29	bipotential
Ccdc34	2.81137e-33	0.81155	0.757	0.534	6.97727e-29	bipotential
Tns3	6.22008e-33	0.732011	0.801	0.633	1.5437e-28	bipotential
Psma6	7.88115e-33	0.655993	0.899	0.795	1.95594e-28	bipotential
Reep1	9.91725e-33	0.62124	0.625	0.309	2.46126e-28	bipotential
Asnsd1	1.62369e-32	0.550434	0.506	0.239	4.02967e-28	bipotential
Nap1l1	1.7696e-32	0.579873	0.94	0.867	4.3918e-28	bipotential
Mcm4	2.21097e-32	0.567812	0.513	0.237	5.48718e-28	bipotential
Ppp1cc	4.85203e-32	0.573075	0.895	0.81	1.20418e-27	bipotential
Idi1	1.59789e-31	0.948164	0.461	0.205	3.96564e-27	bipotential
Rpl27	1.70763e-31	0.422082	0.985	0.954	4.238e-27	bipotential
Adgrl3	1.72731e-31	0.488677	0.472	0.192	4.28683e-27	bipotential
Prpf38a	2.53517e-31	0.689896	0.644	0.408	6.29178e-27	bipotential
Dcun1d5	4.69961e-31	0.68347	0.809	0.667	1.16635e-26	bipotential
Pank1	5.98664e-31	0.8692	0.775	0.614	1.48576e-26	bipotential
Eif4g2	1.62313e-30	0.56524	0.925	0.914	4.02827e-26	bipotential
Sfxn1	1.72621e-30	0.659168	0.67	0.43	4.2841e-26	bipotential
Stt3b	2.76357e-30	0.662487	0.723	0.49	6.85862e-26	bipotential
Shisa2	2.98254e-30	0.447525	0.307	0.1	7.40206e-26	bipotential
Igfbp4	3.90835e-30	0.634832	0.644	0.349	9.69975e-26	bipotential
Mob4	5.58109e-30	0.67104	0.745	0.542	1.38511e-25	bipotential
Snrpg	7.22097e-30	0.55699	0.944	0.9	1.7921e-25	bipotential
Slirp	7.94512e-30	0.793886	0.85	0.705	1.97182e-25	bipotential
Tubb2b	9.12942e-30	0.493408	0.476	0.202	2.26574e-25	bipotential
Tuba1b	1.03621e-29	0.567894	0.936	0.908	2.57167e-25	bipotential
Abhd3	1.49795e-29	0.42114	0.3	0.099	3.71761e-25	bipotential
Uchl3	3.25667e-29	0.734298	0.738	0.522	8.0824e-25	bipotential
Rad23b	4.37538e-29	0.665353	0.768	0.577	1.08588e-24	bipotential
Naaa	4.80778e-29	0.74451	0.603	0.369	1.19319e-24	bipotential
Sumo3	5.36026e-29	0.66924	0.805	0.652	1.33031e-24	bipotential
Emx2os	7.07133e-29	0.496086	0.498	0.229	1.75496e-24	bipotential
Pabpc1	7.10343e-29	0.618946	0.925	0.907	1.76293e-24	bipotential
Rbx1	7.25527e-29	0.492417	0.94	0.915	1.80061e-24	bipotential
Srsf2	7.43537e-29	0.646543	0.884	0.841	1.84531e-24	bipotential
Ccdc30	9.1328e-29	0.473302	0.285	0.094	2.26658e-24	bipotential
H19	1.16525e-28	0.42083	0.88	0.444	2.89193e-24	bipotential
Rps17	1.2786e-28	0.363459	0.996	0.997	3.17323e-24	bipotential
Zim1	1.60957e-28	0.291988	0.273	0.083	3.99464e-24	bipotential
Tnni1	1.91111e-28	0.460389	0.536	0.236	4.74299e-24	bipotential
Galk1	2.12409e-28	0.715152	0.749	0.59	5.27157e-24	bipotential
Ywhah	2.56666e-28	0.619394	0.854	0.761	6.36995e-24	bipotential
Wasf1	2.89704e-28	0.578049	0.543	0.286	7.18988e-24	bipotential
Nasp	2.98808e-28	0.70322	0.775	0.598	7.41582e-24	bipotential
Ppp4c	3.10893e-28	0.587436	0.753	0.565	7.71575e-24	bipotential
Psma3	3.23522e-28	0.607425	0.936	0.905	8.02917e-24	bipotential
Tpm4	4.70266e-28	0.716738	0.742	0.549	1.16711e-23	bipotential
Cdca7	6.92871e-28	0.53919	0.457	0.217	1.71957e-23	bipotential
Gk5	6.96794e-28	0.690306	0.423	0.193	1.7293e-23	bipotential
Tipin	8.36211e-28	0.611572	0.614	0.364	2.07531e-23	bipotential
Rplp0	1.10214e-27	0.402474	1	0.998	2.7353e-23	bipotential
Psmd2	1.17419e-27	0.61273	0.79	0.627	2.91412e-23	bipotential
Matn2	1.18995e-27	0.427807	0.386	0.156	2.95323e-23	bipotential
Rnf7	1.36915e-27	0.559759	0.873	0.797	3.39795e-23	bipotential
Rps18	2.20068e-27	0.31963	1	0.999	5.46164e-23	bipotential
Nrtn	2.70229e-27	0.713392	0.464	0.221	6.70655e-23	bipotential
Gapdh	2.81746e-27	0.497099	0.981	0.984	6.99238e-23	bipotential
Psma1	3.09516e-27	0.645505	0.854	0.794	7.68157e-23	bipotential
Lgr4	3.72642e-27	0.68522	0.685	0.425	9.24824e-23	bipotential
Strap	3.94591e-27	0.599082	0.805	0.659	9.79296e-23	bipotential
Ppcs	4.10683e-27	0.77416	0.506	0.276	1.01923e-22	bipotential
Prr13	4.4953e-27	0.653412	0.685	0.449	1.11564e-22	bipotential
Copz1	4.86037e-27	0.612893	0.689	0.483	1.20625e-22	bipotential
Gcat	6.62456e-27	0.378537	0.273	0.09	1.64408e-22	bipotential
Rnf2	7.57135e-27	0.591148	0.607	0.364	1.87906e-22	bipotential
Efnb1	1.32984e-26	0.58401	0.663	0.419	3.3004e-22	bipotential
Snx6	2.55446e-26	0.576885	0.869	0.781	6.33966e-22	bipotential
Hspa8	4.06907e-26	0.373546	0.993	0.998	1.00986e-21	bipotential
Rpl3	4.76918e-26	0.334942	0.993	0.997	1.18362e-21	bipotential
Nudt21	5.94973e-26	0.633604	0.805	0.687	1.4766e-21	bipotential
Hacd1	6.65816e-26	0.54741	0.599	0.349	1.65242e-21	bipotential
Zwint	9.41279e-26	0.58263	0.828	0.695	2.33607e-21	bipotential
Cdc26	1.25014e-25	0.592759	0.824	0.653	3.1026e-21	bipotential
Actr3	1.41313e-25	0.596127	0.787	0.628	3.50711e-21	bipotential
Polr2m	1.62951e-25	0.58238	0.809	0.689	4.04412e-21	bipotential
Tcp1	1.6547e-25	0.51985	0.88	0.826	4.10663e-21	bipotential
Anp32a	1.74606e-25	0.491324	0.929	0.894	4.33336e-21	bipotential
Cebpb	3.69527e-25	0.576906	0.622	0.345	9.17091e-21	bipotential
Hsp90aa1	4.38239e-25	0.346249	0.993	0.983	1.08762e-20	bipotential
Atp5c1	4.94217e-25	0.473789	0.963	0.92	1.22655e-20	bipotential
Rnaset2b	5.56759e-25	0.872052	0.629	0.421	1.38176e-20	bipotential
Cul4b	1.16549e-24	0.733682	0.543	0.336	2.8925e-20	bipotential
Drg1	1.28254e-24	0.644743	0.67	0.5	3.18302e-20	bipotential
Sox9	1.48842e-24	0.998288	0.285	0.104	3.69395e-20	bipotential
Vdac1	1.82227e-24	0.516401	0.876	0.842	4.52252e-20	bipotential
C1d	2.0043e-24	0.57935	0.846	0.717	4.97427e-20	bipotential
Aldoa	2.23751e-24	0.604214	0.97	0.968	5.55306e-20	bipotential
Pbk	2.36228e-24	0.469049	0.258	0.086	5.8627e-20	bipotential
Eef1g	2.82002e-24	0.377376	0.989	0.987	6.99872e-20	bipotential
Eva1b	2.95181e-24	0.560137	0.768	0.521	7.3258e-20	bipotential
Limd2	3.0354e-24	0.498596	0.513	0.267	7.53326e-20	bipotential
Apool	4.41497e-24	0.601173	0.618	0.412	1.09571e-19	bipotential
Serpinh1	4.4185e-24	0.457835	0.951	0.933	1.09658e-19	bipotential
Rps25	4.9674e-24	0.378109	1	0.997	1.23281e-19	bipotential
Spcs2	5.61592e-24	0.54827	0.929	0.893	1.39376e-19	bipotential
Ccar1	6.38766e-24	0.551794	0.768	0.641	1.58529e-19	bipotential
Stmn1	6.45306e-24	0.724719	0.936	0.884	1.60152e-19	bipotential
Naca	7.65085e-24	0.314056	0.996	0.995	1.89879e-19	bipotential
Cox6b1	1.12269e-23	0.464852	0.959	0.956	2.7863e-19	bipotential
Ctnna1	1.20531e-23	0.621551	0.764	0.612	2.99133e-19	bipotential
Rbbp7	1.80105e-23	0.527252	0.936	0.879	4.46985e-19	bipotential
Ube2v2	2.54112e-23	0.660947	0.719	0.556	6.30654e-19	bipotential
Prdx2	2.74139e-23	0.324512	0.993	0.983	6.80357e-19	bipotential
Polr2k	3.14415e-23	0.567157	0.828	0.723	7.80316e-19	bipotential
Slc25a4	4.94594e-23	0.414566	0.966	0.968	1.22748e-18	bipotential
Fam96a	5.292e-23	0.612846	0.757	0.609	1.31337e-18	bipotential
Pld1	5.48113e-23	0.350063	0.281	0.104	1.36031e-18	bipotential
Eef2	5.93809e-23	0.433316	0.955	0.98	1.47371e-18	bipotential
Cox7b	6.51261e-23	0.54686	0.925	0.855	1.6163e-18	bipotential
Hspd1	7.02886e-23	0.497611	0.944	0.907	1.74442e-18	bipotential
Zfp207	1.01231e-22	0.609317	0.772	0.672	2.51235e-18	bipotential
Trim24	1.02446e-22	0.600465	0.614	0.405	2.5425e-18	bipotential
Smarca5	1.1353e-22	0.509699	0.876	0.784	2.81758e-18	bipotential
44811	1.33172e-22	0.581097	0.869	0.79	3.30506e-18	bipotential
Uqcrh	1.42566e-22	0.382974	0.981	0.975	3.53819e-18	bipotential
Hs6st1	1.64727e-22	0.498273	0.457	0.232	4.0882e-18	bipotential
Paics	1.66775e-22	0.541459	0.854	0.738	4.13903e-18	bipotential
Sp3	4.46528e-22	0.626779	0.61	0.415	1.10819e-17	bipotential
Prmt1	4.849e-22	0.532385	0.888	0.879	1.20342e-17	bipotential
Bcas2	4.88974e-22	0.49077	0.846	0.751	1.21354e-17	bipotential
Psmb1	5.40061e-22	0.41779	0.94	0.932	1.34032e-17	bipotential
Cfl1	6.11008e-22	0.391565	0.981	0.971	1.5164e-17	bipotential
Mtf2	6.22093e-22	0.539122	0.685	0.484	1.54391e-17	bipotential
Lmnb1	6.47573e-22	0.499254	0.614	0.373	1.60715e-17	bipotential
Eif4e	9.16589e-22	0.491004	0.787	0.662	2.27479e-17	bipotential
Bnip3l	1.05966e-21	0.524676	0.91	0.882	2.62986e-17	bipotential
Mrpl42	1.22292e-21	0.528219	0.82	0.681	3.03505e-17	bipotential
Minos1	1.72884e-21	0.511232	0.936	0.883	4.29064e-17	bipotential
Gmps	1.88515e-21	0.603754	0.734	0.582	4.67857e-17	bipotential
Pdap1	2.12896e-21	0.566011	0.865	0.85	5.28366e-17	bipotential
Zcchc3	2.47693e-21	0.479337	0.509	0.28	6.14725e-17	bipotential
Eif5	3.31548e-21	0.498615	0.888	0.849	8.22835e-17	bipotential
Morf4l1	4.01379e-21	0.379318	0.963	0.968	9.96143e-17	bipotential
Srsf7	4.32395e-21	0.583072	0.824	0.681	1.07312e-16	bipotential
Hdac1	5.13435e-21	0.567261	0.618	0.435	1.27424e-16	bipotential
Irf2bpl	5.32419e-21	0.595096	0.659	0.482	1.32136e-16	bipotential
Tmeff1	7.81933e-21	0.497008	0.513	0.286	1.9406e-16	bipotential
Atp5l	9.99837e-21	0.407775	0.974	0.954	2.48139e-16	bipotential
Naa50	1.09755e-20	0.548236	0.685	0.523	2.72389e-16	bipotential
Ifnar1	1.35336e-20	0.510612	0.618	0.405	3.35877e-16	bipotential
Psma5	1.50913e-20	0.435638	0.861	0.814	3.74536e-16	bipotential
Hdac2	1.54276e-20	0.593022	0.753	0.627	3.82882e-16	bipotential
Serbp1	1.97797e-20	0.36498	0.989	0.976	4.90892e-16	bipotential
Emx2	2.08219e-20	0.502651	0.801	0.605	5.16758e-16	bipotential
Tmem256	3.10601e-20	0.487935	0.88	0.782	7.70849e-16	bipotential
Sulf1	3.26047e-20	0.372438	0.577	0.311	8.09185e-16	bipotential
Hnrnpu	3.90994e-20	0.387862	0.951	0.93	9.7037e-16	bipotential
Lpl	6.80043e-20	0.752583	0.633	0.449	1.68773e-15	bipotential
Hnrnpa2b1	7.05748e-20	0.371848	0.963	0.966	1.75153e-15	bipotential
Seh1l	7.41299e-20	0.434314	0.423	0.228	1.83975e-15	bipotential
Tceal9	1.08756e-19	0.434053	0.996	0.978	2.69911e-15	bipotential
Rpl6	1.09895e-19	0.273021	1	0.999	2.72738e-15	bipotential
Fkbp3	1.1061e-19	0.486105	0.918	0.871	2.74512e-15	bipotential
Cox5a	1.74732e-19	0.443848	0.94	0.894	4.3365e-15	bipotential
Klhdc2	1.9646e-19	0.50717	0.73	0.625	4.87575e-15	bipotential
Rab26os	2.63492e-19	0.3937	0.404	0.201	6.53934e-15	bipotential
Atp5b	2.68198e-19	0.373331	0.981	0.98	6.65614e-15	bipotential
44815	2.72665e-19	0.564292	0.464	0.257	6.767e-15	bipotential
Slbp	3.05023e-19	0.556698	0.745	0.628	7.57007e-15	bipotential
Syce2	3.08438e-19	0.410331	0.36	0.171	7.65481e-15	bipotential
Nedd8	4.10461e-19	0.472968	0.955	0.913	1.01868e-14	bipotential
Cfl2	4.14979e-19	0.500701	0.861	0.793	1.0299e-14	bipotential
Lsm5	5.04271e-19	0.547033	0.749	0.614	1.2515e-14	bipotential
Mtdh	5.12188e-19	0.40941	0.891	0.855	1.27115e-14	bipotential
Mcm3	5.48046e-19	0.401771	0.446	0.227	1.36014e-14	bipotential
Eloc	6.03073e-19	0.428261	0.873	0.796	1.49671e-14	bipotential
Etfb	6.19939e-19	0.595225	0.858	0.801	1.53856e-14	bipotential
Zfp672	7.99121e-19	0.483055	0.412	0.214	1.98326e-14	bipotential
Set	1.16034e-18	0.496341	0.966	0.95	2.87973e-14	bipotential
Tra2b	1.22539e-18	0.380516	0.88	0.818	3.04116e-14	bipotential
Ube2n	1.29311e-18	0.491186	0.831	0.741	3.20925e-14	bipotential
Sephs2	1.30866e-18	0.380024	0.438	0.235	3.24783e-14	bipotential
Dazap1	1.39605e-18	0.589537	0.674	0.544	3.46471e-14	bipotential
Cct8	1.59197e-18	0.468242	0.876	0.83	3.95095e-14	bipotential
Anapc13	1.65251e-18	0.465433	0.888	0.784	4.10119e-14	bipotential
Cul1	1.78818e-18	0.484685	0.772	0.686	4.43791e-14	bipotential
Arpp19	2.26924e-18	0.487328	0.914	0.845	5.6318e-14	bipotential
Yaf2	2.43036e-18	0.450177	0.569	0.367	6.03168e-14	bipotential
Ubb	2.46665e-18	0.255909	0.996	0.999	6.12174e-14	bipotential
Rps6	2.66488e-18	0.296314	0.996	0.997	6.6137e-14	bipotential
Eif1	2.73114e-18	0.292991	1	0.994	6.77814e-14	bipotential
Ppp1cb	2.791e-18	0.525849	0.768	0.658	6.9267e-14	bipotential
Snrpb	3.47494e-18	0.425305	0.899	0.904	8.62411e-14	bipotential
Bambi	3.76802e-18	0.528733	0.543	0.33	9.35147e-14	bipotential
Ptn	4.15664e-18	0.505253	0.27	0.108	1.03159e-13	bipotential
Rpl13a	4.40139e-18	0.391601	0.94	0.926	1.09234e-13	bipotential
Papola	4.59479e-18	0.50065	0.869	0.835	1.14033e-13	bipotential
Rpl31	5.52006e-18	0.307483	0.993	0.992	1.36997e-13	bipotential
Pdk3	6.60311e-18	0.459504	0.464	0.27	1.63876e-13	bipotential
Tspan12	7.35628e-18	0.402725	0.318	0.143	1.82568e-13	bipotential
Pcbp2	7.87906e-18	0.409433	0.933	0.929	1.95542e-13	bipotential
Cnn3	8.83194e-18	0.459143	0.895	0.836	2.19191e-13	bipotential
Cry1	9.2031e-18	0.330844	0.341	0.158	2.28402e-13	bipotential
Mcm5	9.2095e-18	0.371362	0.352	0.17	2.28561e-13	bipotential
Psmd11	9.42517e-18	0.476525	0.772	0.679	2.33914e-13	bipotential
Pex19	1.01286e-17	0.499767	0.607	0.423	2.51371e-13	bipotential
Nop10	1.23401e-17	0.556624	0.936	0.909	3.06258e-13	bipotential
Psmb7	1.26945e-17	0.441633	0.869	0.781	3.15052e-13	bipotential
Tspan6	1.39132e-17	0.477657	0.712	0.55	3.45298e-13	bipotential
Prmt6	1.44056e-17	0.350632	0.356	0.171	3.57518e-13	bipotential
Cox4i1	1.47781e-17	0.254203	0.996	0.993	3.66763e-13	bipotential
Ostc	1.66108e-17	0.455403	0.873	0.811	4.12248e-13	bipotential
Pfkl	1.75882e-17	0.497803	0.652	0.49	4.36505e-13	bipotential
Podxl	2.00506e-17	0.375171	0.449	0.233	4.97617e-13	bipotential
Erh	2.40765e-17	0.502505	0.798	0.706	5.97531e-13	bipotential
Uba2	3.01848e-17	0.472772	0.667	0.518	7.49127e-13	bipotential
Dnaja1	3.10194e-17	0.308339	0.966	0.971	7.69839e-13	bipotential
Psmc6	3.32251e-17	0.451881	0.869	0.767	8.2458e-13	bipotential
Psma7	3.65782e-17	0.367397	0.959	0.945	9.07797e-13	bipotential
Tomm7	3.90956e-17	0.396216	0.933	0.867	9.70275e-13	bipotential
Psmb2	3.94491e-17	0.464754	0.895	0.851	9.79048e-13	bipotential
Rbm4b	3.95013e-17	0.458877	0.614	0.419	9.80342e-13	bipotential
Rps19	4.66169e-17	0.257384	1	0.999	1.15694e-12	bipotential
Lgals7	6.58115e-17	0.44466	0.858	0.614	1.63331e-12	bipotential
Zfp422	7.60281e-17	0.518293	0.592	0.414	1.88687e-12	bipotential
Dars	8.12197e-17	0.482585	0.61	0.441	2.01571e-12	bipotential
Mycn	9.20621e-17	0.523518	0.416	0.221	2.2848e-12	bipotential
Naa15	1.0256e-16	0.442505	0.689	0.52	2.54534e-12	bipotential
Frmd4b	1.08888e-16	0.373422	0.476	0.254	2.70238e-12	bipotential
Coro1c	1.14927e-16	0.340716	0.345	0.172	2.85226e-12	bipotential
Psmb6	1.4328e-16	0.375503	0.951	0.916	3.55592e-12	bipotential
Paip2	1.60299e-16	0.442722	0.891	0.859	3.9783e-12	bipotential
Tmem167	1.64617e-16	0.462925	0.809	0.716	4.08545e-12	bipotential
Taf1d	1.69466e-16	0.488179	0.809	0.705	4.20581e-12	bipotential
Emg1	1.94667e-16	0.458561	0.742	0.625	4.83126e-12	bipotential
Cfdp1	2.08843e-16	0.436385	0.865	0.786	5.18306e-12	bipotential
Hspa9	3.83735e-16	0.474741	0.858	0.761	9.52352e-12	bipotential
Dcakd	4.01818e-16	0.466102	0.599	0.431	9.97232e-12	bipotential
Cox6a1	4.77807e-16	0.405473	0.921	0.907	1.18582e-11	bipotential
Lzts1	5.63354e-16	0.457851	0.322	0.155	1.39813e-11	bipotential
Ssb	7.27154e-16	0.392244	0.944	0.913	1.80465e-11	bipotential
Basp1	7.80216e-16	0.260015	0.393	0.196	1.93634e-11	bipotential
D8Ertd738e	8.47688e-16	0.392709	0.906	0.855	2.10379e-11	bipotential
Cycs	9.1872e-16	0.584833	0.798	0.668	2.28008e-11	bipotential
Ythdf2	9.98263e-16	0.4767	0.622	0.479	2.47749e-11	bipotential
Snap23	1.069e-15	0.457517	0.457	0.277	2.65304e-11	bipotential
Phldb2	1.29841e-15	0.451982	0.416	0.236	3.2224e-11	bipotential
Trim28	1.67607e-15	0.448926	0.794	0.738	4.15966e-11	bipotential
Arxes1	1.75269e-15	0.304758	0.333	0.16	4.34983e-11	bipotential
Ewsr1	1.92597e-15	0.474379	0.764	0.717	4.77986e-11	bipotential
Eif5a	2.16842e-15	0.420508	0.951	0.929	5.38159e-11	bipotential
Echs1	2.18272e-15	0.463174	0.846	0.799	5.41708e-11	bipotential
Rps6ka3	2.37832e-15	0.591688	0.547	0.4	5.90252e-11	bipotential
Polr2d	2.92042e-15	0.466169	0.607	0.44	7.24791e-11	bipotential
Tnpo3	3.10944e-15	0.437852	0.584	0.422	7.717e-11	bipotential
Acp1	3.40502e-15	0.450429	0.783	0.687	8.45058e-11	bipotential
Mettl24	3.68243e-15	0.361218	0.457	0.255	9.13905e-11	bipotential
Hnrnpdl	3.86973e-15	0.464795	0.816	0.731	9.60389e-11	bipotential
Cops6	4.18046e-15	0.480124	0.794	0.745	1.03751e-10	bipotential
Ei24	4.28424e-15	0.425267	0.588	0.42	1.06326e-10	bipotential
Pdk1	5.00558e-15	0.392421	0.315	0.157	1.24228e-10	bipotential
Bud31	5.15158e-15	0.420162	0.719	0.603	1.27852e-10	bipotential
Dstn	5.30003e-15	0.319424	0.918	0.917	1.31536e-10	bipotential
Acvr2b	5.56145e-15	0.289868	0.352	0.18	1.38024e-10	bipotential
Tbpl1	6.06254e-15	0.377886	0.397	0.226	1.5046e-10	bipotential
Atp5a1	8.37977e-15	0.343899	0.929	0.932	2.07969e-10	bipotential
Eif1ax	9.60747e-15	0.455345	0.801	0.729	2.38438e-10	bipotential
Zfp36l1	9.6607e-15	0.44022	0.846	0.762	2.39759e-10	bipotential
Smim10l1	1.02887e-14	0.415003	0.682	0.556	2.55346e-10	bipotential
Uqcr11	1.09793e-14	0.352641	0.933	0.917	2.72484e-10	bipotential
Tomm22	1.18269e-14	0.425618	0.805	0.78	2.9352e-10	bipotential
Dnajb6	1.20802e-14	0.344343	0.846	0.774	2.99807e-10	bipotential
Phpt1	1.2238e-14	0.503944	0.592	0.44	3.03723e-10	bipotential
Rasl11a	1.3227e-14	0.384451	0.483	0.278	3.28267e-10	bipotential
Ube2l3	1.32867e-14	0.436177	0.809	0.766	3.29749e-10	bipotential
Haus7	1.35969e-14	0.441286	0.487	0.307	3.37447e-10	bipotential
Mapre1	1.51354e-14	0.423479	0.813	0.73	3.7563e-10	bipotential
Pfdn4	1.76124e-14	0.443548	0.644	0.491	4.37105e-10	bipotential
Snx2	2.14746e-14	0.463354	0.536	0.376	5.32956e-10	bipotential
Hk1	2.202e-14	0.325703	0.341	0.181	5.46493e-10	bipotential
Rtraf	2.88392e-14	0.377708	0.903	0.868	7.15732e-10	bipotential
Snrpe	2.89173e-14	0.332095	0.936	0.926	7.17671e-10	bipotential
Zfp292	3.09292e-14	0.485619	0.76	0.672	7.67601e-10	bipotential
Tmsb10	3.49979e-14	0.357994	0.978	0.971	8.68578e-10	bipotential
Cks2	3.60883e-14	0.344372	0.633	0.464	8.95638e-10	bipotential
Bzw2	4.37148e-14	0.442351	0.629	0.485	1.08491e-09	bipotential
Snrpb2	4.40584e-14	0.379612	0.861	0.788	1.09344e-09	bipotential
Amer1	4.40853e-14	0.349879	0.412	0.23	1.09411e-09	bipotential
Tsen34	5.12212e-14	0.3792	0.772	0.714	1.27121e-09	bipotential
Cops4	5.38309e-14	0.405091	0.704	0.611	1.33598e-09	bipotential
Anp32b	5.63524e-14	0.388426	0.936	0.911	1.39855e-09	bipotential
Hes1	7.39071e-14	0.578722	0.783	0.678	1.83423e-09	bipotential
Smc6	7.40061e-14	0.465631	0.738	0.629	1.83668e-09	bipotential
Capza2	7.41377e-14	0.430679	0.794	0.714	1.83995e-09	bipotential
Pbx1	8.50947e-14	0.426712	0.738	0.654	2.11188e-09	bipotential
Uqcr10	8.83675e-14	0.371483	0.963	0.929	2.19311e-09	bipotential
Nr2f2	8.91087e-14	0.47427	0.449	0.292	2.2115e-09	bipotential
Atp5f1	9.1095e-14	0.337995	0.94	0.912	2.2608e-09	bipotential
Tceal8	9.21236e-14	0.309126	0.858	0.811	2.28632e-09	bipotential
Gpi1	9.57368e-14	0.463852	0.749	0.719	2.376e-09	bipotential
Mettl9	9.82214e-14	0.44062	0.719	0.591	2.43766e-09	bipotential
Eif3j1	1.0594e-13	0.551258	0.704	0.616	2.62921e-09	bipotential
Rps27l	1.09351e-13	0.338583	0.948	0.93	2.71387e-09	bipotential
Ccnd3	1.12553e-13	0.422657	0.633	0.459	2.79333e-09	bipotential
Krt10	1.13458e-13	0.338192	0.378	0.217	2.8158e-09	bipotential
Dpy30	1.23166e-13	0.446005	0.798	0.705	3.05674e-09	bipotential
Gins2	1.27621e-13	0.356803	0.404	0.23	3.16729e-09	bipotential
Eif5b	1.28189e-13	0.383332	0.899	0.863	3.18139e-09	bipotential
Uqcrc1	1.41544e-13	0.366121	0.831	0.772	3.51284e-09	bipotential
Jpt2	1.5223e-13	0.420247	0.367	0.209	3.77804e-09	bipotential
Ubl3	1.71015e-13	0.392408	0.554	0.391	4.24425e-09	bipotential
Gm47547	1.74612e-13	0.325386	0.288	0.139	4.33352e-09	bipotential
Prkar1a	1.85179e-13	0.37596	0.854	0.818	4.59577e-09	bipotential
Metap2	1.91561e-13	0.36814	0.884	0.89	4.75416e-09	bipotential
Atp5k	1.96208e-13	0.424765	0.929	0.866	4.86948e-09	bipotential
Cdc42se2	2.32892e-13	0.470599	0.532	0.377	5.77992e-09	bipotential
1110008F13Rik	2.36154e-13	0.446025	0.861	0.803	5.86087e-09	bipotential
Rmdn2	2.54153e-13	0.453267	0.483	0.315	6.30756e-09	bipotential
Eif2s2	2.66722e-13	0.437102	0.948	0.935	6.6195e-09	bipotential
Brcc3	3.16015e-13	0.382052	0.494	0.326	7.84287e-09	bipotential
1110004F10Rik	3.48291e-13	0.471951	0.843	0.799	8.6439e-09	bipotential
Luc7l3	4.00737e-13	0.366352	0.828	0.786	9.94549e-09	bipotential
Trps1	4.83628e-13	0.332132	0.375	0.205	1.20027e-08	bipotential
Golga7	5.53008e-13	0.438731	0.667	0.549	1.37245e-08	bipotential
Ctbp1	5.61571e-13	0.428621	0.689	0.573	1.39371e-08	bipotential
Psma2	5.90239e-13	0.297424	0.914	0.882	1.46485e-08	bipotential
6330403K07Rik	6.44512e-13	0.296589	0.281	0.135	1.59955e-08	bipotential
Chd3	6.57545e-13	0.416489	0.757	0.699	1.63189e-08	bipotential
Selenow	6.73872e-13	0.375597	0.843	0.792	1.67242e-08	bipotential
Tspan15	7.60038e-13	0.356464	0.386	0.223	1.88626e-08	bipotential
Gm45889	7.71716e-13	0.350641	0.603	0.409	1.91524e-08	bipotential
Gxylt2	8.65595e-13	0.343384	0.543	0.343	2.14823e-08	bipotential
Ube2g1	8.78929e-13	0.399245	0.569	0.437	2.18133e-08	bipotential
Gsn	8.79872e-13	0.375244	0.453	0.274	2.18367e-08	bipotential
Bzw1	1.13363e-12	0.28254	0.884	0.851	2.81344e-08	bipotential
Trim62	1.47851e-12	0.260842	0.311	0.159	3.66938e-08	bipotential
Adrm1	1.51887e-12	0.456928	0.64	0.549	3.76953e-08	bipotential
Ndufaf2	1.61892e-12	0.49684	0.61	0.465	4.01784e-08	bipotential
F11r	1.63926e-12	0.436601	0.648	0.512	4.06831e-08	bipotential
Sec14l1	1.69376e-12	0.331621	0.371	0.213	4.20358e-08	bipotential
Cops2	1.7128e-12	0.422021	0.644	0.514	4.25082e-08	bipotential
Pcbp1	1.75981e-12	0.297362	0.914	0.902	4.3675e-08	bipotential
Txndc9	1.77726e-12	0.366076	0.772	0.676	4.41081e-08	bipotential
Rasa3	1.82688e-12	0.300364	0.3	0.152	4.53396e-08	bipotential
Wtap	1.85125e-12	0.48171	0.618	0.479	4.59444e-08	bipotential
Ptges3	1.86826e-12	0.401696	0.865	0.776	4.63664e-08	bipotential
Calm2	1.9627e-12	0.294372	0.97	0.973	4.87102e-08	bipotential
Ttc3	1.9822e-12	0.364262	0.869	0.854	4.91941e-08	bipotential
Pole3	2.00109e-12	0.410471	0.558	0.409	4.9663e-08	bipotential
Lbh	2.01086e-12	0.340601	0.337	0.18	4.99055e-08	bipotential
Tmpo	2.13148e-12	0.426877	0.659	0.547	5.28991e-08	bipotential
Nfib	2.30331e-12	0.369393	0.569	0.362	5.71636e-08	bipotential
Nup43	2.49548e-12	0.342209	0.367	0.217	6.19328e-08	bipotential
Txndc12	2.52456e-12	0.457207	0.596	0.469	6.26544e-08	bipotential
Sh3bgrl	2.70333e-12	0.415701	0.67	0.548	6.70913e-08	bipotential
Kif5b	2.79926e-12	0.29208	0.906	0.88	6.94721e-08	bipotential
Selenbp1	2.89299e-12	0.522775	0.494	0.343	7.17983e-08	bipotential
Ilf2	3.31356e-12	0.429186	0.753	0.671	8.22359e-08	bipotential
Gm45716	3.73663e-12	0.25523	0.337	0.176	9.27357e-08	bipotential
Apex1	3.94937e-12	0.430207	0.749	0.698	9.80154e-08	bipotential
Med22	4.31845e-12	0.407614	0.36	0.217	1.07175e-07	bipotential
Oaz1	4.42997e-12	0.255836	0.996	0.988	1.09943e-07	bipotential
Sec61b	4.46266e-12	0.333349	0.929	0.904	1.10754e-07	bipotential
Dnajc12	4.65752e-12	0.410361	0.281	0.147	1.1559e-07	bipotential
Ifngr2	4.85403e-12	0.506894	0.674	0.575	1.20467e-07	bipotential
Rpa3	4.99729e-12	0.417188	0.588	0.422	1.24023e-07	bipotential
Cntnap5a	5.08458e-12	0.40863	0.262	0.13	1.26189e-07	bipotential
Rpl36al	5.11557e-12	0.316477	0.918	0.89	1.26958e-07	bipotential
Snx5	5.27224e-12	0.397418	0.697	0.603	1.30846e-07	bipotential
Sdhaf3	5.3124e-12	0.334868	0.404	0.251	1.31843e-07	bipotential
Khdrbs1	5.56362e-12	0.430424	0.738	0.697	1.38078e-07	bipotential
Taf13	6.70846e-12	0.422456	0.464	0.315	1.6649e-07	bipotential
Fam49b	6.78684e-12	0.372882	0.592	0.442	1.68436e-07	bipotential
Cnot11	7.25553e-12	0.333414	0.397	0.246	1.80068e-07	bipotential
Utp4	7.33182e-12	0.370614	0.386	0.239	1.81961e-07	bipotential
Itgb5	7.87563e-12	0.446535	0.551	0.399	1.95457e-07	bipotential
Chtop	8.36552e-12	0.41216	0.633	0.515	2.07615e-07	bipotential
Aasdhppt	8.48708e-12	0.438837	0.584	0.444	2.10632e-07	bipotential
Btbd1	9.41786e-12	0.410335	0.588	0.472	2.33732e-07	bipotential
Serf2	9.55874e-12	0.25463	0.981	0.982	2.37229e-07	bipotential
Rbbp4	1.00496e-11	0.400722	0.794	0.77	2.49412e-07	bipotential
Tmem258	1.04805e-11	0.34985	0.865	0.794	2.60104e-07	bipotential
Ttc33	1.39434e-11	0.338527	0.36	0.211	3.46047e-07	bipotential
Cox6c	1.41455e-11	0.336059	0.996	0.995	3.51064e-07	bipotential
Snu13	1.72152e-11	0.364316	0.888	0.873	4.27246e-07	bipotential
Sdhd	1.82311e-11	0.437638	0.689	0.6	4.52458e-07	bipotential
Cdc16	2.14439e-11	0.387469	0.569	0.441	5.32194e-07	bipotential
Gpx8	2.58406e-11	0.388728	0.682	0.566	6.41312e-07	bipotential
Tfdp1	2.69499e-11	0.34567	0.419	0.269	6.68844e-07	bipotential
Yeats4	2.77381e-11	0.385065	0.592	0.492	6.88403e-07	bipotential
Arpc5l	3.31579e-11	0.44066	0.712	0.635	8.22912e-07	bipotential
Hnrnpr	3.35434e-11	0.352881	0.858	0.82	8.32481e-07	bipotential
Slc31a1	3.45435e-11	0.36942	0.468	0.318	8.573e-07	bipotential
Scyl2	3.6e-11	0.263294	0.386	0.226	8.93448e-07	bipotential
Sar1a	3.78094e-11	0.468115	0.678	0.574	9.38354e-07	bipotential
Tdg	3.86164e-11	0.381109	0.472	0.324	9.58383e-07	bipotential
Ergic2	3.9532e-11	0.444094	0.674	0.577	9.81106e-07	bipotential
Itgb3bp	4.52183e-11	0.356512	0.318	0.184	1.12223e-06	bipotential
Yars2	4.58325e-11	0.365584	0.36	0.219	1.13747e-06	bipotential
Cacfd1	4.66328e-11	0.3171	0.476	0.316	1.15733e-06	bipotential
Hk2	4.97704e-11	0.388154	0.412	0.262	1.2352e-06	bipotential
Cox6b2	5.75397e-11	0.352261	0.524	0.352	1.42802e-06	bipotential
Nme1	6.4865e-11	0.441288	0.835	0.781	1.60982e-06	bipotential
Ppp4r2	6.48967e-11	0.466168	0.663	0.587	1.61061e-06	bipotential
Rab1a	6.78497e-11	0.403541	0.7	0.59	1.68389e-06	bipotential
Vmp1	7.46401e-11	0.433547	0.685	0.577	1.85242e-06	bipotential
Ube2b	7.61988e-11	0.261103	0.895	0.879	1.8911e-06	bipotential
Smarcc1	8.18551e-11	0.364084	0.813	0.738	2.03148e-06	bipotential
Atp5j2	9.21501e-11	0.301994	0.951	0.958	2.28698e-06	bipotential
Ndufc1	9.73894e-11	0.317825	0.899	0.861	2.41701e-06	bipotential
Pclaf	1.08059e-10	0.475402	0.281	0.144	2.68181e-06	bipotential
Tcea3	1.09974e-10	0.361513	0.453	0.287	2.72934e-06	bipotential
Trim32	1.10731e-10	0.310833	0.333	0.194	2.74812e-06	bipotential
Npr1	1.18339e-10	0.267497	0.318	0.172	2.93693e-06	bipotential
Gm2000	1.26453e-10	0.377917	0.498	0.351	3.13832e-06	bipotential
St13	1.38276e-10	0.341972	0.899	0.892	3.43172e-06	bipotential
Stk24	1.46002e-10	0.33053	0.723	0.646	3.62348e-06	bipotential
Ezh2	1.53369e-10	0.419152	0.483	0.342	3.80631e-06	bipotential
Qars	1.60226e-10	0.323118	0.584	0.454	3.97649e-06	bipotential
Rfc2	1.72628e-10	0.378963	0.554	0.415	4.28427e-06	bipotential
Pdhb	1.92006e-10	0.338409	0.682	0.578	4.76519e-06	bipotential
Arl6ip6	1.99588e-10	0.339055	0.554	0.402	4.95337e-06	bipotential
Slc35a1	2.11242e-10	0.430655	0.521	0.396	5.24261e-06	bipotential
Sf3b4	2.20052e-10	0.384362	0.588	0.477	5.46125e-06	bipotential
Skp1a	2.2502e-10	0.410106	0.869	0.859	5.58454e-06	bipotential
Eif3h	2.28499e-10	0.272352	0.936	0.921	5.67089e-06	bipotential
Ddx52	2.3042e-10	0.41213	0.476	0.344	5.71857e-06	bipotential
Ing2	2.33157e-10	0.485851	0.524	0.397	5.78649e-06	bipotential
Yipf5	2.42168e-10	0.340744	0.588	0.453	6.01013e-06	bipotential
Magoh	2.46725e-10	0.346243	0.798	0.729	6.12321e-06	bipotential
Ugp2	2.51472e-10	0.389008	0.633	0.532	6.24103e-06	bipotential
U2af1	2.73246e-10	0.385033	0.787	0.799	6.78142e-06	bipotential
Psmd1	2.79325e-10	0.379843	0.678	0.583	6.93228e-06	bipotential
C1galt1c1	2.94146e-10	0.398091	0.318	0.19	7.30013e-06	bipotential
Arf4	3.13231e-10	0.275755	0.888	0.857	7.77376e-06	bipotential
Ghitm	3.5663e-10	0.455781	0.708	0.621	8.85083e-06	bipotential
Rac1	3.66858e-10	0.343027	0.764	0.722	9.10468e-06	bipotential
Sem1	3.86624e-10	0.29264	0.966	0.943	9.59523e-06	bipotential
Thoc3	3.99471e-10	0.299866	0.603	0.472	9.91408e-06	bipotential
Lima1	4.03486e-10	0.460066	0.468	0.327	1.00137e-05	bipotential
Nars2	4.12311e-10	0.311787	0.255	0.136	1.02327e-05	bipotential
Srsf11	4.15386e-10	0.321895	0.873	0.88	1.0309e-05	bipotential
Adk	4.41591e-10	0.369583	0.674	0.577	1.09594e-05	bipotential
Mtx2	4.63235e-10	0.385785	0.7	0.605	1.14966e-05	bipotential
Rnps1	4.64302e-10	0.355885	0.697	0.613	1.1523e-05	bipotential
Pmp22	5.39696e-10	0.345322	0.397	0.254	1.33942e-05	bipotential
Bhlhe41	5.44565e-10	0.58484	0.401	0.255	1.3515e-05	bipotential
Rbm17	5.93927e-10	0.366946	0.704	0.632	1.47401e-05	bipotential
Zfp266	6.51467e-10	0.400394	0.734	0.678	1.61681e-05	bipotential
B4galt5	6.73271e-10	0.270216	0.266	0.143	1.67092e-05	bipotential
Csnk1a1	6.82527e-10	0.250806	0.891	0.887	1.69389e-05	bipotential
Pnrc2	7.4264e-10	0.382388	0.618	0.491	1.84308e-05	bipotential
Rlim	7.69871e-10	0.389883	0.685	0.585	1.91066e-05	bipotential
Hmgcs1	7.77704e-10	0.312316	0.712	0.583	1.93011e-05	bipotential
Dnaja2	9.87191e-10	0.346297	0.775	0.718	2.45001e-05	bipotential
Nop58	1.00951e-09	0.404726	0.723	0.652	2.5054e-05	bipotential
Map2k1	1.20461e-09	0.326041	0.449	0.315	2.9896e-05	bipotential
Psmd6	1.23914e-09	0.424787	0.697	0.61	3.07529e-05	bipotential
Pgam5	1.26968e-09	0.283432	0.345	0.212	3.1511e-05	bipotential
Cul4a	1.27462e-09	0.398896	0.509	0.39	3.16334e-05	bipotential
H2afy	1.28649e-09	0.348701	0.854	0.837	3.19281e-05	bipotential
Atox1	1.36158e-09	0.38175	0.865	0.798	3.37917e-05	bipotential
Ppig	1.77432e-09	0.32635	0.798	0.764	4.40351e-05	bipotential
Tmed2	1.87806e-09	0.352154	0.843	0.824	4.66096e-05	bipotential
Psmd7	1.9585e-09	0.300932	0.828	0.829	4.86062e-05	bipotential
Cbx1	2.10363e-09	0.435145	0.798	0.778	5.22079e-05	bipotential
Cyb5r4	2.12819e-09	0.277259	0.386	0.248	5.28174e-05	bipotential
Prpf40a	2.26832e-09	0.347723	0.805	0.757	5.6295e-05	bipotential
Eed	2.2955e-09	0.340404	0.367	0.238	5.69698e-05	bipotential
Rbm3	2.45658e-09	0.306915	0.918	0.882	6.09673e-05	bipotential
Cetn3	2.57023e-09	0.341853	0.809	0.769	6.3788e-05	bipotential
Mbd3	2.61587e-09	0.395606	0.712	0.637	6.49207e-05	bipotential
Rnf10	2.75209e-09	0.342096	0.708	0.62	6.83013e-05	bipotential
Cox7a2	2.77426e-09	0.260062	0.97	0.944	6.88517e-05	bipotential
2810004N23Rik	2.88238e-09	0.353975	0.674	0.593	7.15349e-05	bipotential
Rars2	2.96649e-09	0.290425	0.326	0.204	7.36224e-05	bipotential
Cxxc5	2.97835e-09	0.349654	0.573	0.462	7.39167e-05	bipotential
Psme3	3.06626e-09	0.35265	0.397	0.272	7.60985e-05	bipotential
Qk	3.11409e-09	0.364962	0.648	0.583	7.72855e-05	bipotential
Psmc4	3.37723e-09	0.387857	0.715	0.651	8.3816e-05	bipotential
Glo1	3.69138e-09	0.299925	0.809	0.746	9.16126e-05	bipotential
Actl6a	3.7941e-09	0.381974	0.644	0.558	9.41621e-05	bipotential
Pgap2	4.12715e-09	0.438804	0.592	0.49	0.000102428	bipotential
Mrpl47	4.90172e-09	0.31347	0.318	0.199	0.000121651	bipotential
Map2k2	4.96078e-09	0.29015	0.753	0.685	0.000123117	bipotential
Ptpn12	5.92734e-09	0.291257	0.352	0.223	0.000147105	bipotential
Arf3	6.62534e-09	0.429219	0.554	0.455	0.000164428	bipotential
Spg21	7.33983e-09	0.319251	0.614	0.511	0.00018216	bipotential
Rnf34	7.47281e-09	0.43148	0.596	0.511	0.00018546	bipotential
Trim27	7.5864e-09	0.331414	0.592	0.482	0.000188279	bipotential
Rfc4	7.89349e-09	0.306962	0.371	0.235	0.000195901	bipotential
Pacsin2	8.64813e-09	0.30629	0.524	0.4	0.000214629	bipotential
Ube2e2	8.84349e-09	0.321858	0.408	0.28	0.000219478	bipotential
Polr2i	1.05722e-08	0.354691	0.719	0.64	0.00026238	bipotential
Oard1	1.08162e-08	0.31178	0.378	0.255	0.000268435	bipotential
Tcf3	1.09812e-08	0.3269	0.603	0.507	0.000272531	bipotential
Dpp3	1.1039e-08	0.350288	0.464	0.344	0.000273967	bipotential
Zfand6	1.14486e-08	0.329331	0.764	0.695	0.000284131	bipotential
Dnajc2	1.17932e-08	0.338003	0.625	0.516	0.000292684	bipotential
Mad1l1	1.35308e-08	0.274222	0.281	0.166	0.000335807	bipotential
Wac	1.40043e-08	0.332771	0.715	0.632	0.000347558	bipotential
Ncoa4	1.58389e-08	0.343368	0.491	0.368	0.000393089	bipotential
Tyms	1.59453e-08	0.312549	0.427	0.285	0.00039573	bipotential
Ube2i	1.64926e-08	0.296738	0.869	0.893	0.000409314	bipotential
Apoo	1.87657e-08	0.33132	0.434	0.31	0.000465727	bipotential
Serp1	2.01676e-08	0.420415	0.629	0.54	0.000500519	bipotential
Rnf115	2.02058e-08	0.258156	0.457	0.328	0.000501468	bipotential
mt-Nd1	2.06101e-08	0.315667	0.978	0.999	0.000511502	bipotential
Snrnp40	2.08232e-08	0.346143	0.577	0.46	0.000516791	bipotential
Cbx5	2.08783e-08	0.334372	0.738	0.681	0.000518157	bipotential
Frg1	2.10698e-08	0.338082	0.603	0.517	0.00052291	bipotential
Thoc1	2.21726e-08	0.274837	0.367	0.241	0.00055028	bipotential
Sec61a2	2.23124e-08	0.339026	0.551	0.43	0.00055375	bipotential
Wdr37	2.48015e-08	0.353133	0.288	0.171	0.000615524	bipotential
Cpa2	2.80814e-08	0.399614	0.266	0.148	0.000696923	bipotential
Camkk2	2.85136e-08	0.396976	0.539	0.438	0.00070765	bipotential
Snrnp27	2.90299e-08	0.392402	0.742	0.676	0.000720464	bipotential
Selenoh	3.01019e-08	0.336192	0.794	0.726	0.000747069	bipotential
Hnrnph2	3.06422e-08	0.335511	0.438	0.315	0.000760478	bipotential
Eny2	3.09668e-08	0.345632	0.858	0.817	0.000768535	bipotential
Cwc15	3.19292e-08	0.285145	0.775	0.714	0.000792418	bipotential
Pex2	3.27438e-08	0.417059	0.543	0.463	0.000812637	bipotential
Ctnnbip1	3.45566e-08	0.320841	0.581	0.464	0.000857625	bipotential
Mfsd14a	3.51586e-08	0.282194	0.434	0.308	0.000872566	bipotential
Atp6v1b2	3.65608e-08	0.400502	0.472	0.355	0.000907366	bipotential
Pbx2	3.73931e-08	0.312322	0.404	0.286	0.000928023	bipotential
Tpm3	4.15539e-08	0.252677	0.809	0.8	0.00103128	bipotential
Pcna	4.24657e-08	0.283974	0.431	0.307	0.00105391	bipotential
Mcm7	4.4124e-08	0.305548	0.509	0.382	0.00109507	bipotential
Qrich1	4.65423e-08	0.34468	0.513	0.393	0.00115509	bipotential
Glrx3	4.66058e-08	0.290818	0.828	0.777	0.00115666	bipotential
G3bp2	4.90749e-08	0.269922	0.839	0.821	0.00121794	bipotential
1110059E24Rik	5.02913e-08	0.318345	0.464	0.343	0.00124813	bipotential
Hnrnpab	5.40692e-08	0.286345	0.884	0.87	0.00134189	bipotential
Pafah1b2	5.54455e-08	0.333001	0.618	0.54	0.00137605	bipotential
Atp5g3	5.72808e-08	0.26991	0.918	0.919	0.00142159	bipotential
Ppm1b	5.79553e-08	0.312049	0.506	0.384	0.00143833	bipotential
Tpgs1	7.4105e-08	0.314895	0.607	0.514	0.00183914	bipotential
Atp6v1g1	7.64535e-08	0.303448	0.899	0.872	0.00189742	bipotential
Akirin2	7.82092e-08	0.369207	0.644	0.602	0.00194099	bipotential
Ppid	8.18595e-08	0.35775	0.625	0.558	0.00203159	bipotential
Nsun2	8.38228e-08	0.316164	0.479	0.377	0.00208031	bipotential
Gata4	8.41833e-08	0.338853	0.674	0.61	0.00208926	bipotential
Smarca4	9.90831e-08	0.346926	0.625	0.559	0.00245904	bipotential
Pdha1	1.05201e-07	0.25227	0.333	0.218	0.00261087	bipotential
Aamp	1.10012e-07	0.26704	0.805	0.804	0.00273028	bipotential
Slc25a20	1.11897e-07	0.358215	0.375	0.266	0.00277706	bipotential
Fam32a	1.144e-07	0.314476	0.655	0.581	0.00283917	bipotential
Plin3	1.19996e-07	0.397269	0.685	0.644	0.00297805	bipotential
Brd3	1.22969e-07	0.386312	0.738	0.683	0.00305183	bipotential
Cks1b	1.25052e-07	0.345406	0.723	0.621	0.00310353	bipotential
Reep5	1.26855e-07	0.318167	0.768	0.74	0.00314829	bipotential
Dtl	1.30758e-07	0.298272	0.281	0.17	0.00324516	bipotential
Rbm7	1.31299e-07	0.319178	0.622	0.527	0.00325859	bipotential
Ccni	1.33808e-07	0.279873	0.614	0.523	0.00332084	bipotential
Cnih1	1.39277e-07	0.310879	0.625	0.537	0.00345657	bipotential
Ralgps2	1.4424e-07	0.400365	0.596	0.517	0.00357974	bipotential
Gart	1.46456e-07	0.435791	0.573	0.512	0.00363475	bipotential
Uba1	1.46561e-07	0.286753	0.734	0.71	0.00363735	bipotential
Eif2s1	1.50449e-07	0.339442	0.708	0.649	0.00373385	bipotential
Ddit4	1.5527e-07	0.418251	0.39	0.28	0.00385349	bipotential
Mrpl17	1.5539e-07	0.32176	0.779	0.708	0.00385647	bipotential
Acot1	1.59061e-07	0.414876	0.629	0.553	0.00394758	bipotential
Spats2	1.60423e-07	0.291055	0.434	0.316	0.00398137	bipotential
Ggnbp2	1.653e-07	0.322698	0.652	0.556	0.00410241	bipotential
Mrps14	1.69119e-07	0.30271	0.801	0.726	0.00419719	bipotential
Sfpq	1.70544e-07	0.272108	0.854	0.863	0.00423256	bipotential
Gnb1	1.70621e-07	0.306906	0.809	0.802	0.00423448	bipotential
Aff3	1.75602e-07	0.308918	0.427	0.305	0.00435809	bipotential
Gyg	1.78277e-07	0.342131	0.419	0.309	0.00442448	bipotential
Zfp706	1.79492e-07	0.291431	0.805	0.767	0.00445464	bipotential
Ube2j2	1.83446e-07	0.344166	0.558	0.484	0.00455276	bipotential
Med6	1.90892e-07	0.295666	0.431	0.314	0.00473755	bipotential
Snx9	2.00011e-07	0.319706	0.412	0.298	0.00496388	bipotential
Bex1	2.05184e-07	0.395104	0.513	0.401	0.00509224	bipotential
Larp7	2.05496e-07	0.316891	0.562	0.465	0.00510001	bipotential
H2afy2	2.07756e-07	0.396441	0.588	0.496	0.00515609	bipotential
Srp19	2.21283e-07	0.342825	0.678	0.61	0.0054918	bipotential
Gm5617	2.28335e-07	0.32482	0.584	0.495	0.00566681	bipotential
Rrm1	2.30781e-07	0.280843	0.408	0.284	0.00572753	bipotential
Eif2a	2.37507e-07	0.301763	0.599	0.508	0.00589446	bipotential
1700017B05Rik	2.41025e-07	0.282108	0.39	0.268	0.00598177	bipotential
2610524H06Rik	2.45917e-07	0.292118	0.446	0.319	0.00610317	bipotential
Psmd4	2.47664e-07	0.266803	0.865	0.859	0.00614653	bipotential
Tead2	2.69041e-07	0.291596	0.614	0.502	0.00667705	bipotential
Cdv3	2.77256e-07	0.283104	0.753	0.768	0.00688094	bipotential
Sdhb	2.87622e-07	0.301612	0.787	0.72	0.00713821	bipotential
Rbm18	2.89383e-07	0.294042	0.446	0.33	0.00718191	bipotential
Immp1l	2.97538e-07	0.38807	0.625	0.553	0.0073843	bipotential
Smco4	3.02883e-07	0.42273	0.562	0.469	0.00751696	bipotential
Serinc3	3.03819e-07	0.257324	0.816	0.78	0.00754017	bipotential
Ddx39b	3.09908e-07	0.310793	0.82	0.812	0.00769129	bipotential
Plekha2	3.15408e-07	0.294295	0.303	0.196	0.0078278	bipotential
Rbmxl1	3.41422e-07	0.360642	0.644	0.568	0.00847341	bipotential
D10Wsu102e	3.72183e-07	0.362317	0.67	0.583	0.00923684	bipotential
Hbs1l	3.84096e-07	0.265811	0.378	0.265	0.0095325	bipotential
Immt	3.85398e-07	0.335672	0.719	0.67	0.00956481	bipotential
Gnai3	4.0607e-07	0.261719	0.708	0.637	0.0100779	bipotential
Arpc5	4.14632e-07	0.375635	0.708	0.65	0.0102903	bipotential
Birc2	4.19926e-07	0.368563	0.453	0.353	0.0104217	bipotential
Stard3nl	4.35091e-07	0.301858	0.479	0.365	0.0107981	bipotential
Carnmt1	4.37204e-07	0.349121	0.618	0.537	0.0108505	bipotential
Ndufa11	4.58794e-07	0.271945	0.876	0.863	0.0113863	bipotential
Nr5a1	4.65028e-07	0.359545	0.468	0.371	0.0115411	bipotential
Slc25a46	4.73908e-07	0.262643	0.3	0.196	0.0117615	bipotential
Pik3c2a	5.20352e-07	0.438077	0.446	0.344	0.0129141	bipotential
Acly	5.21814e-07	0.261747	0.513	0.408	0.0129504	bipotential
Cmas	5.44421e-07	0.392488	0.416	0.317	0.0135114	bipotential
Tgif2	5.50248e-07	0.281369	0.412	0.291	0.0136561	bipotential
Hadhb	5.66037e-07	0.421535	0.738	0.729	0.0140479	bipotential
Lsm4	6.12336e-07	0.313395	0.794	0.736	0.015197	bipotential
Ddx1	6.17971e-07	0.336421	0.637	0.574	0.0153368	bipotential
Rab18	6.26731e-07	0.319725	0.697	0.663	0.0155542	bipotential
Pdcd5	6.29253e-07	0.261816	0.884	0.857	0.0156168	bipotential
Gng12	6.66709e-07	0.295606	0.506	0.398	0.0165464	bipotential
Smarce1	6.70892e-07	0.289027	0.775	0.761	0.0166502	bipotential
Tmem183a	6.74589e-07	0.271545	0.363	0.255	0.0167419	bipotential
Ppp4r1	6.74644e-07	0.251052	0.326	0.22	0.0167433	bipotential
Vamp3	6.80983e-07	0.295645	0.506	0.408	0.0169006	bipotential
Rnf19a	7.34232e-07	0.319184	0.401	0.297	0.0182222	bipotential
Vps29	8.41986e-07	0.329789	0.633	0.564	0.0208964	bipotential
Orc6	8.70169e-07	0.403545	0.442	0.347	0.0215959	bipotential
Cnot2	8.75244e-07	0.295943	0.461	0.357	0.0217218	bipotential
Gata6	8.8742e-07	0.298557	0.768	0.76	0.022024	bipotential
Mpv17	9.48691e-07	0.297298	0.397	0.296	0.0235446	bipotential
Uqcrfs1	1.02845e-06	0.276304	0.831	0.796	0.025524	bipotential
Ssrp1	1.02978e-06	0.321167	0.67	0.661	0.0255571	bipotential
Nucb2	1.03341e-06	0.393755	0.375	0.271	0.0256471	bipotential
Brix1	1.06095e-06	0.339767	0.543	0.452	0.0263306	bipotential
2610001J05Rik	1.19848e-06	0.319633	0.558	0.474	0.0297438	bipotential
Kpnb1	1.21272e-06	0.347176	0.543	0.466	0.0300973	bipotential
Anp32e	1.22575e-06	0.420331	0.633	0.555	0.0304207	bipotential
Pigx	1.23503e-06	0.330624	0.588	0.5	0.030651	bipotential
Mrpl50	1.26216e-06	0.343358	0.551	0.461	0.0313242	bipotential
Snrpa1	1.35971e-06	0.296995	0.592	0.505	0.0337454	bipotential
Ppp2r2a	1.38061e-06	0.265589	0.663	0.593	0.034264	bipotential
Rbm8a	1.41349e-06	0.287527	0.828	0.808	0.03508	bipotential
Phf5a	1.42513e-06	0.279608	0.674	0.613	0.0353688	bipotential
Snca	1.51308e-06	0.275724	0.266	0.167	0.0375516	bipotential
Ywhab	1.55492e-06	0.260009	0.824	0.812	0.0385901	bipotential
Srsf9	1.56247e-06	0.286494	0.73	0.672	0.0387775	bipotential
Nsmce1	1.57248e-06	0.310087	0.64	0.57	0.0390258	bipotential
Wdr77	1.60058e-06	0.273345	0.397	0.297	0.0397231	bipotential
2310033P09Rik	1.64353e-06	0.31688	0.573	0.496	0.0407891	bipotential
Farsb	1.84619e-06	0.267647	0.36	0.258	0.0458188	bipotential
Vasp	1.88732e-06	0.271069	0.502	0.389	0.0468395	bipotential
Psmd8	2.0199e-06	0.309541	0.742	0.732	0.05013	bipotential
Asb3	2.3024e-06	0.261283	0.356	0.247	0.057141	bipotential
Nfyc	2.45996e-06	0.284294	0.337	0.24	0.0610514	bipotential
Tle4	2.54026e-06	0.263514	0.401	0.287	0.0630441	bipotential
Tor1aip2	2.68715e-06	0.310176	0.569	0.475	0.0666896	bipotential
Fam103a1	2.81916e-06	0.284472	0.61	0.537	0.0699659	bipotential
Rsl1d1	2.90213e-06	0.29225	0.745	0.715	0.072025	bipotential
Ube2e1	2.95212e-06	0.352784	0.581	0.533	0.0732658	bipotential
Mettl6	3.67734e-06	0.277918	0.356	0.257	0.0912642	bipotential
Gtf2f2	3.70177e-06	0.29299	0.371	0.273	0.0918704	bipotential
Dazap2	3.71588e-06	0.312371	0.547	0.487	0.0922206	bipotential
Atp6v1a	3.99121e-06	0.257537	0.449	0.339	0.099054	bipotential
Sec22b	4.06718e-06	0.337776	0.517	0.443	0.100939	bipotential
Stoml2	4.22251e-06	0.275784	0.652	0.57	0.104794	bipotential
Snx17	4.75406e-06	0.281081	0.584	0.503	0.117986	bipotential
Ciapin1	4.99218e-06	0.266765	0.404	0.313	0.123896	bipotential
Idh2	5.71452e-06	0.252531	0.816	0.775	0.141823	bipotential
Nmt1	5.77448e-06	0.347106	0.592	0.525	0.143311	bipotential
Sucla2	6.10007e-06	0.304948	0.577	0.501	0.151392	bipotential
Suclg2	6.20005e-06	0.338879	0.618	0.585	0.153873	bipotential
Vamp8	6.33258e-06	0.275581	0.801	0.772	0.157162	bipotential
Ppih	6.35767e-06	0.266169	0.363	0.271	0.157785	bipotential
Ap2m1	6.521e-06	0.261864	0.704	0.646	0.161838	bipotential
Asf1a	6.53419e-06	0.290713	0.614	0.538	0.162166	bipotential
Mcts1	6.53849e-06	0.326992	0.502	0.408	0.162272	bipotential
Fbl	6.69469e-06	0.262462	0.742	0.695	0.166149	bipotential
Arpc1a	6.70746e-06	0.291834	0.742	0.701	0.166466	bipotential
Eef1e1	6.83413e-06	0.30028	0.491	0.408	0.169609	bipotential
Dnajc9	7.24182e-06	0.278498	0.502	0.386	0.179728	bipotential
Nr2f6	7.31182e-06	0.252701	0.524	0.431	0.181465	bipotential
Med19	7.3635e-06	0.351395	0.596	0.551	0.182747	bipotential
Scfd1	7.66973e-06	0.315819	0.558	0.486	0.190347	bipotential
H1f0	7.90047e-06	0.28219	0.64	0.544	0.196074	bipotential
Nifk	8.53716e-06	0.284295	0.517	0.434	0.211875	bipotential
Srsf1	8.69645e-06	0.277617	0.689	0.631	0.215829	bipotential
Tmem242	9.3505e-06	0.297976	0.483	0.394	0.232061	bipotential
Blmh	9.59941e-06	0.284218	0.603	0.541	0.238238	bipotential
Etf1	1.03784e-05	0.255582	0.596	0.522	0.25757	bipotential
Ormdl1	1.04028e-05	0.250488	0.367	0.271	0.258177	bipotential
Cyb5b	1.10753e-05	0.32718	0.487	0.416	0.274867	bipotential
Maoa	1.14431e-05	0.258936	0.322	0.231	0.283994	bipotential
Nudt16l1	1.15378e-05	0.27732	0.434	0.352	0.286345	bipotential
Nras	1.17535e-05	0.264173	0.524	0.437	0.291698	bipotential
Cdkn1a	1.20382e-05	0.303769	0.255	0.164	0.298764	bipotential
Rbbp8	1.21318e-05	0.330255	0.315	0.23	0.301088	bipotential
Glyr1	1.22057e-05	0.304025	0.554	0.467	0.302921	bipotential
Ddx39	1.24116e-05	0.291156	0.39	0.299	0.308031	bipotential
Atp2b1	1.29942e-05	0.330342	0.592	0.529	0.322489	bipotential
Glmn	1.3182e-05	0.262556	0.39	0.295	0.32715	bipotential
Psmb10	1.33081e-05	0.332332	0.401	0.315	0.33028	bipotential
Fnta	1.36078e-05	0.28049	0.562	0.503	0.337718	bipotential
Hbp1	1.37319e-05	0.286726	0.614	0.563	0.340798	bipotential
Stard7	1.50515e-05	0.261331	0.345	0.255	0.373548	bipotential
Abracl	1.77359e-05	0.303008	0.678	0.607	0.44017	bipotential
Anapc10	1.92849e-05	0.340741	0.449	0.37	0.478612	bipotential
Rab11fip2	1.96565e-05	0.391256	0.614	0.574	0.487835	bipotential
Fundc2	1.97402e-05	0.297535	0.753	0.739	0.489913	bipotential
Sdcbp	2.06391e-05	0.27835	0.64	0.585	0.512222	bipotential
Smu1	2.23948e-05	0.370572	0.584	0.516	0.555795	bipotential
Tardbp	2.31139e-05	0.276131	0.629	0.585	0.57364	bipotential
Lsm7	2.46994e-05	0.268128	0.772	0.755	0.612988	bipotential
Eif1a	2.60191e-05	0.299456	0.622	0.57	0.645742	bipotential
Rnf181	2.90133e-05	0.346599	0.524	0.446	0.720051	bipotential
Dctpp1	3.70799e-05	0.312123	0.655	0.614	0.920248	bipotential
Actr2	4.21117e-05	0.266373	0.446	0.372	1	bipotential
Psmd12	4.30203e-05	0.335625	0.693	0.647	1	bipotential
Acat1	4.49033e-05	0.263084	0.539	0.469	1	bipotential
Cript	4.67845e-05	0.306268	0.637	0.581	1	bipotential
Pmpca	4.70296e-05	0.273981	0.464	0.382	1	bipotential
E030030I06Rik	4.81557e-05	0.27843	0.303	0.216	1	bipotential
Rab5a	5.18752e-05	0.263979	0.596	0.541	1	bipotential
U2surp	5.31312e-05	0.271307	0.772	0.768	1	bipotential
Naa20	5.35023e-05	0.31289	0.543	0.473	1	bipotential
Hnrnpll	5.36943e-05	0.259752	0.457	0.377	1	bipotential
Agpat4	5.57372e-05	0.280976	0.255	0.171	1	bipotential
Mrps33	5.60272e-05	0.280084	0.816	0.781	1	bipotential
Ndufa9	5.70072e-05	0.285588	0.625	0.584	1	bipotential
Rnaset2a	5.72199e-05	0.57512	0.479	0.425	1	bipotential
Rpf1	6.08513e-05	0.25569	0.401	0.321	1	bipotential
Zfp330	6.11758e-05	0.267965	0.479	0.416	1	bipotential
Aprt	6.68694e-05	0.276807	0.727	0.707	1	bipotential
Rrs1	6.86849e-05	0.321163	0.509	0.441	1	bipotential
Ppa1	6.9696e-05	0.258917	0.562	0.481	1	bipotential
Rint1	6.98434e-05	0.25899	0.33	0.248	1	bipotential
Bcat2	7.07582e-05	0.278243	0.528	0.471	1	bipotential
Nsmce2	7.82813e-05	0.251174	0.528	0.463	1	bipotential
Ppp2ca	8.49251e-05	0.258155	0.749	0.716	1	bipotential
Eef1akmt1	9.88321e-05	0.280819	0.472	0.412	1	bipotential
Pdgfc	0.000106808	0.273428	0.356	0.28	1	bipotential
Pgm2	0.000109981	0.258014	0.39	0.312	1	bipotential
Nppc	0.000120939	0.291121	0.251	0.175	1	bipotential
Mpst	0.000121791	0.272308	0.521	0.452	1	bipotential
Pcf11	0.000124598	0.26266	0.453	0.378	1	bipotential
Pabpc4	0.000132021	0.250282	0.404	0.339	1	bipotential
U2af2	0.00013424	0.2736	0.562	0.53	1	bipotential
Zmat2	0.000141539	0.309088	0.708	0.682	1	bipotential
Cops3	0.0001567	0.257128	0.509	0.457	1	bipotential
Ndufv3	0.000162416	0.285685	0.775	0.737	1	bipotential
Phf23	0.000163402	0.259878	0.442	0.369	1	bipotential
Zfp560	0.000177816	0.264207	0.453	0.378	1	bipotential
Ubl4a	0.000187211	0.346503	0.491	0.426	1	bipotential
Usp3	0.000209401	0.250015	0.543	0.495	1	bipotential
Nudcd2	0.000209986	0.286572	0.566	0.533	1	bipotential
Etnk2	0.000210252	0.295312	0.618	0.583	1	bipotential
Por	0.000216366	0.276996	0.412	0.336	1	bipotential
Nudt19	0.000223696	0.335428	0.442	0.381	1	bipotential
Cat	0.000225804	0.260947	0.412	0.345	1	bipotential
Copg1	0.000229901	0.251521	0.446	0.369	1	bipotential
Rpgrip1	0.000279673	0.41109	0.337	0.273	1	bipotential
Cbx3	0.000286332	0.382486	0.798	0.771	1	bipotential
Fam162a	0.00032676	0.264841	0.719	0.697	1	bipotential
Ppp1r11	0.000339867	0.255893	0.528	0.478	1	bipotential
Cox20	0.000391453	0.264971	0.618	0.567	1	bipotential
Fam213a	0.00046475	0.400898	0.333	0.266	1	bipotential
Higd1a	0.000471611	0.293298	0.779	0.778	1	bipotential
Lsm14a	0.000493138	0.268241	0.472	0.416	1	bipotential
Psmd9	0.000495408	0.284686	0.543	0.498	1	bipotential
Rlf	0.000520149	0.272445	0.461	0.387	1	bipotential
Prelid1	0.000557998	0.270553	0.663	0.676	1	bipotential
Fcf1	0.000606144	0.325692	0.551	0.504	1	bipotential
Pcnp	0.000656059	0.293052	0.603	0.586	1	bipotential
Atp6v1c1	0.000666572	0.297432	0.333	0.269	1	bipotential
Mcts2	0.000683263	0.259387	0.367	0.298	1	bipotential
Rpa2	0.000685503	0.263102	0.386	0.31	1	bipotential
Smim15	0.000767539	0.25117	0.397	0.344	1	bipotential
Psmd14	0.000885737	0.278304	0.663	0.614	1	bipotential
Stt3a	0.000937225	0.256806	0.532	0.488	1	bipotential
Mrps36	0.000961505	0.269786	0.652	0.647	1	bipotential
Wdr61	0.000996671	0.250725	0.629	0.626	1	bipotential
Smim7	0.00105671	0.252714	0.614	0.579	1	bipotential
Calm3	0.00116798	0.280856	0.708	0.694	1	bipotential
Impdh2	0.00125737	0.272375	0.663	0.66	1	bipotential
2810474O19Rik	0.00126023	0.260638	0.723	0.671	1	bipotential
Tmx1	0.00155098	0.273887	0.479	0.437	1	bipotential
Kras	0.00177113	0.289568	0.558	0.514	1	bipotential
Mcfd2	0.00260474	0.252268	0.479	0.436	1	bipotential
Nme6	0.00299727	0.25058	0.258	0.204	1	bipotential
Cmtm7	0.00638599	0.289591	0.438	0.398	1	bipotential
Ahsa2	0.00957534	0.265801	0.468	0.422	1	bipotential
Myl9	0	1.85591	0.934	0.475	0	bpg
H191	0	1.71702	0.874	0.326	0	bpg
Peg31	0	1.48816	0.925	0.529	0	bpg
Gstm6	0	1.45516	0.852	0.511	0	bpg
Col3a1	0	1.41672	0.613	0.282	0	bpg
Kitl	0	1.18498	0.907	0.733	0	bpg
Ifitm11	0	1.17349	0.942	0.626	0	bpg
Meg3	0	1.16342	0.769	0.472	0	bpg
Tuba1a	0	1.13847	0.775	0.552	0	bpg
Tmsb4x	0	1.13585	0.998	0.941	0	bpg
Xist	0	1.11876	0.978	0.922	0	bpg
Plin2	0	1.10145	0.832	0.6	0	bpg
Cdkn1b	0	1.06212	0.788	0.65	0	bpg
Lgals71	0	1.02505	0.931	0.526	0	bpg
Tsix	0	1.01304	0.57	0.284	0	bpg
S100a10	0	1.00069	0.978	0.916	0	bpg
Fbn2	0	0.987296	0.74	0.468	0	bpg
Nfat5	0	0.976176	0.739	0.541	0	bpg
Cdkn1c1	0	0.943141	0.833	0.327	0	bpg
Ogt	0	0.93211	0.927	0.82	0	bpg
Btg1	0	0.930477	0.868	0.716	0	bpg
Tcf12	0	0.903698	0.846	0.67	0	bpg
Fst	0	0.898581	0.846	0.668	0	bpg
Kcnq1ot1	0	0.891943	0.803	0.696	0	bpg
Sorbs2	0	0.882601	0.698	0.419	0	bpg
Peg10	0	0.880023	0.461	0.207	0	bpg
Rmst	0	0.873473	0.33	0.098	0	bpg
Vim	0	0.847492	0.943	0.822	0	bpg
Enpp2	0	0.842041	0.467	0.124	0	bpg
Peak1	0	0.82514	0.656	0.372	0	bpg
Dnajb4	0	0.808914	0.653	0.508	0	bpg
Klf6	0	0.807324	0.63	0.433	0	bpg
Klf4	0	0.801719	0.479	0.254	0	bpg
Laptm4b1	0	0.788408	0.775	0.543	0	bpg
Gstm1	0	0.785358	0.967	0.92	0	bpg
Klhl231	0	0.778645	0.72	0.452	0	bpg
Sulf11	0	0.774252	0.558	0.244	0	bpg
Kif5b1	0	0.773471	0.922	0.868	0	bpg
Dcaf12l1	0	0.754337	0.613	0.358	0	bpg
Bhlhe411	0	0.752698	0.445	0.202	0	bpg
Rbpms	0	0.746975	0.701	0.556	0	bpg
Actg1	0	0.721619	0.997	0.996	0	bpg
Adgrl2	0	0.708675	0.596	0.407	0	bpg
Lgals1	0	0.707645	0.904	0.806	0	bpg
Tmsb101	0	0.703924	0.972	0.97	0	bpg
Cgn	0	0.687693	0.607	0.347	0	bpg
Auts2	0	0.686973	0.844	0.711	0	bpg
Smim1	0	0.683368	0.815	0.678	0	bpg
Hsp90aa11	0	0.683326	0.977	0.985	0	bpg
Sox111	0	0.677715	0.411	0.111	0	bpg
Rtn4	0	0.675406	0.883	0.831	0	bpg
S100a11	0	0.66788	0.97	0.954	0	bpg
Hes11	0	0.666664	0.785	0.648	0	bpg
Kctd141	0	0.66438	0.987	0.908	0	bpg
Tubb2b1	0	0.661655	0.385	0.153	0	bpg
Plk2	0	0.659665	0.366	0.149	0	bpg
Atp13a3	0	0.659471	0.538	0.375	0	bpg
Cpa21	0	0.65925	0.301	0.106	0	bpg
Ncam1	0	0.657791	0.291	0.081	0	bpg
Atxn7l3b	0	0.656315	0.95	0.922	0	bpg
Tsc22d11	0	0.654342	0.996	0.988	0	bpg
Itm2a	0	0.650425	0.503	0.317	0	bpg
1190002N15Rik	0	0.648024	0.673	0.493	0	bpg
Tspan61	0	0.643455	0.661	0.521	0	bpg
Timp3	0	0.640457	0.643	0.486	0	bpg
Anxa2	0	0.630778	0.969	0.848	0	bpg
Mxd4	0	0.62312	0.727	0.579	0	bpg
Msx11	0	0.622636	0.336	0.14	0	bpg
Gstm5	0	0.622609	0.773	0.702	0	bpg
Cers4	0	0.619839	0.574	0.333	0	bpg
Ankrd11	0	0.617123	0.793	0.735	0	bpg
Chka	0	0.613068	0.746	0.666	0	bpg
Tnfrsf19	0	0.610942	0.53	0.253	0	bpg
Marcksl11	0	0.610861	0.917	0.879	0	bpg
Klf7	0	0.605525	0.52	0.324	0	bpg
Dclk11	0	0.605094	0.452	0.187	0	bpg
Cib2	0	0.6038	0.577	0.338	0	bpg
Son	0	0.596663	0.974	0.969	0	bpg
Pabpn1	0	0.595696	0.801	0.747	0	bpg
Dstn1	0	0.594787	0.942	0.91	0	bpg
Hist3h2ba	0	0.589679	0.277	0.054	0	bpg
Pde1a	0	0.582243	0.47	0.232	0	bpg
Casp6	0	0.577444	0.751	0.676	0	bpg
Rbbp6	0	0.577221	0.863	0.83	0	bpg
Ttc31	0	0.576255	0.88	0.847	0	bpg
Ubb1	0	0.574325	0.999	0.999	0	bpg
Calm21	0	0.572234	0.984	0.97	0	bpg
Cald1	0	0.572099	0.72	0.461	0	bpg
Kdm5b	0	0.57092	0.778	0.706	0	bpg
Zfp503	0	0.568798	0.536	0.372	0	bpg
Arid4b	0	0.568103	0.733	0.648	0	bpg
Zwint1	0	0.567552	0.757	0.679	0	bpg
Rap1b	0	0.565566	0.774	0.703	0	bpg
Malat1	0	0.56138	0.994	0.999	0	bpg
Pnisr	0	0.561315	0.839	0.799	0	bpg
Wls	0	0.559747	0.69	0.546	0	bpg
Adk1	0	0.559375	0.656	0.556	0	bpg
Palld	0	0.559262	0.447	0.194	0	bpg
Lbx2	0	0.557371	0.366	0.133	0	bpg
Tns31	0	0.557265	0.739	0.604	0	bpg
Wnt6	0	0.554868	0.879	0.7	0	bpg
Upf3b	0	0.554526	0.736	0.658	0	bpg
Taf7	0	0.552512	0.637	0.477	0	bpg
Smpx	0	0.549585	0.488	0.205	0	bpg
Fstl1	0	0.544083	0.534	0.261	0	bpg
Kank3	0	0.543729	0.547	0.339	0	bpg
Stk39	0	0.543267	0.575	0.43	0	bpg
Dpysl2	0	0.541495	0.588	0.413	0	bpg
Daam2	0	0.537375	0.418	0.217	0	bpg
Cdk14	0	0.532664	0.372	0.134	0	bpg
Zfand5	0	0.530152	0.826	0.792	0	bpg
Morf4l11	0	0.528079	0.976	0.965	0	bpg
Gstm2	0	0.523254	0.966	0.924	0	bpg
Sox4	0	0.519182	0.95	0.936	0	bpg
Rab6a1	0	0.518999	0.751	0.655	0	bpg
Colec12	0	0.517052	0.504	0.302	0	bpg
Pla2r1	0	0.515783	0.37	0.195	0	bpg
Zfhx3	0	0.51311	0.527	0.367	0	bpg
Ccnd31	0	0.511641	0.591	0.423	0	bpg
Ndn	0	0.511477	0.626	0.468	0	bpg
Dync1i1	0	0.505357	0.276	0.084	0	bpg
Dbn1	0	0.504653	0.488	0.312	0	bpg
Mmd	0	0.498104	0.32	0.104	0	bpg
Thbs2	0	0.496952	0.284	0.084	0	bpg
1110065P20Rik	0	0.492382	0.804	0.758	0	bpg
Arpc2	0	0.489625	0.933	0.909	0	bpg
Rbm39	0	0.486004	0.986	0.988	0	bpg
Igf2bp21	0	0.481607	0.469	0.237	0	bpg
Nisch	0	0.481238	0.846	0.819	0	bpg
Prdx1	0	0.477624	0.993	0.995	0	bpg
Igfbp41	0	0.476906	0.524	0.302	0	bpg
Ube2d2a1	0	0.475398	0.796	0.765	0	bpg
Bmyc1	0	0.474902	0.927	0.899	0	bpg
Oaz2	0	0.474161	0.652	0.512	0	bpg
Itga6	0	0.473597	0.884	0.781	0	bpg
Fus	0	0.472725	0.924	0.922	0	bpg
6330403K07Rik1	0	0.472237	0.299	0.09	0	bpg
Ccdc136	0	0.470528	0.386	0.172	0	bpg
Csnk1a11	0	0.469893	0.892	0.886	0	bpg
Podxl1	0	0.463181	0.4	0.188	0	bpg
Papola1	0	0.458096	0.851	0.831	0	bpg
Gas11	0	0.457814	0.448	0.247	0	bpg
Rrad	0	0.450556	0.255	0.095	0	bpg
Mettl241	0	0.44663	0.397	0.216	0	bpg
Clic1	0	0.44292	0.891	0.88	0	bpg
Reep11	0	0.439948	0.478	0.264	0	bpg
Tma7	0	0.439795	0.965	0.949	0	bpg
Gm457161	0	0.439522	0.31	0.14	0	bpg
Pkig1	0	0.436707	0.793	0.737	0	bpg
Srrm2	0	0.429674	0.961	0.968	0	bpg
Srgap1	0	0.427891	0.333	0.131	0	bpg
Dnaja11	0	0.421808	0.97	0.972	0	bpg
Eif5b1	0	0.416858	0.876	0.859	0	bpg
Rab14	0	0.414079	0.847	0.831	0	bpg
Celf2	0	0.41315	0.416	0.215	0	bpg
Cdc42	0	0.401946	0.928	0.91	0	bpg
Arl6ip1	0	0.399318	0.884	0.845	0	bpg
Aldh1a2	0	0.381001	0.382	0.177	0	bpg
Igf2bp31	0	0.375948	0.346	0.16	0	bpg
Myo5b	0	0.373982	0.294	0.107	0	bpg
Adamts16	0	0.371626	0.312	0.135	0	bpg
Col5a2	0	0.358764	0.251	0.101	0	bpg
Rpl23a	0	0.354298	0.998	0.998	0	bpg
Gabra41	0	0.34783	0.262	0.09	0	bpg
Adgrl31	0	0.336787	0.34	0.152	0	bpg
mt-Nd4	0	0.333256	0.995	0.998	0	bpg
Rpl311	0	0.323926	0.995	0.991	0	bpg
Atpif1	0	0.304159	0.989	0.985	0	bpg
Ftl1	0	0.280405	0.997	0.996	0	bpg
Tmem178	2.44969e-307	0.289573	0.331	0.152	6.07965e-303	bpg
Tbl1x	6.47956e-307	0.502112	0.69	0.613	1.6081e-302	bpg
Rec8	1.52784e-306	0.387921	0.31	0.139	3.79179e-302	bpg
Nectin2	9.83189e-306	0.537975	0.606	0.467	2.44008e-301	bpg
Srp14	6.51736e-303	0.440181	0.878	0.851	1.61748e-298	bpg
Sparc	9.79192e-300	0.34121	0.954	0.888	2.43016e-295	bpg
Gsk3b	4.08004e-299	0.437006	0.793	0.759	1.01259e-294	bpg
Tpm31	1.24011e-298	0.424567	0.824	0.793	3.07772e-294	bpg
Mycbp2	3.74591e-297	0.511766	0.731	0.68	9.29659e-293	bpg
Csgalnact1	5.11982e-297	0.32108	0.278	0.113	1.27064e-292	bpg
G0s2	5.5118e-297	0.41558	0.338	0.171	1.36792e-292	bpg
Eva1b1	3.53743e-295	0.420485	0.662	0.483	8.7792e-291	bpg
Maf	8.27974e-290	0.382032	0.324	0.154	2.05487e-285	bpg
Ccnl1	1.86179e-289	0.548895	0.754	0.691	4.62058e-285	bpg
Rab11a	3.43274e-287	0.441512	0.746	0.691	8.51939e-283	bpg
Arid5b	3.55417e-287	0.605939	0.576	0.447	8.82074e-283	bpg
Mef2a	3.51655e-286	0.515425	0.68	0.603	8.72738e-282	bpg
Hspb1	1.74919e-284	0.783716	0.593	0.393	4.34115e-280	bpg
Itm2c	1.82279e-284	0.524863	0.807	0.783	4.52379e-280	bpg
Ifi27	3.37521e-284	0.481566	0.805	0.757	8.37658e-280	bpg
Cdc14b	5.00368e-280	0.386203	0.382	0.209	1.24181e-275	bpg
Rspo1	1.33064e-279	0.450241	0.48	0.288	3.30239e-275	bpg
Ptprf	1.73827e-278	0.448495	0.621	0.496	4.31403e-274	bpg
Sesn3	8.01551e-274	0.472264	0.564	0.43	1.98929e-269	bpg
Lgr41	1.66576e-273	0.530824	0.537	0.396	4.13409e-269	bpg
Thoc2	2.93431e-270	0.463362	0.759	0.723	7.28236e-266	bpg
Dapk11	8.98197e-270	0.401074	0.404	0.228	2.22915e-265	bpg
Mest1	1.81035e-269	0.312501	0.5	0.271	4.49293e-265	bpg
Lrrfip1	2.5971e-267	0.417271	0.393	0.226	6.44547e-263	bpg
Tra2b1	5.72468e-266	0.472513	0.839	0.813	1.42075e-261	bpg
Ccnd2	5.63616e-264	0.513713	0.918	0.876	1.39878e-259	bpg
Lpl1	7.19101e-261	0.584851	0.549	0.423	1.78467e-256	bpg
Etl4	9.72855e-261	0.546557	0.412	0.268	2.41443e-256	bpg
Kmt2e	1.00111e-260	0.442641	0.735	0.681	2.48456e-256	bpg
Tnrc6c	1.80723e-259	0.519143	0.483	0.355	4.4852e-255	bpg
Nkd1	3.37568e-259	0.434311	0.525	0.364	8.37775e-255	bpg
Bptf	3.95392e-259	0.488462	0.696	0.65	9.81285e-255	bpg
Marcks	1.84293e-257	0.431478	0.812	0.77	4.57379e-253	bpg
Ugp21	1.01254e-253	0.479907	0.606	0.512	2.51292e-249	bpg
Tpm1	8.265e-253	0.508722	0.768	0.721	2.05121e-248	bpg
Ramp1	3.62193e-252	0.435452	0.311	0.16	8.98889e-248	bpg
Phip	6.38024e-252	0.462787	0.72	0.666	1.58345e-247	bpg
Fkbp91	1.64629e-248	0.473343	0.643	0.535	4.08576e-244	bpg
Rnd2	2.97971e-245	0.449716	0.462	0.317	7.39505e-241	bpg
Cyr61	6.36524e-245	1.00478	0.483	0.338	1.57973e-240	bpg
Klhdc8b	3.20645e-244	0.384227	0.372	0.22	7.95776e-240	bpg
Cgnl1	4.27266e-244	0.421019	0.43	0.267	1.06039e-239	bpg
Vdac31	5.4772e-244	0.289766	0.943	0.944	1.35933e-239	bpg
Chmp4b	5.39511e-239	0.373793	0.823	0.813	1.33896e-234	bpg
Ube2l6	6.58384e-239	0.354507	0.28	0.134	1.63398e-234	bpg
Stim1	1.13768e-238	0.423852	0.497	0.35	2.82349e-234	bpg
Sdc4	1.77852e-237	0.557404	0.852	0.821	4.41394e-233	bpg
Rbm25	8.1075e-236	0.365056	0.879	0.882	2.01212e-231	bpg
Cited2	1.17317e-235	0.522948	0.849	0.77	2.91158e-231	bpg
Nrip1	1.11409e-233	0.457573	0.73	0.678	2.76495e-229	bpg
Clu	1.95546e-231	0.285984	0.895	0.87	4.85307e-227	bpg
Zfp36l11	1.83746e-230	0.414505	0.801	0.752	4.56022e-226	bpg
Knop1	2.33701e-229	0.379292	0.843	0.838	5.79999e-225	bpg
Nktr	4.1066e-229	0.437922	0.73	0.697	1.01918e-224	bpg
Shisa4	5.23553e-229	0.335755	0.251	0.12	1.29935e-224	bpg
Rbm4b1	3.95441e-228	0.442638	0.515	0.394	9.81406e-224	bpg
Vgll4	4.54027e-227	0.425749	0.547	0.431	1.1268e-222	bpg
Dnmt3a	1.08243e-225	0.449231	0.574	0.482	2.68638e-221	bpg
Snx61	5.51579e-223	0.393705	0.779	0.783	1.36891e-218	bpg
Dnajc15	1.76557e-222	0.438311	0.81	0.813	4.38179e-218	bpg
Anapc5	1.02581e-220	0.362937	0.792	0.777	2.54585e-216	bpg
Pfn2	1.23972e-220	0.425873	0.51	0.39	3.07673e-216	bpg
Xpr1	1.25888e-219	0.411154	0.436	0.304	3.12429e-215	bpg
Nav2	1.91202e-215	0.481783	0.598	0.507	4.74526e-211	bpg
Tceal81	6.4488e-215	0.547402	0.818	0.81	1.60046e-210	bpg
Ctnnd1	1.13639e-214	0.434712	0.645	0.585	2.82028e-210	bpg
Gas6	2.8914e-214	0.353835	0.942	0.878	7.17588e-210	bpg
Kdm3a	3.08357e-214	0.414489	0.46	0.326	7.6528e-210	bpg
Frmd4b1	5.92933e-213	0.323142	0.381	0.221	1.47154e-208	bpg
Fgfr2	7.68802e-213	0.374578	0.419	0.272	1.90801e-208	bpg
Ptgr11	2.16042e-212	0.44242	0.38	0.249	5.36173e-208	bpg
App	4.00799e-212	0.443528	0.759	0.723	9.94702e-208	bpg
Clk1	2.5681e-211	0.420989	0.778	0.76	6.37351e-207	bpg
Armcx6	2.51739e-210	0.386845	0.412	0.273	6.24767e-206	bpg
Atrx	1.7867e-209	0.426205	0.862	0.87	4.43424e-205	bpg
Arf41	1.60618e-207	0.44079	0.85	0.859	3.98622e-203	bpg
Srgap3	3.63042e-207	0.3963	0.342	0.205	9.00998e-203	bpg
Tmeff11	1.07503e-206	0.353129	0.401	0.255	2.66802e-202	bpg
Baz2b	1.7104e-206	0.446543	0.62	0.554	4.24486e-202	bpg
Cd63	5.82081e-205	0.290766	0.942	0.949	1.44461e-200	bpg
Mllt3	1.08611e-204	0.415529	0.401	0.275	2.69551e-200	bpg
Mdk1	1.3531e-204	0.45852	0.522	0.361	3.35812e-200	bpg
Pgrmc1	5.97632e-204	0.379486	0.801	0.799	1.4832e-199	bpg
Emx2os1	1.09034e-203	0.355306	0.338	0.201	2.706e-199	bpg
Trim35	1.65884e-203	0.440101	0.725	0.708	4.1169e-199	bpg
Rbms1	4.3126e-202	0.423586	0.659	0.604	1.0703e-197	bpg
Eif3e1	3.62392e-201	0.305528	0.939	0.936	8.99384e-197	bpg
Wwtr1	3.07994e-200	0.432457	0.601	0.527	7.64378e-196	bpg
Cyba	4.67246e-200	0.378201	0.669	0.579	1.15961e-195	bpg
Uba11	1.51915e-199	0.398965	0.726	0.705	3.77023e-195	bpg
Gatm	1.58174e-199	0.415956	0.799	0.644	3.92556e-195	bpg
Runx1	1.49066e-197	0.407175	0.647	0.57	3.69951e-193	bpg
Fmnl2	1.90773e-195	0.53206	0.535	0.45	4.7346e-191	bpg
Phlda1	5.74735e-195	0.562154	0.49	0.355	1.42638e-190	bpg
Gnai31	3.78149e-193	0.391294	0.669	0.629	9.38491e-189	bpg
Sptbn1	9.16257e-193	0.385555	0.83	0.845	2.27397e-188	bpg
Stk241	9.24141e-193	0.469696	0.675	0.639	2.29353e-188	bpg
Vcl	1.92506e-192	0.571494	0.48	0.373	4.77762e-188	bpg
Dlgap4	1.02421e-190	0.409471	0.613	0.551	2.54189e-186	bpg
Meis11	3.24832e-190	0.282895	0.254	0.129	8.06169e-186	bpg
Cdk12	2.3104e-189	0.416354	0.605	0.541	5.73395e-185	bpg
Setd5	3.84198e-189	0.417974	0.593	0.522	9.53501e-185	bpg
Pafah1b1	8.08767e-189	0.376963	0.786	0.791	2.0072e-184	bpg
Ppt1	1.78214e-188	0.380212	0.703	0.668	4.42291e-184	bpg
Pcmtd1	3.73782e-188	0.393619	0.615	0.536	9.27651e-184	bpg
Rbm5	1.24711e-187	0.392851	0.699	0.678	3.09508e-183	bpg
Hist3h2a	2.33022e-187	0.420069	0.447	0.326	5.78315e-183	bpg
Wnk1	6.20516e-187	0.398378	0.71	0.701	1.54e-182	bpg
Gxylt21	3.05211e-186	0.313112	0.468	0.31	7.57473e-182	bpg
Cntn4	3.87624e-186	0.430809	0.416	0.287	9.62004e-182	bpg
Inpp5f	3.96237e-186	0.306903	0.281	0.155	9.8338e-182	bpg
Rpp251	6.03697e-186	0.378492	0.48	0.339	1.49826e-181	bpg
Ssbp21	9.53985e-186	0.299377	0.299	0.17	2.3676e-181	bpg
Gprc5b	9.73654e-185	0.280772	0.261	0.138	2.41641e-180	bpg
Anxa6	3.52539e-184	0.380298	0.519	0.413	8.7493e-180	bpg
Ccdc80	6.58507e-184	0.347155	0.335	0.2	1.63428e-179	bpg
26177	1.50606e-182	0.353434	0.787	0.792	3.73774e-178	bpg
Ywhah1	1.0243e-181	0.366723	0.775	0.758	2.54211e-177	bpg
Rest	1.25072e-181	0.39213	0.688	0.656	3.10404e-177	bpg
Bnip3l1	1.88497e-181	0.313292	0.876	0.883	4.67813e-177	bpg
Gnb11	4.18216e-181	0.419352	0.799	0.803	1.03793e-176	bpg
Dynll11	2.72193e-180	0.321065	0.945	0.956	6.75528e-176	bpg
Doc2b	4.39992e-180	0.283307	0.292	0.163	1.09197e-175	bpg
Tsc22d2	1.21741e-179	0.422732	0.447	0.335	3.02136e-175	bpg
Slc25a41	8.26228e-179	0.255501	0.96	0.97	2.05053e-174	bpg
Pcbp21	9.62189e-179	0.294589	0.929	0.928	2.38796e-174	bpg
Tmem176b	1.01118e-177	0.297532	0.903	0.911	2.50955e-173	bpg
Rab11b	1.76613e-176	0.375663	0.743	0.74	4.38319e-172	bpg
Galnt1	2.36144e-176	0.41618	0.643	0.603	5.86063e-172	bpg
Phf14	3.06699e-176	0.369654	0.739	0.731	7.61166e-172	bpg
Bcl2	4.45444e-176	0.470536	0.456	0.343	1.1055e-171	bpg
Usp34	5.62316e-176	0.393834	0.693	0.681	1.39556e-171	bpg
Ube2e31	8.80245e-176	0.332072	0.747	0.734	2.18459e-171	bpg
St5	1.80274e-174	0.34863	0.492	0.374	4.47405e-170	bpg
Foxp1	1.44972e-173	0.405412	0.678	0.64	3.59791e-169	bpg
Tax1bp3	2.37492e-173	0.379401	0.541	0.449	5.89408e-169	bpg
Atf3	4.98259e-173	0.723089	0.295	0.171	1.23658e-168	bpg
Atp1b1	7.01297e-173	0.303718	0.698	0.584	1.74048e-168	bpg
Rnf149	8.21092e-171	0.385926	0.608	0.55	2.03779e-166	bpg
Pbx3	1.01834e-170	0.410822	0.368	0.249	2.52732e-166	bpg
Pbx11	1.45378e-169	0.358425	0.69	0.645	3.60799e-165	bpg
Add3	5.26636e-169	0.389667	0.539	0.442	1.307e-164	bpg
Rock2	7.45387e-169	0.448723	0.597	0.542	1.8499e-164	bpg
Strn3	1.9142e-168	0.415362	0.603	0.568	4.75067e-164	bpg
Basp11	3.76934e-168	0.263848	0.297	0.17	9.35475e-164	bpg
Id3	1.15962e-167	0.497411	0.789	0.759	2.87795e-163	bpg
Rbms2	1.21027e-166	0.353762	0.447	0.333	3.00365e-162	bpg
Sub11	1.98595e-165	0.268052	0.937	0.942	4.92874e-161	bpg
Wasf11	4.95663e-165	0.338322	0.38	0.262	1.23014e-160	bpg
Usp9x	6.68358e-165	0.364023	0.785	0.79	1.65873e-160	bpg
Eif4a2	1.23845e-164	0.283237	0.933	0.941	3.07358e-160	bpg
R3hdm1	1.93436e-164	0.405516	0.685	0.669	4.80069e-160	bpg
Gk51	1.28009e-163	0.335579	0.285	0.169	3.17693e-159	bpg
Kdm5a	1.41752e-162	0.38395	0.631	0.59	3.51799e-158	bpg
Hadhb1	1.98591e-161	0.431489	0.723	0.731	4.92862e-157	bpg
Rab13	3.78721e-161	0.380739	0.516	0.435	9.39909e-157	bpg
2810474O19Rik1	6.98066e-161	0.542607	0.69	0.666	1.73246e-156	bpg
Tle2	1.9618e-159	0.338364	0.46	0.35	4.8688e-155	bpg
Rab5a1	2.16537e-159	0.379221	0.587	0.529	5.37403e-155	bpg
Eif4g21	3.65651e-159	0.290514	0.903	0.917	9.07474e-155	bpg
Aldh1b1	4.86067e-159	0.343276	0.498	0.371	1.20632e-154	bpg
Chpt1	7.05001e-159	0.413446	0.454	0.366	1.74967e-154	bpg
Swt1	7.21819e-159	0.529898	0.615	0.569	1.79141e-154	bpg
Ints6	7.98035e-158	0.404765	0.492	0.403	1.98056e-153	bpg
Acaa21	1.18621e-157	0.320417	0.873	0.891	2.94394e-153	bpg
Mmp14	1.14363e-156	0.402543	0.547	0.466	2.83825e-152	bpg
Pfdn2	1.52874e-156	0.309095	0.826	0.831	3.79403e-152	bpg
Tra2a	5.2628e-156	0.357129	0.801	0.813	1.30612e-151	bpg
Aldh1a1	7.37011e-156	0.375807	0.674	0.604	1.82911e-151	bpg
St131	1.07541e-153	0.304912	0.882	0.896	2.66896e-149	bpg
Ptp4a1	1.38583e-153	0.404259	0.611	0.569	3.43936e-149	bpg
Akap9	2.72702e-153	0.387666	0.729	0.737	6.76793e-149	bpg
N4bp2	4.29859e-153	0.38216	0.416	0.315	1.06683e-148	bpg
Tcf4	6.75513e-153	0.343465	0.77	0.767	1.67649e-148	bpg
Tgif21	1.07233e-152	0.324604	0.382	0.266	2.66132e-148	bpg
Dync1i2	1.6861e-152	0.323479	0.772	0.762	4.18457e-148	bpg
Eid1	4.63301e-152	0.422024	0.723	0.734	1.14982e-147	bpg
Rhoc	7.38598e-152	0.365463	0.602	0.549	1.83305e-147	bpg
Maged2	2.71974e-150	0.367301	0.934	0.931	6.74985e-146	bpg
Rtf1	6.3692e-150	0.333912	0.747	0.749	1.58071e-145	bpg
Adamts9	9.52066e-150	0.334572	0.35	0.234	2.36284e-145	bpg
Kif1b	1.4466e-149	0.398246	0.564	0.508	3.59016e-145	bpg
Nt5c3	2.24333e-149	0.355536	0.667	0.624	5.56749e-145	bpg
Krt18	3.14553e-149	0.328146	0.468	0.343	7.80657e-145	bpg
Vcp1	3.90198e-149	0.264931	0.915	0.937	9.68393e-145	bpg
Klhl5	2.47202e-148	0.366094	0.375	0.269	6.13507e-144	bpg
Rev3l	2.84543e-148	0.435492	0.464	0.383	7.06178e-144	bpg
Lpp	3.58013e-148	0.361665	0.49	0.399	8.88516e-144	bpg
Ifnar11	1.63147e-147	0.383649	0.472	0.388	4.04897e-143	bpg
Srsf5	3.12356e-147	0.288313	0.899	0.922	7.75204e-143	bpg
Rpl271	8.63001e-147	0.326289	0.936	0.959	2.14179e-142	bpg
Olfm1	4.6071e-146	0.343055	0.282	0.169	1.14339e-141	bpg
Hsd17b11	3.41852e-145	0.551442	0.437	0.356	8.48408e-141	bpg
Ash1l	7.69258e-145	0.363159	0.647	0.622	1.90914e-140	bpg
Atp2b11	1.26439e-144	0.444345	0.563	0.52	3.13796e-140	bpg
Zfp2921	7.8301e-144	0.38669	0.685	0.669	1.94327e-139	bpg
Frmd6	1.26644e-143	0.290301	0.266	0.158	3.14306e-139	bpg
Npc1	1.44629e-143	0.330843	0.351	0.241	3.58941e-139	bpg
Wt11	1.47022e-143	0.279671	0.861	0.745	3.6488e-139	bpg
Gnai2	2.1734e-143	0.301589	0.846	0.86	5.39394e-139	bpg
Zbtb7c1	3.53612e-143	0.306188	0.317	0.205	8.77593e-139	bpg
Ythdc1	4.70814e-143	0.354445	0.691	0.682	1.16847e-138	bpg
Lima11	1.45748e-142	0.371422	0.409	0.305	3.61718e-138	bpg
Ncor1	6.27829e-142	0.328575	0.809	0.836	1.55815e-137	bpg
Dnajb1	6.96163e-142	0.683707	0.618	0.559	1.72774e-137	bpg
Ankrd17	1.46956e-141	0.383347	0.669	0.657	3.64717e-137	bpg
Chd31	3.62567e-139	0.335479	0.712	0.695	8.9982e-135	bpg
Sf3b1	7.80176e-138	0.297247	0.86	0.889	1.93624e-133	bpg
Sfr1	3.44913e-137	0.287282	0.869	0.888	8.56004e-133	bpg
Zranb1	1.54529e-136	0.392578	0.557	0.509	3.8351e-132	bpg
Ppp1r12a	2.23582e-136	0.35863	0.619	0.593	5.54887e-132	bpg
Axin2	2.34207e-136	0.320662	0.387	0.274	5.81254e-132	bpg
Ube2d31	5.79975e-136	0.296263	0.878	0.899	1.43938e-131	bpg
Nmt2	9.03575e-136	0.362104	0.579	0.533	2.24249e-131	bpg
Mapk8	1.25134e-135	0.326861	0.383	0.283	3.10558e-131	bpg
Itsn2	1.32182e-135	0.312224	0.343	0.241	3.2805e-131	bpg
Akap11	4.38218e-135	0.396655	0.44	0.359	1.08757e-130	bpg
Epha7	1.73323e-134	0.293305	0.262	0.154	4.30154e-130	bpg
Krit1	3.31523e-134	0.347666	0.557	0.505	8.22774e-130	bpg
Rnf182	6.11026e-134	0.287698	0.288	0.184	1.51644e-129	bpg
Irx3	9.32713e-133	0.451389	0.555	0.457	2.31481e-128	bpg
Ddah2	1.21891e-132	0.423351	0.584	0.531	3.02508e-128	bpg
Akap8l	5.62613e-132	0.375448	0.502	0.437	1.39629e-127	bpg
Tkt1	1.35764e-131	0.363704	0.898	0.928	3.36939e-127	bpg
Rsf1	5.33032e-131	0.350723	0.652	0.636	1.32288e-126	bpg
Akap13	8.13039e-131	0.336842	0.52	0.448	2.0178e-126	bpg
Bag3	4.44931e-130	0.328875	0.367	0.27	1.10423e-125	bpg
Sema6a	1.66301e-129	0.286255	0.28	0.176	4.12726e-125	bpg
Actr31	2.06206e-129	0.321129	0.648	0.624	5.11763e-125	bpg
Desi2	4.43806e-129	0.342925	0.442	0.364	1.10144e-124	bpg
Cacna1d	2.92301e-127	0.27581	0.293	0.185	7.25434e-123	bpg
Nab1	1.68825e-126	0.341637	0.372	0.277	4.1899e-122	bpg
Zfr	3.28654e-126	0.331933	0.68	0.676	8.15654e-122	bpg
Gstm7	3.99497e-126	0.379918	0.479	0.396	9.91472e-122	bpg
Mbtd1	8.55477e-126	0.347407	0.55	0.495	2.12312e-121	bpg
Fubp1	2.31147e-125	0.282508	0.84	0.867	5.7366e-121	bpg
Mtss1	5.12831e-125	0.279548	0.296	0.195	1.27274e-120	bpg
Rsrc2	6.00688e-125	0.290677	0.805	0.823	1.49079e-120	bpg
Wfdc1	2.29397e-124	0.297047	0.329	0.216	5.69318e-120	bpg
E130308A19Rik	6.20575e-124	0.274842	0.341	0.237	1.54014e-119	bpg
Nfib1	8.90503e-124	0.33877	0.456	0.338	2.21005e-119	bpg
Hmgcs2	1.2293e-123	0.340798	0.861	0.797	3.05087e-119	bpg
BC005561	2.24606e-123	0.358476	0.57	0.532	5.57428e-119	bpg
Rras2	2.77037e-123	0.343369	0.413	0.326	6.87549e-119	bpg
Naa35	5.29416e-123	0.335908	0.549	0.502	1.3139e-118	bpg
Cdip1	1.16113e-122	0.320525	0.582	0.542	2.88168e-118	bpg
Col6a2	2.43171e-122	0.35598	0.275	0.176	6.03502e-118	bpg
Hpcal1	1.13176e-121	0.364078	0.714	0.677	2.80881e-117	bpg
Myh10	1.34902e-121	0.369539	0.54	0.482	3.34801e-117	bpg
Id2	1.71097e-121	0.344183	0.551	0.437	4.24628e-117	bpg
Arhgap29	7.94511e-121	0.375887	0.815	0.755	1.97182e-116	bpg
Igdcc4	1.10477e-120	0.308378	0.4	0.307	2.74183e-116	bpg
Tpm41	8.61214e-120	0.323963	0.595	0.537	2.13736e-115	bpg
Rraga	2.77688e-119	0.333788	0.63	0.617	6.89165e-115	bpg
C1qtnf4	4.08902e-119	0.288223	0.387	0.285	1.01481e-114	bpg
Fam104a	2.40809e-118	0.2881	0.775	0.786	5.9764e-114	bpg
Lrrn1	7.83806e-118	0.264256	0.438	0.34	1.94525e-113	bpg
Sumo11	1.16562e-117	0.276418	0.842	0.855	2.89284e-113	bpg
Bcl9	2.04788e-117	0.299	0.35	0.26	5.08243e-113	bpg
Srpk2	5.28649e-116	0.329832	0.611	0.589	1.312e-111	bpg
Dhrs7	5.16553e-115	0.43287	0.537	0.499	1.28198e-110	bpg
Csnk1d	2.8131e-114	0.313941	0.554	0.511	6.98154e-110	bpg
44627	1.0076e-113	0.339939	0.571	0.538	2.50066e-109	bpg
Mtr	1.11365e-113	0.315275	0.317	0.22	2.76387e-109	bpg
Map4k4	1.49324e-113	0.379663	0.708	0.727	3.70592e-109	bpg
Emx21	2.55383e-113	0.331128	0.658	0.592	6.3381e-109	bpg
Mfap2	1.06845e-112	0.406902	0.702	0.657	2.65167e-108	bpg
H2afy21	3.22602e-112	0.331842	0.532	0.486	8.00634e-108	bpg
Mkln1	5.46711e-112	0.321151	0.601	0.584	1.35683e-107	bpg
Magi1	1.38075e-111	0.295258	0.372	0.276	3.42673e-107	bpg
Wsb1	2.2913e-111	0.393863	0.489	0.425	5.68655e-107	bpg
Prrc2c	1.15889e-110	0.33005	0.843	0.886	2.87613e-106	bpg
Asap1	2.42251e-110	0.327588	0.51	0.448	6.01218e-106	bpg
Topors	5.16453e-110	0.365067	0.546	0.498	1.28173e-105	bpg
Pik3ip1	7.51162e-110	0.298355	0.423	0.332	1.86423e-105	bpg
Gm56171	2.76284e-109	0.342112	0.537	0.485	6.85681e-105	bpg
Spag9	6.83604e-109	0.377096	0.595	0.581	1.69657e-104	bpg
Tead1	7.58585e-108	0.329065	0.404	0.328	1.88266e-103	bpg
Sh2d4a	2.10816e-107	0.307326	0.417	0.323	5.23203e-103	bpg
N4bp2l2	1.76446e-106	0.295015	0.683	0.692	4.37904e-102	bpg
Setd2	2.37575e-106	0.336903	0.542	0.508	5.89614e-102	bpg
Hif1a	3.18672e-106	0.299375	0.704	0.711	7.9088e-102	bpg
Tnrc18	1.15679e-105	0.369632	0.542	0.505	2.87092e-101	bpg
Slc40a1	2.55715e-105	0.457468	0.512	0.448	6.34634e-101	bpg
Fndc5	5.58853e-105	0.341175	0.668	0.606	1.38696e-100	bpg
Ube3a	1.85429e-104	0.272719	0.738	0.755	4.60199e-100	bpg
Chic2	6.54027e-104	0.329757	0.635	0.64	1.62316e-99	bpg
Gata41	7.32612e-103	0.292313	0.634	0.604	1.8182e-98	bpg
Bambi1	1.19647e-102	0.293724	0.408	0.309	2.9694e-98	bpg
Syap1	2.45104e-102	0.316198	0.517	0.477	6.08299e-98	bpg
Nsg1	6.10051e-102	0.306561	0.391	0.3	1.51402e-97	bpg
Tnrc6b	2.41621e-101	0.300725	0.678	0.689	5.99656e-97	bpg
Qk1	4.33206e-101	0.319527	0.592	0.582	1.07513e-96	bpg
4921524J17Rik	6.73264e-101	0.313347	0.556	0.52	1.67091e-96	bpg
Tmcc1	1.14549e-100	0.302498	0.408	0.334	2.84287e-96	bpg
Med13l	1.44617e-100	0.297976	0.396	0.32	3.5891e-96	bpg
Ormdl3	1.72649e-100	0.308638	0.606	0.58	4.2848e-96	bpg
Wdr1	4.63426e-100	0.347839	0.515	0.47	1.15013e-95	bpg
Selenbp11	1.0621e-99	0.358491	0.402	0.328	2.63591e-95	bpg
Pkn2	1.29457e-99	0.2886	0.696	0.7	3.21287e-95	bpg
Pik3c2a1	1.4178e-99	0.312996	0.4	0.329	3.51868e-95	bpg
Tia1	2.50877e-99	0.300108	0.697	0.714	6.22627e-95	bpg
Smim10l11	1.38662e-98	0.299382	0.58	0.55	3.44133e-94	bpg
Sfxn3	9.87849e-98	0.304665	0.406	0.328	2.45164e-93	bpg
Armcx3	1.53656e-97	0.322173	0.392	0.319	3.81343e-93	bpg
Il6st	1.77144e-97	0.343879	0.394	0.327	4.39637e-93	bpg
G3bp21	2.77169e-97	0.258958	0.801	0.827	6.87877e-93	bpg
Wbp4	2.82593e-97	0.299085	0.662	0.663	7.0134e-93	bpg
Tmem9	3.62615e-97	0.308918	0.575	0.557	8.99939e-93	bpg
Fam198b	4.75956e-97	0.261521	0.295	0.202	1.18123e-92	bpg
Qsox1	8.49336e-97	0.301403	0.485	0.428	2.10788e-92	bpg
Cul11	2.72451e-96	0.291573	0.671	0.691	6.7617e-92	bpg
Tcf25	4.25424e-96	0.263959	0.753	0.773	1.05582e-91	bpg
Tgfb1i1	5.31094e-96	0.326762	0.69	0.662	1.31807e-91	bpg
Glrx	6.69691e-96	0.296503	0.353	0.264	1.66204e-91	bpg
Ccar11	1.4186e-95	0.294346	0.646	0.641	3.52069e-91	bpg
Golga4	1.93017e-95	0.319618	0.519	0.477	4.79029e-91	bpg
Mtf21	2.41647e-95	0.311605	0.515	0.477	5.99719e-91	bpg
Tiparp	4.87779e-95	0.391418	0.577	0.545	1.21057e-90	bpg
Senp6	8.52586e-95	0.28446	0.75	0.784	2.11595e-90	bpg
Fto	1.0887e-94	0.307653	0.489	0.444	2.70193e-90	bpg
Acin1	1.73837e-94	0.273887	0.796	0.823	4.31428e-90	bpg
Eea1	4.93692e-94	0.32339	0.412	0.347	1.22525e-89	bpg
Sypl	1.36391e-93	0.32272	0.549	0.525	3.38494e-89	bpg
Leprot	8.74625e-93	0.305934	0.47	0.419	2.17064e-88	bpg
Tead21	1.70202e-92	0.30371	0.534	0.494	4.22408e-88	bpg
Dnajb9	2.04988e-92	0.38412	0.518	0.477	5.08739e-88	bpg
Tfdp2	2.35518e-92	0.332682	0.688	0.703	5.84507e-88	bpg
Pard6g	1.4235e-91	0.269484	0.327	0.245	3.53285e-87	bpg
Cfl21	1.53721e-90	0.264899	0.776	0.798	3.81504e-86	bpg
Rap1a1	1.6349e-90	0.292132	0.629	0.638	4.05749e-86	bpg
Gpcpd1	1.74653e-90	0.276687	0.362	0.281	4.33455e-86	bpg
Wnt4	2.01062e-90	0.341534	0.657	0.616	4.98996e-86	bpg
Stk3	2.43904e-90	0.29169	0.392	0.325	6.0532e-86	bpg
Ppig1	3.16268e-90	0.273045	0.75	0.768	7.84915e-86	bpg
Foxn3	3.34223e-90	0.304687	0.548	0.513	8.29475e-86	bpg
Actr61	4.40235e-90	0.29286	0.465	0.394	1.09257e-85	bpg
Aamp1	2.54494e-89	0.261299	0.779	0.812	6.31603e-85	bpg
Polr2m1	3.90852e-89	0.26353	0.682	0.692	9.70016e-85	bpg
Clcn3	1.20894e-88	0.358608	0.507	0.473	3.00034e-84	bpg
Nbeal1	5.45475e-88	0.287534	0.436	0.376	1.35376e-83	bpg
Ppp3ca	7.69052e-88	0.283555	0.593	0.57	1.90863e-83	bpg
Hdac21	2.69355e-87	0.288028	0.621	0.63	6.68485e-83	bpg
Itpr2	1.63318e-86	0.33963	0.469	0.415	4.05324e-82	bpg
Mgst3	6.87447e-86	0.290749	0.693	0.702	1.70611e-81	bpg
Rai14	8.78301e-86	0.33199	0.545	0.515	2.17977e-81	bpg
Limd21	1.3233e-85	0.279113	0.326	0.252	3.28417e-81	bpg
Trim241	1.98672e-85	0.317458	0.449	0.395	4.93063e-81	bpg
Bud311	4.00436e-85	0.304713	0.604	0.604	9.93802e-81	bpg
Ppp1cb1	5.08111e-85	0.284907	0.656	0.66	1.26103e-80	bpg
Erc1	6.53714e-85	0.309165	0.425	0.371	1.62239e-80	bpg
Golph3	1.46254e-84	0.316855	0.465	0.423	3.62973e-80	bpg
Smap1	2.44629e-84	0.27567	0.671	0.691	6.0712e-80	bpg
Prmt2	2.48192e-84	0.324623	0.457	0.417	6.15964e-80	bpg
Pip5k1a	3.70956e-84	0.289903	0.48	0.439	9.20638e-80	bpg
Fermt2	4.25765e-84	0.337295	0.705	0.719	1.05666e-79	bpg
Rhou	1.38777e-83	0.295147	0.301	0.228	3.44416e-79	bpg
Atat1	1.7503e-83	0.287314	0.413	0.356	4.3439e-79	bpg
Tet3	3.22353e-83	0.292349	0.389	0.329	8.00016e-79	bpg
Ankrd12	5.74873e-83	0.34947	0.506	0.472	1.42672e-78	bpg
Akap7	8.41662e-82	0.292564	0.34	0.273	2.08884e-77	bpg
Zeb1	1.14062e-81	0.301698	0.408	0.348	2.8308e-77	bpg
Sntb2	1.44566e-81	0.311791	0.538	0.514	3.58783e-77	bpg
Zmym5	1.50645e-81	0.294137	0.447	0.399	3.73872e-77	bpg
Crebbp	2.83571e-81	0.281936	0.583	0.574	7.03766e-77	bpg
Tmem243	4.35374e-81	0.254292	0.283	0.206	1.08051e-76	bpg
Wasf2	5.73937e-81	0.277367	0.608	0.615	1.4244e-76	bpg
Elavl11	6.68872e-81	0.292915	0.611	0.616	1.66001e-76	bpg
D10Wsu102e1	7.13867e-81	0.376099	0.592	0.581	1.77167e-76	bpg
Id1	8.40277e-81	0.486527	0.533	0.48	2.0854e-76	bpg
Dnajb61	9.87297e-81	0.261102	0.757	0.78	2.45027e-76	bpg
Npepps	6.50046e-80	0.280165	0.545	0.531	1.61328e-75	bpg
Nrtn1	3.10728e-79	0.259797	0.286	0.205	7.71164e-75	bpg
Armcx2	9.57986e-79	0.279103	0.41	0.351	2.37753e-74	bpg
Hdgfl3	2.93793e-78	0.267093	0.401	0.333	7.29134e-74	bpg
Cdk16	1.06526e-77	0.307099	0.537	0.527	2.64376e-73	bpg
Arl6ip5	5.63259e-77	0.261199	0.371	0.304	1.3979e-72	bpg
Arid1a	8.17744e-77	0.281594	0.567	0.562	2.02948e-72	bpg
Gm26699	9.89436e-77	0.254178	0.318	0.242	2.45558e-72	bpg
Lrrc42	2.86555e-76	0.277514	0.554	0.541	7.11171e-72	bpg
Cspp1	1.42912e-75	0.299316	0.471	0.433	3.54678e-71	bpg
Btrc	3.1272e-75	0.264718	0.368	0.306	7.7611e-71	bpg
Rab1a1	1.14386e-74	0.272221	0.593	0.59	2.83883e-70	bpg
Cggbp1	1.37483e-74	0.302859	0.64	0.66	3.41204e-70	bpg
Rnf101	3.30917e-74	0.261553	0.616	0.622	8.2127e-70	bpg
Mkrn1	4.46643e-74	0.290247	0.54	0.531	1.10848e-69	bpg
Ralbp1	4.63561e-74	0.255393	0.617	0.617	1.15047e-69	bpg
Glo11	5.2643e-74	0.250246	0.724	0.753	1.30649e-69	bpg
Creg1	7.72747e-74	0.270348	0.769	0.808	1.9178e-69	bpg
Mbnl2	5.61727e-73	0.28633	0.668	0.678	1.39409e-68	bpg
Rlim1	1.8732e-72	0.339782	0.59	0.585	4.64891e-68	bpg
Cnot1	3.18663e-72	0.316711	0.619	0.637	7.90859e-68	bpg
Acot11	3.67671e-72	0.326724	0.581	0.545	9.12485e-68	bpg
Rgs12	5.05646e-72	0.260853	0.38	0.319	1.25491e-67	bpg
Tgfbr1	1.92579e-71	0.302671	0.433	0.392	4.77942e-67	bpg
Tnrc6a	1.98155e-71	0.265125	0.629	0.646	4.9178e-67	bpg
Btg2	4.06817e-71	0.402367	0.732	0.719	1.00964e-66	bpg
Kdm6a	4.98888e-71	0.318866	0.441	0.404	1.23814e-66	bpg
Usp53	1.40455e-70	0.280147	0.359	0.292	3.4858e-66	bpg
Ctnnal1	1.78379e-70	0.288315	0.421	0.373	4.42701e-66	bpg
Pkp21	2.132e-70	0.255959	0.256	0.188	5.29119e-66	bpg
Fosb	9.6282e-70	0.432632	0.518	0.454	2.38953e-65	bpg
44813	1.8853e-69	0.261131	0.469	0.432	4.67894e-65	bpg
Chd6	3.12581e-69	0.273629	0.604	0.613	7.75763e-65	bpg
Sbno1	5.94865e-69	0.269195	0.622	0.636	1.47634e-64	bpg
Zmynd8	9.9923e-69	0.335756	0.48	0.46	2.47989e-64	bpg
Brwd1	2.74056e-68	0.279363	0.442	0.407	6.80151e-64	bpg
Jmjd1c	7.9798e-68	0.291383	0.509	0.486	1.98043e-63	bpg
Ano6	1.45862e-67	0.274215	0.368	0.313	3.62e-63	bpg
Kmt2c	3.34601e-67	0.296634	0.442	0.403	8.30413e-63	bpg
Arhgap17	1.32082e-66	0.27928	0.454	0.418	3.27802e-62	bpg
Btbd7	2.09151e-66	0.345847	0.521	0.521	5.19071e-62	bpg
Nipbl	4.67465e-66	0.267411	0.622	0.643	1.16015e-61	bpg
Cnot4	4.77731e-66	0.266917	0.472	0.445	1.18563e-61	bpg
Ube2w	6.33608e-66	0.289828	0.429	0.395	1.57249e-61	bpg
Arglu1	1.3235e-65	0.266109	0.729	0.772	3.28465e-61	bpg
Coq10b	1.39288e-65	0.353081	0.397	0.353	3.45686e-61	bpg
Fam133b	5.17627e-65	0.271246	0.595	0.594	1.28465e-60	bpg
Dnajc5	5.6026e-65	0.262597	0.48	0.458	1.39045e-60	bpg
Gnaq	7.95815e-65	0.280239	0.438	0.405	1.97505e-60	bpg
Wac1	8.66863e-65	0.252783	0.621	0.636	2.15138e-60	bpg
Sec61a21	1.1496e-64	0.251335	0.461	0.422	2.85307e-60	bpg
Rnaset2a1	1.74475e-64	0.319939	0.452	0.418	4.33012e-60	bpg
Cdk11b	1.93519e-63	0.263606	0.551	0.549	4.80276e-59	bpg
B230307C23Rik	2.04413e-63	0.271599	0.361	0.298	5.07313e-59	bpg
Mgea5	3.51264e-63	0.273875	0.486	0.465	8.71766e-59	bpg
Csnk2a1	3.62421e-63	0.25961	0.537	0.537	8.99456e-59	bpg
Azin1	6.99479e-63	0.344074	0.381	0.337	1.73597e-58	bpg
Daam1	7.98985e-62	0.255279	0.295	0.236	1.98292e-57	bpg
Akr1b3	8.80449e-62	0.2672	0.668	0.699	2.1851e-57	bpg
Ing21	3.1636e-61	0.266818	0.427	0.389	7.85142e-57	bpg
Nab2	6.2252e-61	0.310958	0.34	0.284	1.54497e-56	bpg
Zyx	1.32617e-60	0.283468	0.578	0.565	3.29128e-56	bpg
Ssbp3	6.0436e-60	0.255429	0.56	0.566	1.4999e-55	bpg
Arhgap5	7.38927e-60	0.251446	0.693	0.732	1.83387e-55	bpg
Mrps11	1.23429e-59	0.261258	0.614	0.636	3.06326e-55	bpg
Cfap20	2.02268e-59	0.25033	0.575	0.585	5.01988e-55	bpg
Dusp1	3.40913e-59	0.299957	0.354	0.288	8.46077e-55	bpg
Pank11	6.67367e-59	0.262548	0.617	0.615	1.65627e-54	bpg
Etnk21	1.63264e-58	0.279114	0.587	0.582	4.05189e-54	bpg
Secisbp2l	7.31321e-58	0.251664	0.338	0.287	1.81499e-53	bpg
Micu1	1.8292e-57	0.254231	0.486	0.451	4.53971e-53	bpg
Pls31	2.26355e-57	0.295689	0.437	0.402	5.61767e-53	bpg
Ap1ar	2.45317e-57	0.340648	0.447	0.428	6.08827e-53	bpg
mt-Nd6	2.46559e-57	0.79998	0.393	0.361	6.11909e-53	bpg
Tmem165	2.8888e-57	0.253487	0.549	0.555	7.16942e-53	bpg
Rlf1	7.9797e-57	0.256507	0.416	0.38	1.9804e-52	bpg
Cnn31	1.43885e-56	0.279752	0.803	0.847	3.57095e-52	bpg
Wbp1	1.56664e-56	0.264302	0.46	0.439	3.88809e-52	bpg
Pafah1b21	1.61624e-56	0.257538	0.537	0.542	4.01117e-52	bpg
Itch	2.30928e-56	0.26841	0.476	0.46	5.73116e-52	bpg
Ralgapa1	2.53877e-56	0.267874	0.383	0.345	6.30072e-52	bpg
Arih1	3.77224e-56	0.275214	0.453	0.431	9.36196e-52	bpg
Ap3s1	1.67662e-55	0.264361	0.562	0.577	4.16103e-51	bpg
Cirbp	1.86304e-55	0.265113	0.718	0.75	4.6237e-51	bpg
Rock1	4.03246e-55	0.275921	0.558	0.57	1.00078e-50	bpg
Amotl2	1.84246e-54	0.369405	0.334	0.286	4.57262e-50	bpg
Erh1	1.26011e-53	0.26621	0.676	0.716	3.12735e-49	bpg
Fam193a	2.9262e-53	0.290025	0.452	0.436	7.26223e-49	bpg
Bad	4.1429e-53	0.270922	0.525	0.531	1.02818e-48	bpg
Pja2	2.38859e-52	0.257563	0.49	0.486	5.928e-48	bpg
Cwc25	4.29747e-51	0.251418	0.346	0.302	1.06654e-46	bpg
Tprgl	5.07707e-51	0.268351	0.524	0.526	1.26003e-46	bpg
Pan3	1.57485e-50	0.287296	0.445	0.427	3.90846e-46	bpg
Gpx81	1.86844e-50	0.254847	0.559	0.569	4.63708e-46	bpg
Cstf3	5.3167e-50	0.32068	0.384	0.35	1.3195e-45	bpg
Pank3	1.04644e-49	0.284544	0.41	0.383	2.59705e-45	bpg
Ntan1	1.1027e-49	0.251437	0.476	0.468	2.73668e-45	bpg
Arid4a	1.13989e-49	0.267534	0.404	0.37	2.82899e-45	bpg
Fnbp1l	4.02849e-49	0.260108	0.431	0.408	9.99792e-45	bpg
Cnot7	2.1911e-48	0.260671	0.531	0.541	5.43788e-44	bpg
Zfp131	1.58825e-45	0.286769	0.405	0.383	3.94173e-41	bpg
Zmynd11	1.61907e-45	0.253684	0.502	0.511	4.01822e-41	bpg
Ppp1r9a	4.457e-45	0.292493	0.501	0.5	1.10614e-40	bpg
Ube2g11	9.19551e-45	0.264615	0.443	0.436	2.28214e-40	bpg
Atxn2	2.21995e-44	0.267121	0.497	0.505	5.50946e-40	bpg
Zrsr2	4.46549e-44	0.255816	0.496	0.503	1.10825e-39	bpg
Hadha	5.64421e-44	0.300059	0.732	0.803	1.40078e-39	bpg
Usp47	8.5569e-44	0.250154	0.44	0.431	2.12365e-39	bpg
Elf1	4.71478e-43	0.251337	0.413	0.39	1.17011e-38	bpg
Gm26917	1.37178e-42	0.270623	0.466	0.432	3.40449e-38	bpg
Pds5b	2.61439e-42	0.282992	0.417	0.405	6.48839e-38	bpg
Ndel1	2.73077e-42	0.257309	0.371	0.345	6.77723e-38	bpg
Vps36	9.5793e-42	0.250244	0.513	0.528	2.37739e-37	bpg
Irf2bpl1	3.6862e-41	0.270169	0.492	0.48	9.14841e-37	bpg
Atp2c1	3.97136e-41	0.318707	0.327	0.287	9.85611e-37	bpg
Arhgap12	5.20204e-40	0.252959	0.381	0.361	1.29104e-35	bpg
Mark3	4.2849e-39	0.257785	0.467	0.477	1.06343e-34	bpg
Bmp2k	8.42785e-39	0.325603	0.438	0.431	2.09162e-34	bpg
Kdm6b	2.09111e-37	0.313587	0.44	0.432	5.18972e-33	bpg
Aff4	6.67516e-37	0.254378	0.547	0.578	1.65664e-32	bpg
Sde2	4.61347e-36	0.270014	0.476	0.489	1.14497e-31	bpg
Nsd1	2.67658e-34	0.254948	0.652	0.716	6.64273e-30	bpg
Sertad2	9.67756e-32	0.316912	0.384	0.373	2.40178e-27	bpg
Actb	2.83738e-29	0.327398	0.997	0.999	7.0418e-25	bpg
Rasl11a1	2.06924e-28	0.287784	0.313	0.269	5.13543e-24	bpg
Eif4e1	3.58882e-28	0.250983	0.623	0.674	8.90674e-24	bpg
Ubr5	1.42361e-25	0.250219	0.472	0.496	3.53312e-21	bpg
Ttyh2	1.16346e-24	0.345354	0.411	0.41	2.88748e-20	bpg
Cox6b21	3.35314e-24	0.252002	0.372	0.349	8.32182e-20	bpg
Hspa1a	6.01035e-24	0.772254	0.364	0.333	1.49165e-19	bpg
AY036118	1.25595e-17	1.07718	0.449	0.644	3.11702e-13	bpg
Grcc10	1.11546e-14	0.281892	0.428	0.472	2.76834e-10	bpg
Akr1c14	8.07588e-10	0.423474	0.463	0.495	2.00427e-05	bpg
Gstp1	9.47927e-09	0.283303	0.369	0.406	0.000235257	bpg
Gm26735	9.47342e-08	0.269	0.273	0.283	0.00235111	bpg
Nr4a1	1.8479e-05	0.355604	0.396	0.429	0.458611	bpg
Hmox1	0.00197301	0.286346	0.303	0.323	1	bpg
Gng13	0	3.12124	0.876	0.138	0	epg
Cdkn1c2	0	2.11655	0.813	0.333	0	epg
Lgals72	0	1.82489	0.97	0.515	0	epg
Mest2	0	1.4534	0.797	0.187	0	epg
Lhx91	0	1.39056	0.705	0.132	0	epg
Apoc1	0	1.28687	0.648	0.143	0	epg
Cst8	0	1.27726	0.761	0.255	0	epg
Irx31	0	1.23026	0.799	0.388	0	epg
Prcd	0	1.20969	0.832	0.405	0	epg
H192	0	1.19637	0.906	0.317	0	epg
Gpc31	0	1.08588	0.592	0.116	0	epg
Id21	0	1.06553	0.695	0.396	0	epg
Rasl11a2	0	1.05211	0.582	0.193	0	epg
Tnni11	0	1.02169	0.589	0.139	0	epg
Ifitm12	0	1.00413	0.856	0.65	0	epg
Krt181	0	1.00312	0.618	0.301	0	epg
Vdac32	0	0.994437	0.984	0.932	0	epg
Eva1b2	0	0.979285	0.809	0.441	0	epg
Tmsb4x1	0	0.968162	0.996	0.942	0	epg
Rps281	0	0.967296	1	0.995	0	epg
Dclk12	0	0.938471	0.595	0.146	0	epg
Lgr5	0	0.933156	0.438	0.074	0	epg
Anxa21	0	0.927364	0.982	0.844	0	epg
Lgals11	0	0.924315	0.947	0.794	0	epg
Peg32	0	0.902991	0.935	0.526	0	epg
Hspb11	0	0.900039	0.754	0.348	0	epg
Laptm4b2	0	0.89757	0.845	0.523	0	epg
Klhl232	0	0.885578	0.793	0.431	0	epg
Rpl312	0	0.881397	0.998	0.99	0	epg
Klf41	0	0.863536	0.521	0.242	0	epg
Aldh1a11	0	0.858095	0.692	0.598	0	epg
Id11	0	0.855695	0.667	0.442	0	epg
Rpl272	0	0.853509	0.98	0.946	0	epg
Rpl411	0	0.846601	1	0.999	0	epg
Rnaset2b1	0	0.845787	0.612	0.368	0	epg
Rspo11	0	0.844885	0.634	0.244	0	epg
Dnajc151	0	0.838055	0.904	0.787	0	epg
Smpx1	0	0.837205	0.597	0.174	0	epg
Gxylt22	0	0.835121	0.632	0.264	0	epg
Xist1	0	0.825414	0.971	0.924	0	epg
Pam	0	0.820822	0.623	0.426	0	epg
Bex21	0	0.819599	0.612	0.39	0	epg
Aldh1b11	0	0.804742	0.614	0.338	0	epg
Igfbp42	0	0.799487	0.602	0.28	0	epg
Hes12	0	0.786011	0.837	0.634	0	epg
Bmp2	0	0.78493	0.424	0.098	0	epg
Meg31	0	0.782508	0.762	0.474	0	epg
Rpl23a1	0	0.774729	1	0.997	0	epg
Reep12	0	0.774175	0.603	0.228	0	epg
Rpl351	0	0.773168	0.999	0.991	0	epg
Eno11	0	0.76726	0.841	0.696	0	epg
Cyr611	0	0.76483	0.562	0.315	0	epg
Rps271	0	0.763882	1	0.998	0	epg
Ccdc611	0	0.760258	0.436	0.184	0	epg
Hmcn1	0	0.756631	0.473	0.08	0	epg
4930523C07Rik	0	0.753613	0.402	0.103	0	epg
Arl6ip11	0	0.74801	0.897	0.841	0	epg
Mt1	0	0.747992	0.839	0.727	0	epg
Polr2g1	0	0.74101	0.877	0.77	0	epg
Folr1	0	0.7324	0.427	0.201	0	epg
Rps171	0	0.731779	0.999	0.996	0	epg
Rpl13a1	0	0.729622	0.963	0.915	0	epg
Oaz21	0	0.721491	0.696	0.499	0	epg
Cald11	0	0.712129	0.785	0.442	0	epg
Dcaf12l11	0	0.709743	0.642	0.35	0	epg
Actr62	0	0.708392	0.621	0.349	0	epg
Nfib2	0	0.703523	0.636	0.287	0	epg
Prdx3	0	0.692778	0.885	0.765	0	epg
Tcea31	0	0.692291	0.524	0.222	0	epg
Tcf121	0	0.681287	0.842	0.671	0	epg
Zfp36l12	0	0.678262	0.875	0.731	0	epg
Wnt61	0	0.676071	0.937	0.683	0	epg
Capns1	0	0.675777	0.902	0.83	0	epg
Dusp5	0	0.675048	0.352	0.155	0	epg
Atpif11	0	0.66677	0.995	0.983	0	epg
Tkt2	0	0.666581	0.95	0.913	0	epg
Atp1b11	0	0.665901	0.779	0.561	0	epg
Rnaset2a2	0	0.661361	0.575	0.383	0	epg
Fkbp92	0	0.656579	0.729	0.51	0	epg
Tpm11	0	0.654055	0.829	0.704	0	epg
Tra2b2	0	0.65274	0.879	0.802	0	epg
Rpl22l11	0	0.647722	0.996	0.982	0	epg
Bace2	0	0.64387	0.352	0.061	0	epg
Auts21	0	0.641588	0.866	0.705	0	epg
Spats2l	0	0.639024	0.353	0.128	0	epg
Vim1	0	0.636372	0.945	0.822	0	epg
Tnfrsf191	0	0.63449	0.579	0.239	0	epg
Micu11	0	0.631557	0.615	0.414	0	epg
Sp5	0	0.629646	0.416	0.113	0	epg
Cox6b22	0	0.6232	0.549	0.298	0	epg
Bmyc2	0	0.620697	0.961	0.889	0	epg
Klf71	0	0.616168	0.57	0.31	0	epg
Ccnl11	0	0.615871	0.78	0.684	0	epg
Pcdh18	0	0.613492	0.48	0.21	0	epg
Timp31	0	0.609457	0.704	0.469	0	epg
Pkig2	0	0.606496	0.841	0.724	0	epg
Aldh1a21	0	0.605489	0.441	0.161	0	epg
Cgn1	0	0.602341	0.623	0.342	0	epg
Acaa22	0	0.601591	0.929	0.875	0	epg
Rpl42	0	0.597404	0.997	0.991	0	epg
Calm22	0	0.590609	0.992	0.968	0	epg
Mhrt	0	0.590294	0.317	0.027	0	epg
Ndufa4	0	0.589454	0.977	0.961	0	epg
Wt12	0	0.587568	0.928	0.726	0	epg
Rpl36a1	0	0.587543	0.999	0.991	0	epg
Sorbs21	0	0.587196	0.684	0.423	0	epg
Btg11	0	0.587083	0.85	0.721	0	epg
Dapk12	0	0.583393	0.489	0.203	0	epg
Glrx1	0	0.578027	0.479	0.228	0	epg
Cyba1	0	0.576916	0.731	0.561	0	epg
Eef1g1	0	0.575506	0.995	0.985	0	epg
Gm11808	0	0.574185	0.713	0.632	0	epg
Adgrl32	0	0.572305	0.445	0.123	0	epg
Egfl6	0	0.570459	0.319	0.071	0	epg
Arpc1b	0	0.570015	0.757	0.635	0	epg
Cib21	0	0.559393	0.596	0.332	0	epg
Cgnl11	0	0.556895	0.523	0.24	0	epg
Stim11	0	0.556689	0.565	0.33	0	epg
Celf21	0	0.554579	0.437	0.209	0	epg
Gm56172	0	0.552695	0.642	0.455	0	epg
Tshz2	0	0.542142	0.754	0.62	0	epg
Dock41	0	0.541622	0.544	0.299	0	epg
Dpysl21	0	0.539714	0.619	0.404	0	epg
Rpl18a	0	0.531097	1	0.999	0	epg
Ccnd32	0	0.530143	0.632	0.412	0	epg
Sulf12	0	0.526724	0.54	0.249	0	epg
Chmp4b1	0	0.525347	0.877	0.798	0	epg
Serpinb6b	0	0.5223	0.502	0.315	0	epg
Csgalnact11	0	0.521878	0.366	0.088	0	epg
Lbx21	0	0.521278	0.398	0.124	0	epg
Ptprf1	0	0.518588	0.675	0.48	0	epg
Rpp252	0	0.512025	0.557	0.317	0	epg
Cers41	0	0.505441	0.569	0.334	0	epg
Podxl2	0	0.505202	0.456	0.172	0	epg
Ryr2	0	0.503662	0.39	0.195	0	epg
Rin2	0	0.503211	0.464	0.24	0	epg
Peak11	0	0.499787	0.624	0.381	0	epg
Adm1	0	0.49956	0.271	0.06	0	epg
Rpl37a1	0	0.498133	1	0.999	0	epg
Frmd4b2	0	0.491922	0.456	0.199	0	epg
Fstl11	0	0.489707	0.548	0.256	0	epg
Gm17660	0	0.488821	0.257	0.016	0	epg
Cd44	0	0.485353	0.298	0.053	0	epg
Tulp21	0	0.484714	0.353	0.099	0	epg
Trps11	0	0.484364	0.375	0.158	0	epg
Rbpms1	0	0.480975	0.717	0.551	0	epg
Knop11	0	0.47461	0.875	0.829	0	epg
Rnf1281	0	0.472573	0.349	0.087	0	epg
Lef11	0	0.472427	0.319	0.056	0	epg
Sh2d4a1	0	0.468539	0.513	0.296	0	epg
Tmem2561	0	0.46848	0.834	0.768	0	epg
Tpm32	0	0.468268	0.854	0.785	0	epg
Rps15	0	0.467703	0.999	0.997	0	epg
Rbms21	0	0.467453	0.513	0.314	0	epg
Uba7	0	0.463629	0.314	0.079	0	epg
Ldha1	0	0.459243	0.892	0.831	0	epg
Ccnjl1	0	0.459098	0.365	0.154	0	epg
Eif3e2	0	0.453792	0.956	0.931	0	epg
Fam129a	0	0.453662	0.374	0.12	0	epg
Fgfr21	0	0.451852	0.471	0.258	0	epg
Fat4	0	0.449973	0.292	0.055	0	epg
Gas12	0	0.449911	0.458	0.244	0	epg
Klhl13	0	0.448748	0.397	0.209	0	epg
Tspan5	0	0.446172	0.425	0.215	0	epg
Mbnl3	0	0.444191	0.356	0.126	0	epg
Rps15a	0	0.440013	1	0.998	0	epg
Tspan7	0	0.439077	0.394	0.214	0	epg
Kitl1	0	0.437386	0.89	0.738	0	epg
Axin21	0	0.434692	0.444	0.257	0	epg
Reep51	0	0.433872	0.813	0.72	0	epg
Ube2l61	0	0.433859	0.337	0.118	0	epg
Rec81	0	0.431413	0.342	0.129	0	epg
Serpini1	0	0.4297	0.256	0.054	0	epg
Cpa22	0	0.428058	0.321	0.1	0	epg
Arpc21	0	0.426987	0.941	0.906	0	epg
Lypd6	0	0.423002	0.273	0.04	0	epg
Rps191	0	0.420734	1	0.999	0	epg
Rps23	0	0.418389	1	0.998	0	epg
Rpl14	0	0.414515	1	0.997	0	epg
Rps14	0	0.413138	1	0.999	0	epg
Shisa21	0	0.412196	0.271	0.054	0	epg
Rpl10	0	0.410856	0.998	0.997	0	epg
Rps7	0	0.405443	0.999	0.996	0	epg
Ifitm2	0	0.405274	0.989	0.971	0	epg
Rplp2	0	0.404004	1	0.998	0	epg
Myl91	0	0.403734	0.818	0.507	0	epg
Ets1	0	0.401708	0.341	0.146	0	epg
Dcbld1	0	0.401194	0.355	0.174	0	epg
Son1	0	0.398523	0.98	0.968	0	epg
Ndufa2	0	0.397943	0.959	0.923	0	epg
Uqcr101	0	0.394117	0.958	0.921	0	epg
Pdzd2	0	0.388763	0.294	0.126	0	epg
Rps181	0	0.381632	1	0.999	0	epg
Morf4l12	0	0.380005	0.983	0.963	0	epg
Igf2bp22	0	0.379232	0.458	0.24	0	epg
Trank1	0	0.378833	0.283	0.076	0	epg
Rps26	0	0.377262	0.999	0.998	0	epg
Tspan121	0	0.376552	0.288	0.104	0	epg
Gm457651	0	0.375931	0.261	0.044	0	epg
Sub12	0	0.375232	0.954	0.937	0	epg
Cdc14b1	0	0.37182	0.402	0.204	0	epg
Boc	0	0.371422	0.286	0.078	0	epg
Gas7	0	0.363401	0.259	0.08	0	epg
Ubb2	0	0.360014	1	0.999	0	epg
Rbm391	0	0.357718	0.992	0.986	0	epg
Kyat31	0	0.349647	0.309	0.141	0	epg
Lzts11	0	0.345646	0.286	0.119	0	epg
Grb101	0	0.339297	0.276	0.095	0	epg
Rps27a	0	0.337617	1	0.999	0	epg
Flrt2	0	0.335006	0.276	0.106	0	epg
Atxn7l3b1	0	0.329493	0.947	0.923	0	epg
Rps4x1	0	0.325374	0.999	0.997	0	epg
Rmst1	0	0.325349	0.332	0.097	0	epg
Gabra42	0	0.317377	0.273	0.087	0	epg
Enpp21	0	0.310902	0.354	0.156	0	epg
mt-Nd11	0	0.308943	0.998	0.999	0	epg
Rps251	0	0.303674	0.999	0.996	0	epg
Plxna4	0	0.295357	0.256	0.088	0	epg
Fau	4.2631e-303	0.250133	0.999	0.998	1.05802e-298	epg
Taf71	9.04333e-303	0.455077	0.629	0.479	2.24437e-298	epg
Sox112	3.48815e-300	0.322226	0.318	0.137	8.65688e-296	epg
Cdk141	3.55806e-299	0.320867	0.325	0.147	8.8304e-295	epg
AC167229.1	1.8213e-298	0.624902	0.807	0.654	4.52011e-294	epg
2410015M20Rik	2.3798e-297	0.35072	0.934	0.908	5.90619e-293	epg
Ptp4a2	7.36323e-296	0.398639	0.839	0.762	1.82741e-291	epg
Igfbp2	2.95074e-294	0.604688	0.71	0.586	7.32313e-290	epg
Gsn1	1.07755e-293	0.382242	0.417	0.235	2.67427e-289	epg
Igf2bp32	1.06157e-292	0.320639	0.338	0.162	2.6346e-288	epg
Kdm3a1	1.81347e-292	0.433349	0.489	0.318	4.50066e-288	epg
Kank31	9.38476e-292	0.386166	0.528	0.345	2.32911e-287	epg
Rpl35a	9.96049e-288	0.253844	1	0.998	2.47199e-283	epg
Cox7a2l	4.53365e-287	0.320803	0.969	0.94	1.12516e-282	epg
Rpl36	3.02578e-286	0.318577	0.999	0.997	7.50937e-282	epg
Cox6a11	8.44424e-286	0.351786	0.943	0.897	2.09569e-281	epg
Cry11	3.61798e-282	0.342829	0.277	0.126	8.97909e-278	epg
E130308A19Rik1	6.02265e-281	0.393571	0.39	0.224	1.4947e-276	epg
Krt8	7.94356e-281	0.564828	0.618	0.482	1.97143e-276	epg
Prdx11	6.11966e-279	0.566215	0.996	0.994	1.51878e-274	epg
Marcksl12	9.04552e-279	0.399268	0.908	0.882	2.24492e-274	epg
Polr2l	1.4739e-276	0.483392	0.615	0.5	3.65791e-272	epg
Smco41	7.23074e-276	0.44435	0.572	0.441	1.79453e-271	epg
Rab6a2	1.11028e-273	0.402612	0.742	0.658	2.75549e-269	epg
Ube2e32	2.8237e-273	0.386899	0.78	0.725	7.00787e-269	epg
Epha71	4.50994e-273	0.344874	0.302	0.143	1.11928e-268	epg
Col12a1	1.28275e-272	0.331113	0.281	0.125	3.18353e-268	epg
Pkm1	2.8879e-272	0.351054	0.929	0.907	7.16719e-268	epg
Amer11	3.80596e-271	0.377335	0.357	0.195	9.44564e-267	epg
Wfdc11	4.42873e-269	0.429712	0.374	0.203	1.09912e-264	epg
Zfp5031	1.3499e-266	0.439711	0.535	0.373	3.35019e-262	epg
Dynll12	1.14175e-264	0.343071	0.967	0.949	2.8336e-260	epg
Igf1	1.22715e-264	0.381648	0.506	0.33	3.04554e-260	epg
Atox11	2.66068e-263	0.355271	0.849	0.784	6.60328e-259	epg
Smim11	5.24431e-262	0.380898	0.788	0.686	1.30153e-257	epg
Btg21	4.7182e-261	0.387633	0.832	0.69	1.17096e-256	epg
Rps61	1.50979e-257	0.30196	0.999	0.996	3.747e-253	epg
Pycard	5.99828e-257	0.395252	0.407	0.249	1.48865e-252	epg
Rab11fip21	6.93451e-257	0.426897	0.646	0.554	1.72101e-252	epg
Zfand51	5.13043e-255	0.447075	0.832	0.79	1.27327e-250	epg
Mtr1	2.08705e-253	0.386228	0.365	0.207	5.17963e-249	epg
Dnajb41	1.62363e-251	0.50226	0.639	0.512	4.02954e-247	epg
Tceal82	4.17395e-250	0.464517	0.846	0.802	1.03589e-245	epg
Rab26os1	3.76144e-249	0.359918	0.316	0.17	9.33513e-245	epg
Pbx12	1.85691e-247	0.37811	0.725	0.635	4.60847e-243	epg
Selenow1	1.9833e-245	0.424786	0.829	0.781	4.92214e-241	epg
C1qtnf41	3.16159e-245	0.349488	0.436	0.271	7.84644e-241	epg
Use1	1.01086e-243	0.344889	0.843	0.801	2.50876e-239	epg
Rhox8	1.58069e-242	0.426932	0.33	0.178	3.92295e-238	epg
Tgif22	2.37224e-242	0.362562	0.416	0.256	5.88742e-238	epg
Gstm61	2.546e-242	0.415873	0.719	0.549	6.31866e-238	epg
1110065P20Rik1	7.87448e-239	0.357201	0.806	0.758	1.95429e-234	epg
Pcmtd11	1.30636e-238	0.443831	0.639	0.529	3.24213e-234	epg
Lsr	3.21902e-237	0.319832	0.398	0.227	7.98896e-233	epg
Plat	7.40016e-236	0.345828	0.301	0.155	1.83657e-231	epg
Fbxo33	1.98451e-235	0.464946	0.329	0.187	4.92515e-231	epg
Atf31	6.18278e-234	0.43743	0.32	0.164	1.53444e-229	epg
Rnf1491	9.491e-234	0.430202	0.631	0.543	2.35548e-229	epg
Mdk2	1.26544e-232	0.624938	0.526	0.36	3.14057e-228	epg
Unc119	6.4038e-232	0.382927	0.691	0.601	1.58929e-227	epg
Mmp15	3.72124e-231	0.280521	0.256	0.12	9.23539e-227	epg
Akr1b10	5.90588e-231	0.328335	0.38	0.225	1.46572e-226	epg
Hacd11	2.94006e-230	0.395069	0.455	0.321	7.29665e-226	epg
St51	1.37511e-226	0.368454	0.512	0.368	3.41274e-222	epg
B230307C23Rik1	1.70493e-225	0.414053	0.425	0.279	4.2313e-221	epg
Eif5b2	3.82439e-223	0.324431	0.883	0.857	9.49138e-219	epg
2810001G20Rik	4.99526e-222	0.400718	0.51	0.383	1.23972e-217	epg
Gm14226	3.44535e-221	0.472339	0.517	0.363	8.55066e-217	epg
S100a101	5.38292e-221	0.309915	0.963	0.921	1.33593e-216	epg
G3bp22	1.74785e-220	0.388696	0.843	0.815	4.33782e-216	epg
Akr1b81	2.09986e-220	0.371958	0.39	0.241	5.21143e-216	epg
Sat1	1.6577e-219	0.439051	0.428	0.293	4.11407e-215	epg
Rps29	3.63023e-219	0.253087	1	0.999	9.00949e-215	epg
Uba12	5.58384e-217	0.368456	0.753	0.698	1.3858e-212	epg
Magi2	1.82752e-216	0.450673	0.4	0.264	4.53553e-212	epg
Cd59a	7.48977e-216	0.362783	0.306	0.171	1.85881e-211	epg
Doc2b1	1.06728e-214	0.25074	0.306	0.158	2.64877e-210	epg
Nrtn2	1.21993e-214	0.360552	0.335	0.191	3.02763e-210	epg
Kcnq1ot11	3.33026e-213	0.457557	0.793	0.699	8.26504e-209	epg
Hmgcs11	1.02596e-212	0.45982	0.66	0.562	2.54623e-208	epg
Papola2	8.62402e-212	0.331804	0.849	0.832	2.14031e-207	epg
Ptp4a11	1.07738e-211	0.407136	0.642	0.56	2.67385e-207	epg
Dhcr24	3.20903e-210	0.299852	0.279	0.146	7.96417e-206	epg
Fam98c	3.51705e-210	0.299781	0.291	0.159	8.7286e-206	epg
Alcam	6.25686e-209	0.400387	0.437	0.288	1.55283e-204	epg
Tiparp1	6.9221e-209	0.504467	0.625	0.532	1.71793e-204	epg
Rpl37	2.12294e-208	0.255528	1	0.999	5.26871e-204	epg
Nkd11	4.27957e-206	0.35311	0.519	0.365	1.0621e-201	epg
Caprin2	9.99037e-206	0.291149	0.251	0.125	2.47941e-201	epg
Tax1bp31	1.42251e-205	0.362111	0.563	0.442	3.53039e-201	epg
Sema6d	2.91383e-203	0.309328	0.313	0.174	7.23155e-199	epg
Tmeff12	1.8562e-202	0.324876	0.403	0.255	4.60671e-198	epg
Thoc21	6.10973e-202	0.406554	0.761	0.722	1.51631e-197	epg
Gsk3b1	6.52344e-201	0.334594	0.792	0.759	1.61899e-196	epg
Egr2	6.59703e-200	0.351954	0.286	0.151	1.63725e-195	epg
Tpi11	9.98975e-200	0.298488	0.896	0.87	2.47926e-195	epg
Bnip3l2	1.93993e-197	0.292808	0.901	0.876	4.81453e-193	epg
Rlim2	5.87007e-197	0.38338	0.652	0.568	1.45683e-192	epg
Fosb1	1.794e-195	0.359647	0.598	0.432	4.45235e-191	epg
Parvb	3.1334e-194	0.267994	0.317	0.175	7.77648e-190	epg
Srpk21	6.25143e-194	0.409613	0.649	0.578	1.55148e-189	epg
Espn	1.03401e-191	0.42043	0.514	0.387	2.56621e-187	epg
Mycn1	2.64029e-190	0.408989	0.322	0.194	6.55266e-186	epg
Bambi2	6.40438e-189	0.316265	0.447	0.298	1.58944e-184	epg
Tsix1	2.45866e-188	0.327781	0.473	0.311	6.10189e-184	epg
Ppp1cc1	6.35556e-186	0.333888	0.847	0.8	1.57732e-181	epg
Rbpms2	1.08184e-182	0.284757	0.318	0.188	2.68492e-178	epg
Phf141	5.73351e-179	0.352994	0.751	0.728	1.42294e-174	epg
Eif4a21	5.93631e-179	0.268888	0.948	0.937	1.47327e-174	epg
Dynll2	4.86513e-177	0.331344	0.795	0.75	1.20743e-172	epg
Polr2m2	5.00836e-177	0.322026	0.714	0.683	1.24297e-172	epg
Spry2	1.40783e-176	0.612894	0.255	0.14	3.49395e-172	epg
Uhrf1bp1l1	5.07568e-176	0.342293	0.447	0.332	1.25968e-171	epg
Nectin21	5.91548e-176	0.355889	0.581	0.474	1.4681e-171	epg
Nfil3	9.4197e-174	0.322676	0.267	0.148	2.33778e-169	epg
Adamts19	1.25534e-173	0.457115	0.451	0.334	3.11551e-169	epg
Adk2	3.90329e-173	0.336467	0.636	0.561	9.6872e-169	epg
Itpr1	5.01315e-173	0.370523	0.513	0.408	1.24416e-168	epg
Tspan18	4.24523e-172	0.342009	0.374	0.248	1.05358e-167	epg
Mt2	5.75199e-171	0.746907	0.32	0.198	1.42753e-166	epg
Rps27rt	9.77754e-171	0.423154	0.706	0.683	2.42659e-166	epg
Mxd41	2.69775e-170	0.292841	0.682	0.591	6.69527e-166	epg
Gpcpd11	5.63972e-170	0.362644	0.396	0.271	1.39967e-165	epg
Tob1	4.94142e-168	0.397208	0.511	0.398	1.22636e-163	epg
Ndn1	7.16893e-166	0.287383	0.599	0.476	1.77919e-161	epg
Cnn32	8.60164e-166	0.275169	0.868	0.828	2.13476e-161	epg
Timm8a11	1.8176e-160	0.415039	0.555	0.485	4.51091e-156	epg
Rab11a1	8.47749e-160	0.31433	0.737	0.693	2.10394e-155	epg
Idh21	1.65148e-159	0.301311	0.806	0.767	4.09864e-155	epg
Usp531	4.40366e-159	0.34371	0.398	0.281	1.0929e-154	epg
Rbbp61	4.58604e-158	0.276779	0.845	0.835	1.13816e-153	epg
Srrm21	1.51829e-157	0.253554	0.97	0.965	3.76808e-153	epg
Snrpg1	2.73138e-157	0.312937	0.915	0.896	6.77875e-153	epg
Nr4a11	8.21444e-157	0.482835	0.509	0.398	2.03866e-152	epg
Rnf21	1.14903e-155	0.332665	0.447	0.343	2.85167e-151	epg
Maged21	2.37892e-154	0.433152	0.951	0.927	5.90402e-150	epg
[truncated: 2,401 more rows]
