# Supplementary material for: Single-cell RNA sequencing reveals the intercellular crosstalk and the regulatory landscape of stromal cells during the whole life of the mouse ovary
Source: Life Med. 2024 Dec 28;3(6):lnae041. doi: 10.1093/lifemedi/lnae041 (PMC11748273; doi:10.1093/lifemedi/lnae041)
Supplement: lnae041_suppl_Supplementary_Table_S6 [file lnae041_suppl_supplementary_table_s6.xlsx]

## Sheet: Table S6
Table S6: Marker genes for each Theca cell subcluster
Gene Name	p_val	avg_log2FC	pct.1	pct.2	p_val_adj	cluster
Wt1	1.49029e-245	1.37663	0.683	0.07	3.69861e-241	theca stem cell
Tmem184a	8.25823e-237	1.00638	0.557	0.035	2.04953e-232	theca stem cell
Gatm	3.3025e-234	1.96481	0.731	0.1	8.19613e-230	theca stem cell
Rarres2	2.65345e-207	1.97964	0.827	0.187	6.58533e-203	theca stem cell
Amh	2.0724e-205	2.5795	0.709	0.121	5.14327e-201	theca stem cell
Fndc5	2.94751e-191	0.976661	0.515	0.043	7.31514e-187	theca stem cell
Serpine2	5.68542e-189	2.50873	0.835	0.258	1.41101e-184	theca stem cell
Slc18a2	3.21742e-185	1.44676	0.643	0.098	7.985e-181	theca stem cell
Mgp	1.20757e-180	2.88385	0.965	0.489	2.99696e-176	theca stem cell
Thbs1	1.90966e-171	1.66665	0.76	0.178	4.7394e-167	theca stem cell
Gata6	1.44758e-160	0.963655	0.608	0.096	3.5926e-156	theca stem cell
Arhgap31	1.07351e-159	1.21396	0.653	0.131	2.66424e-155	theca stem cell
Mfap2	3.16288e-158	1.73373	0.843	0.319	7.84963e-154	theca stem cell
Aard	8.04407e-157	1.3977	0.587	0.097	1.99638e-152	theca stem cell
Igfbp5	3.32254e-154	1.79334	0.677	0.147	8.24588e-150	theca stem cell
Apoa1	1.72215e-150	1.08374	0.52	0.07	4.27403e-146	theca stem cell
Emx2	1.18564e-149	0.752186	0.445	0.043	2.94251e-145	theca stem cell
Wfdc10	3.27564e-149	1.60026	0.608	0.116	8.12948e-145	theca stem cell
Esr2	1.45555e-147	0.553849	0.397	0.03	3.61239e-143	theca stem cell
Metrnl	2.58869e-143	1.42128	0.621	0.132	6.4246e-139	theca stem cell
Tcf21	1.3312e-142	1.62524	0.693	0.178	3.30378e-138	theca stem cell
Kcnk2	4.58901e-141	0.941609	0.563	0.093	1.1389e-136	theca stem cell
Mfap4	5.45693e-141	1.41958	0.544	0.09	1.3543e-136	theca stem cell
Krt8	2.31739e-140	0.637259	0.376	0.028	5.75129e-136	theca stem cell
Col9a2	5.24918e-139	0.517408	0.347	0.022	1.30274e-134	theca stem cell
Tmem51	3.36958e-135	0.561189	0.424	0.045	8.36262e-131	theca stem cell
Mmp2	1.60206e-133	1.05138	0.637	0.138	3.976e-129	theca stem cell
Arhgap29	1.75519e-132	1.46918	0.797	0.323	4.35602e-128	theca stem cell
Islr	2.24838e-132	0.804608	0.539	0.087	5.58004e-128	theca stem cell
Nr5a2	3.64468e-131	0.953227	0.557	0.103	9.04538e-127	theca stem cell
Mycl	1.02113e-129	0.701871	0.429	0.05	2.53425e-125	theca stem cell
Id3	2.8261e-128	1.71129	0.896	0.418	7.01382e-124	theca stem cell
Adamts19	3.86926e-128	0.536486	0.379	0.035	9.60273e-124	theca stem cell
Col1a1	1.3783e-127	1.64449	0.795	0.29	3.42067e-123	theca stem cell
Shbg	4.61636e-127	0.308487	0.259	0.008	1.14569e-122	theca stem cell
Tmem171	1.08406e-125	0.496062	0.301	0.017	2.69043e-121	theca stem cell
Vcan	2.11333e-125	1.08808	0.531	0.096	5.24486e-121	theca stem cell
Chp2	3.46942e-124	0.507544	0.307	0.018	8.6104e-120	theca stem cell
Adgrg1	8.07827e-124	0.884397	0.6	0.13	2.00486e-119	theca stem cell
Tenm4	2.22642e-123	1.53552	0.752	0.288	5.52552e-119	theca stem cell
Cst12	9.57297e-122	1.10987	0.475	0.075	2.37582e-117	theca stem cell
Ptma	2.52982e-120	0.896083	1	0.999	6.2785e-116	theca stem cell
Kctd14	2.62613e-119	1.87716	0.936	0.603	6.51753e-115	theca stem cell
Ihh	3.13494e-118	0.502203	0.315	0.023	7.7803e-114	theca stem cell
Bgn	1.2677e-117	1.29575	0.787	0.301	3.14619e-113	theca stem cell
Bcl11a	8.56662e-117	0.455315	0.352	0.033	2.12606e-112	theca stem cell
Cfh	1.4044e-113	1.86219	0.936	0.769	3.48545e-109	theca stem cell
Cables1	3.4411e-113	0.530733	0.392	0.046	8.54013e-109	theca stem cell
Rgs2	7.08117e-112	1.85786	0.824	0.44	1.7574e-107	theca stem cell
Ablim1	1.16516e-111	1.07894	0.621	0.171	2.8917e-107	theca stem cell
Ctsl	6.73338e-111	1.37506	0.979	0.943	1.67109e-106	theca stem cell
Csrp1	2.12279e-110	1.08419	0.637	0.185	5.26834e-106	theca stem cell
Mras	3.6979e-108	1.14028	0.712	0.28	9.17746e-104	theca stem cell
Dcn	5.70306e-108	2.32773	0.856	0.475	1.41539e-103	theca stem cell
Isyna1	2.37249e-107	1.47681	0.909	0.681	5.88805e-103	theca stem cell
Myo1e	2.57417e-107	0.692318	0.469	0.085	6.38857e-103	theca stem cell
Ltbp4	2.1985e-106	1.14885	0.688	0.229	5.45623e-102	theca stem cell
Derl3	2.48235e-106	0.5454	0.379	0.047	6.1607e-102	theca stem cell
Tubb5	2.72698e-106	1.208	0.973	0.901	6.76782e-102	theca stem cell
Sox4	5.25694e-106	1.35127	0.933	0.751	1.30467e-101	theca stem cell
Ldhb	7.11192e-106	1.29997	0.973	0.934	1.76504e-101	theca stem cell
Kazald1	3.02724e-105	0.965056	0.555	0.136	7.51301e-101	theca stem cell
C130074G19Rik	2.41715e-104	0.429871	0.365	0.043	5.99889e-100	theca stem cell
Itga6	7.04355e-103	1.32623	0.731	0.31	1.74807e-98	theca stem cell
Cnmd	3.77112e-102	0.82176	0.381	0.054	9.35918e-98	theca stem cell
Map1b	9.54034e-101	1.22367	0.72	0.295	2.36772e-96	theca stem cell
Tril	1.21826e-100	0.612303	0.48	0.09	3.02348e-96	theca stem cell
Lpl	1.02741e-99	0.59688	0.379	0.052	2.54983e-95	theca stem cell
Stmn1	1.22799e-99	1.38424	0.877	0.56	3.04763e-95	theca stem cell
Plxdc2	1.87649e-99	0.995538	0.728	0.274	4.65708e-95	theca stem cell
Dsp	8.60608e-99	0.395079	0.275	0.021	2.13586e-94	theca stem cell
Nnat	1.42177e-98	1.077	0.509	0.116	3.52856e-94	theca stem cell
H3f3b	1.57486e-98	0.890606	1	0.999	3.9085e-94	theca stem cell
Chn2	2.14782e-97	0.374671	0.275	0.022	5.33046e-93	theca stem cell
Col12a1	1.58863e-96	0.501344	0.28	0.024	3.94265e-92	theca stem cell
Ifitm1	2.35272e-95	1.21626	0.779	0.303	5.83898e-91	theca stem cell
Mmp23	1.76474e-94	0.794331	0.619	0.192	4.37974e-90	theca stem cell
Serpinf1	2.54907e-94	1.22619	0.795	0.383	6.32629e-90	theca stem cell
Socs2	9.88939e-94	1.3889	0.84	0.558	2.45435e-89	theca stem cell
Tmem204	2.06167e-93	0.367028	0.28	0.025	5.11665e-89	theca stem cell
Sparcl1	3.04556e-93	1.32388	0.832	0.406	7.55848e-89	theca stem cell
Dpf3	3.00284e-92	0.54855	0.432	0.083	7.45246e-88	theca stem cell
Tex14	7.07252e-92	0.402494	0.269	0.023	1.75526e-87	theca stem cell
Arap2	7.69208e-91	0.329836	0.253	0.019	1.90902e-86	theca stem cell
Nos2	3.47919e-90	0.30933	0.251	0.019	8.63465e-86	theca stem cell
Acot1	7.84445e-90	0.88694	0.621	0.215	1.94683e-85	theca stem cell
Fscn1	1.0315e-89	0.810741	0.547	0.152	2.55997e-85	theca stem cell
Ubash3b	1.11494e-89	0.386654	0.299	0.032	2.76706e-85	theca stem cell
Mapk13	2.79595e-89	0.347123	0.256	0.021	6.93898e-85	theca stem cell
Lrrc17	7.2257e-89	0.702412	0.472	0.099	1.79327e-84	theca stem cell
Tgfb1i1	1.58297e-88	1.04997	0.725	0.344	3.92861e-84	theca stem cell
Rimklb	1.7913e-88	0.316962	0.253	0.02	4.44564e-84	theca stem cell
Pmepa1	1.87611e-88	0.970116	0.517	0.133	4.65612e-84	theca stem cell
Krt18	1.04617e-84	0.482047	0.256	0.023	2.59639e-80	theca stem cell
Itih5	1.33422e-84	1.54117	0.837	0.566	3.31127e-80	theca stem cell
Penk	5.55617e-83	0.402207	0.272	0.028	1.37893e-78	theca stem cell
Tnni3	1.3755e-81	1.57605	0.709	0.334	3.41372e-77	theca stem cell
Hsd11b2	3.02799e-81	0.841365	0.435	0.094	7.51486e-77	theca stem cell
Pdgfc	3.38549e-81	0.391412	0.336	0.049	8.40211e-77	theca stem cell
Tmsb4x	9.71295e-81	1.46285	0.968	0.915	2.41056e-76	theca stem cell
Fam13a	2.13195e-80	1.00654	0.555	0.177	5.29107e-76	theca stem cell
Amhr2	2.23422e-80	1.15584	0.808	0.535	5.54489e-76	theca stem cell
Mdk	1.75712e-78	1.03743	0.867	0.448	4.36082e-74	theca stem cell
Cdh2	2.02684e-78	0.419267	0.317	0.046	5.0302e-74	theca stem cell
Foxl2	4.06739e-78	1.16807	0.821	0.599	1.00945e-73	theca stem cell
Sdc1	5.01472e-78	0.721091	0.536	0.166	1.24455e-73	theca stem cell
Jund	1.03295e-77	1.05686	0.992	0.952	2.56358e-73	theca stem cell
Mylk	6.6386e-77	1.02682	0.645	0.255	1.64757e-72	theca stem cell
Slc26a7	1.60996e-76	0.497721	0.304	0.043	3.99561e-72	theca stem cell
Ank2	3.70444e-76	0.66225	0.432	0.101	9.19367e-72	theca stem cell
Dpysl3	4.62603e-76	0.857712	0.661	0.282	1.14809e-71	theca stem cell
Pcsk6	1.33486e-75	0.76228	0.589	0.206	3.31286e-71	theca stem cell
Jun	1.68636e-75	1.31386	0.955	0.747	4.18521e-71	theca stem cell
Fgl2	2.0343e-75	0.61671	0.456	0.112	5.04874e-71	theca stem cell
Rap2b	4.2552e-75	1.14379	0.632	0.284	1.05606e-70	theca stem cell
Cxcl14	2.14331e-74	1.01128	0.424	0.1	5.31928e-70	theca stem cell
Tgfbi	9.33045e-73	0.675136	0.419	0.095	2.31563e-68	theca stem cell
Lum	3.13025e-72	1.28696	0.507	0.154	7.76864e-68	theca stem cell
Gmpr	3.68564e-72	0.587051	0.451	0.118	9.14702e-68	theca stem cell
Naaa	5.20076e-72	0.364116	0.32	0.052	1.29072e-67	theca stem cell
AC167229.1	1.2408e-71	1.00067	0.563	0.196	3.07941e-67	theca stem cell
Ier2	1.83818e-71	1.32132	0.941	0.701	4.562e-67	theca stem cell
Gm45889	4.79776e-71	0.506267	0.336	0.06	1.19071e-66	theca stem cell
Fst	2.28353e-70	0.859736	0.421	0.105	5.66726e-66	theca stem cell
Ptges	4.26071e-70	0.759569	0.464	0.133	1.05742e-65	theca stem cell
Tanc2	4.46874e-70	0.781445	0.6	0.239	1.10905e-65	theca stem cell
Slc40a1	2.4794e-69	0.58661	0.445	0.112	6.15338e-65	theca stem cell
Spint2	2.84583e-69	0.988746	0.704	0.378	7.06277e-65	theca stem cell
Fbln1	2.93473e-69	0.590634	0.432	0.11	7.28342e-65	theca stem cell
C1qtnf7	3.27671e-69	0.591069	0.472	0.132	8.13214e-65	theca stem cell
Ivns1abp	5.69826e-69	0.941673	0.648	0.32	1.41419e-64	theca stem cell
Hsd17b1	6.69035e-69	0.785986	0.56	0.195	1.66041e-64	theca stem cell
Ccnd2	2.31496e-68	1.13666	0.856	0.654	5.74527e-64	theca stem cell
Stra6	2.87022e-68	0.309174	0.259	0.033	7.12331e-64	theca stem cell
Rnf19b	3.60314e-68	0.619643	0.445	0.124	8.94227e-64	theca stem cell
Nupr1	4.65536e-68	0.99496	0.571	0.204	1.15537e-63	theca stem cell
Cyb5a	5.73911e-68	1.04743	0.947	0.914	1.42433e-63	theca stem cell
Itm2b	9.57835e-68	0.696281	1	0.998	2.37715e-63	theca stem cell
Olfml3	1.51034e-64	0.571101	0.416	0.104	3.74835e-60	theca stem cell
Tmsb10	8.56079e-63	0.791577	0.976	0.932	2.12462e-58	theca stem cell
Igf1	1.31759e-62	0.573273	0.4	0.101	3.27001e-58	theca stem cell
Tgfbr3l	1.47079e-62	0.344168	0.272	0.043	3.65021e-58	theca stem cell
Sytl4	2.41479e-62	0.695854	0.528	0.195	5.99303e-58	theca stem cell
Fam110c	3.04011e-62	0.29512	0.261	0.038	7.54494e-58	theca stem cell
Alcam	4.99302e-62	0.383718	0.253	0.036	1.23917e-57	theca stem cell
Bex4	4.03605e-61	0.995804	0.683	0.369	1.00167e-56	theca stem cell
Npm1	7.17895e-61	0.599474	0.997	0.994	1.78167e-56	theca stem cell
Fos	2.25973e-60	1.27414	0.885	0.599	5.6082e-56	theca stem cell
Gpm6b	5.09786e-60	0.664468	0.541	0.201	1.26519e-55	theca stem cell
Tns3	1.03372e-59	0.564338	0.485	0.158	2.56549e-55	theca stem cell
Ptgis	1.877e-59	0.854793	0.659	0.337	4.65834e-55	theca stem cell
Sash1	4.51495e-58	0.412453	0.323	0.068	1.12052e-53	theca stem cell
Spin2c	8.63836e-58	0.497931	0.328	0.073	2.14387e-53	theca stem cell
Acta2	8.81096e-58	1.99567	0.624	0.3	2.1867e-53	theca stem cell
Vasn	1.22494e-57	0.441569	0.365	0.09	3.04006e-53	theca stem cell
Rps16	2.5182e-57	0.46777	1	1	6.24967e-53	theca stem cell
Btg2	4.4948e-56	1.37855	0.776	0.49	1.11552e-51	theca stem cell
Bex2	6.55436e-56	0.437823	0.288	0.055	1.62666e-51	theca stem cell
Cygb	9.95163e-56	0.861061	0.648	0.325	2.4698e-51	theca stem cell
Rpl30	5.5845e-55	0.43824	1	0.997	1.38596e-50	theca stem cell
Serping1	5.95849e-55	0.67913	0.584	0.245	1.47878e-50	theca stem cell
Phlda1	1.1404e-54	0.591912	0.333	0.078	2.83025e-50	theca stem cell
Atp1b1	1.45075e-54	0.872065	0.416	0.129	3.60047e-50	theca stem cell
Loxl1	1.80798e-54	0.355922	0.264	0.047	4.48705e-50	theca stem cell
Prkcd	8.29065e-54	0.634185	0.512	0.2	2.05757e-49	theca stem cell
Aff3	1.36302e-53	0.366951	0.349	0.086	3.38273e-49	theca stem cell
Myo1b	1.49694e-53	0.71702	0.581	0.272	3.71511e-49	theca stem cell
Eif3f	1.69469e-53	0.638416	0.979	0.953	4.20589e-49	theca stem cell
Col18a1	2.59308e-53	1.01139	0.605	0.281	6.43551e-49	theca stem cell
Ston2	2.77206e-53	0.327503	0.317	0.071	6.87969e-49	theca stem cell
Zcchc11	5.41572e-53	0.787157	0.821	0.664	1.34407e-48	theca stem cell
Fbxo21	7.25085e-53	0.815036	0.571	0.275	1.79952e-48	theca stem cell
Ppfibp2	3.75834e-52	0.402622	0.312	0.069	9.32745e-48	theca stem cell
Hes1	4.54959e-52	1.04953	0.651	0.332	1.12912e-47	theca stem cell
Ephx2	5.083e-52	0.406796	0.72	0.391	1.2615e-47	theca stem cell
Actg1	3.13997e-51	0.672856	0.995	0.982	7.79277e-47	theca stem cell
Tgfb3	3.5019e-51	0.355797	0.277	0.056	8.69101e-47	theca stem cell
Igfbp6	4.77919e-51	1.1103	0.827	0.571	1.1861e-46	theca stem cell
Pdgfrb	2.79209e-50	0.343273	0.253	0.047	6.92941e-46	theca stem cell
Slc9a3r2	6.02014e-50	0.57182	0.496	0.199	1.49408e-45	theca stem cell
Tagln	6.24812e-50	1.61154	0.397	0.126	1.55066e-45	theca stem cell
Dag1	1.37847e-49	0.923197	0.824	0.718	3.4211e-45	theca stem cell
Hpcal1	3.46071e-49	0.726103	0.645	0.391	8.58878e-45	theca stem cell
Fstl1	7.22479e-49	0.582085	0.56	0.245	1.79305e-44	theca stem cell
Reep2	1.35038e-48	0.295563	0.272	0.056	3.35137e-44	theca stem cell
Plxna2	2.00855e-48	0.455698	0.269	0.056	4.98483e-44	theca stem cell
Ptpn13	2.21889e-48	0.478951	0.451	0.161	5.50683e-44	theca stem cell
Nid1	3.12355e-48	0.731722	0.6	0.286	7.75204e-44	theca stem cell
Synpo	4.17911e-48	0.550896	0.483	0.196	1.03717e-43	theca stem cell
Sulf2	6.2556e-48	0.762981	0.781	0.584	1.55251e-43	theca stem cell
Rps23	8.70561e-48	0.426758	1	0.999	2.16056e-43	theca stem cell
Bcl2	8.79042e-48	0.452586	0.357	0.102	2.18161e-43	theca stem cell
Ptk7	2.39413e-47	0.454029	0.435	0.149	5.94175e-43	theca stem cell
Col4a4	2.49666e-47	0.606027	0.403	0.128	6.19621e-43	theca stem cell
Cachd1	2.83467e-47	0.37771	0.349	0.097	7.03507e-43	theca stem cell
Rpl21	3.72454e-47	0.418388	1	0.999	9.24357e-43	theca stem cell
Egr1	5.14118e-47	0.974523	0.88	0.626	1.27594e-42	theca stem cell
Gls	9.35886e-47	0.812777	0.747	0.557	2.32268e-42	theca stem cell
Fhl1	9.93003e-47	0.399607	0.288	0.066	2.46444e-42	theca stem cell
Rps5	1.048e-46	0.523723	0.997	0.998	2.60093e-42	theca stem cell
Phlda3	1.21436e-46	0.486575	0.459	0.176	3.01381e-42	theca stem cell
Palld	1.31348e-46	0.473418	0.403	0.127	3.25978e-42	theca stem cell
Mmp11	1.3572e-46	0.541917	0.512	0.2	3.36831e-42	theca stem cell
Cyp1b1	2.15629e-46	0.663616	0.475	0.182	5.35147e-42	theca stem cell
Erbb2	5.01435e-46	0.338176	0.312	0.079	1.24446e-41	theca stem cell
S100a11	8.80709e-46	0.617155	0.939	0.89	2.18574e-41	theca stem cell
Pdpn	1.02118e-45	0.646868	0.68	0.394	2.53437e-41	theca stem cell
Lmcd1	3.8594e-45	0.716729	0.408	0.137	9.57825e-41	theca stem cell
Synm	4.64193e-45	0.478707	0.435	0.148	1.15203e-40	theca stem cell
Hnrnpa1	6.16863e-45	0.610169	0.957	0.917	1.53093e-40	theca stem cell
Tead2	9.11546e-45	0.444409	0.432	0.159	2.26227e-40	theca stem cell
Rpl14	1.18277e-44	0.442096	1	0.998	2.93539e-40	theca stem cell
44622	1.37145e-44	0.758628	0.853	0.796	3.40366e-40	theca stem cell
Tmem100	1.86591e-44	0.836615	0.632	0.325	4.63082e-40	theca stem cell
Pik3r1	2.11296e-44	0.910552	0.6	0.324	5.24395e-40	theca stem cell
Gtf2e2	1.44669e-43	0.679691	0.696	0.517	3.59039e-39	theca stem cell
Rpl26	1.78651e-43	0.379576	1	0.999	4.43377e-39	theca stem cell
Prss23	8.6341e-43	0.596474	0.48	0.194	2.14281e-38	theca stem cell
Rflnb	1.33481e-42	0.400607	0.344	0.103	3.31273e-38	theca stem cell
Rpl13	2.22884e-42	0.420171	1	1	5.53153e-38	theca stem cell
Rps19	3.89801e-42	0.458414	1	1	9.67409e-38	theca stem cell
Rpl17	7.3798e-42	0.433748	1	0.999	1.83152e-37	theca stem cell
Jam2	8.63574e-42	0.417143	0.368	0.116	2.14322e-37	theca stem cell
Tanc1	1.23947e-41	0.665454	0.539	0.271	3.07613e-37	theca stem cell
Plxnc1	1.79327e-41	0.560776	0.448	0.18	4.45053e-37	theca stem cell
Rps9	2.83856e-41	0.436641	1	0.997	7.04473e-37	theca stem cell
Lgals7	3.0122e-41	0.823898	0.333	0.101	7.47569e-37	theca stem cell
Adamts2	5.08816e-41	0.552965	0.507	0.233	1.26278e-36	theca stem cell
Atp1a2	5.37743e-41	0.340001	0.264	0.062	1.33457e-36	theca stem cell
Rpl9	2.24917e-40	0.460378	1	0.99	5.58198e-36	theca stem cell
Cd200	3.67494e-40	0.593447	0.563	0.293	9.12046e-36	theca stem cell
Rps21	3.68513e-40	0.434674	1	0.998	9.14577e-36	theca stem cell
Syt7	6.8203e-40	0.333891	0.32	0.093	1.69266e-35	theca stem cell
Marcksl1	8.91932e-40	0.60085	0.853	0.729	2.2136e-35	theca stem cell
Rps13	1.26818e-39	0.44068	1	0.994	3.14736e-35	theca stem cell
Gm14226	1.51714e-39	0.387484	0.261	0.064	3.76523e-35	theca stem cell
44808	2.08691e-39	0.35063	0.312	0.089	5.1793e-35	theca stem cell
Zyx	1.03292e-38	0.585316	0.632	0.367	2.56351e-34	theca stem cell
Cd34	1.07539e-38	0.477146	0.336	0.108	2.6689e-34	theca stem cell
Gnb4	1.33551e-38	0.465648	0.448	0.187	3.31448e-34	theca stem cell
Rpl3	1.38348e-38	0.489294	1	0.99	3.43353e-34	theca stem cell
Rps4x	1.65237e-38	0.466847	1	0.996	4.10084e-34	theca stem cell
1190002N15Rik	1.66165e-38	0.796098	0.512	0.259	4.12388e-34	theca stem cell
Slc38a1	4.1299e-38	0.375282	0.355	0.115	1.02496e-33	theca stem cell
Crispld2	5.06249e-38	0.391368	0.4	0.141	1.25641e-33	theca stem cell
Lipt2	5.38986e-38	0.339556	0.328	0.103	1.33766e-33	theca stem cell
Zfpm2	5.4848e-38	0.316736	0.299	0.085	1.36122e-33	theca stem cell
6030408B16Rik	6.60888e-38	0.548624	0.437	0.178	1.64019e-33	theca stem cell
Nrip2	7.32607e-38	0.342736	0.307	0.089	1.81819e-33	theca stem cell
Rps12	2.58904e-37	0.413601	1	0.995	6.42549e-33	theca stem cell
Cd320	4.31986e-37	0.703887	0.723	0.575	1.0721e-32	theca stem cell
Pafah1b3	2.09649e-36	0.582548	0.744	0.59	5.20307e-32	theca stem cell
Ung	2.72807e-36	0.317211	0.285	0.082	6.77053e-32	theca stem cell
Emilin1	4.5327e-36	0.493033	0.499	0.232	1.12492e-31	theca stem cell
Eef1b2	5.38708e-36	0.480402	1	0.979	1.33697e-31	theca stem cell
Sema3c	1.02438e-35	0.438335	0.365	0.136	2.5423e-31	theca stem cell
Arhgap28	1.06214e-35	0.358308	0.397	0.153	2.63601e-31	theca stem cell
Creg1	1.13572e-35	0.705022	0.733	0.566	2.81862e-31	theca stem cell
Nkd1	1.51252e-35	0.586943	0.475	0.215	3.75377e-31	theca stem cell
Cln3	2.12423e-35	0.465736	0.403	0.161	5.27191e-31	theca stem cell
Chst8	2.71878e-35	0.321585	0.277	0.079	6.74746e-31	theca stem cell
Pid1	4.098e-35	0.492788	0.392	0.152	1.01704e-30	theca stem cell
Rps6	4.19427e-35	0.430443	1	0.995	1.04093e-30	theca stem cell
Ptch1	5.68344e-35	0.630761	0.699	0.469	1.41052e-30	theca stem cell
Ucp2	5.98228e-35	0.773967	0.683	0.501	1.48468e-30	theca stem cell
Rpsa	7.7523e-35	0.443553	1	0.999	1.92397e-30	theca stem cell
Mif	1.13593e-34	0.546384	0.979	0.963	2.81916e-30	theca stem cell
Rpl12	2.86935e-34	0.385459	1	1	7.12114e-30	theca stem cell
Htra3	3.90965e-34	0.599902	0.536	0.27	9.70297e-30	theca stem cell
Osbpl5	1.03602e-33	0.367558	0.395	0.159	2.57119e-29	theca stem cell
Gucy1a1	1.25399e-33	0.473038	0.483	0.222	3.11215e-29	theca stem cell
Rhobtb1	2.02114e-33	0.332673	0.312	0.104	5.01608e-29	theca stem cell
Jak1	2.05587e-33	0.594423	0.819	0.771	5.10226e-29	theca stem cell
Sdc4	2.34975e-33	0.990807	0.795	0.718	5.83162e-29	theca stem cell
Maged2	3.35161e-33	0.901794	0.912	0.838	8.31803e-29	theca stem cell
Tnfaip8	3.75092e-33	0.369408	0.272	0.081	9.30904e-29	theca stem cell
Pdgfra	4.83042e-33	0.763895	0.608	0.349	1.19881e-28	theca stem cell
Anxa2	9.33712e-33	0.804852	0.843	0.71	2.31729e-28	theca stem cell
Nrep	1.01354e-32	0.376221	0.411	0.167	2.5154e-28	theca stem cell
Omd	1.07459e-32	0.37128	0.339	0.12	2.66692e-28	theca stem cell
Ddah2	1.64232e-32	0.564729	0.672	0.482	4.07592e-28	theca stem cell
Pik3ip1	3.38196e-32	0.399194	0.333	0.118	8.39335e-28	theca stem cell
Cdk6	3.75616e-32	0.402378	0.475	0.223	9.32203e-28	theca stem cell
Hist1h1b	8.77306e-32	0.70223	0.595	0.369	2.1773e-27	theca stem cell
Plat	1.55693e-31	0.353137	0.291	0.094	3.864e-27	theca stem cell
Cavin2	1.71297e-31	0.406842	0.261	0.078	4.25124e-27	theca stem cell
Psip1	2.56834e-31	0.49638	0.827	0.719	6.3741e-27	theca stem cell
Ndn	2.71801e-31	0.487051	0.565	0.31	6.74556e-27	theca stem cell
Mpzl1	3.41559e-31	0.39202	0.488	0.239	8.4768e-27	theca stem cell
Cox7a2l	3.62627e-31	0.483983	0.963	0.921	8.99968e-27	theca stem cell
Sntb2	1.99813e-30	0.548009	0.643	0.431	4.95895e-26	theca stem cell
Ccdc34	2.31889e-30	0.448723	0.491	0.252	5.75502e-26	theca stem cell
Rhob	2.4495e-30	0.736579	0.712	0.531	6.07917e-26	theca stem cell
Eif3m	2.7012e-30	0.468393	0.912	0.903	6.70383e-26	theca stem cell
Ctxn1	8.65992e-30	0.513709	0.541	0.327	2.14922e-25	theca stem cell
Plpp3	1.22974e-29	0.563839	0.584	0.35	3.05196e-25	theca stem cell
Casp6	1.63816e-29	0.589376	0.584	0.379	4.06559e-25	theca stem cell
Pygb	2.20481e-29	0.408377	0.403	0.183	5.4719e-25	theca stem cell
Nav2	4.77971e-29	0.378169	0.381	0.166	1.18623e-24	theca stem cell
Mex3c	4.7937e-29	0.465961	0.459	0.231	1.1897e-24	theca stem cell
Rps29	5.62041e-29	0.304291	1	1	1.39487e-24	theca stem cell
Slc25a42	8.94028e-29	0.2867	0.28	0.094	2.2188e-24	theca stem cell
Ncald	1.5991e-28	0.328269	0.275	0.091	3.96866e-24	theca stem cell
Nrn1	1.79103e-28	0.475442	0.539	0.291	4.44498e-24	theca stem cell
Tyro3	1.85871e-28	0.263199	0.304	0.108	4.61293e-24	theca stem cell
Pnrc1	1.85883e-28	0.517029	0.843	0.819	4.61325e-24	theca stem cell
Matn2	2.55241e-28	0.51292	0.392	0.172	6.33457e-24	theca stem cell
Lbh	2.85594e-28	0.381357	0.309	0.112	7.08788e-24	theca stem cell
Gstm6	3.39814e-28	0.45951	0.352	0.143	8.4335e-24	theca stem cell
Cyr61	4.70352e-28	0.604366	0.323	0.125	1.16732e-23	theca stem cell
Inhbb	4.78254e-28	0.356241	0.256	0.08	1.18693e-23	theca stem cell
Rplp1	5.2439e-28	0.340037	1	0.999	1.30143e-23	theca stem cell
Dbn1	8.06231e-28	0.373195	0.344	0.142	2.0009e-23	theca stem cell
Flna	8.59436e-28	0.567208	0.771	0.641	2.13295e-23	theca stem cell
Slc24a5	1.11367e-27	0.454544	0.472	0.252	2.76391e-23	theca stem cell
Epb41l4aos	1.43963e-27	0.564438	0.717	0.583	3.57287e-23	theca stem cell
Eef1d	1.60929e-27	0.390677	0.989	0.966	3.99394e-23	theca stem cell
Alad	2.32271e-27	0.582871	0.645	0.487	5.7645e-23	theca stem cell
Btf3	2.48727e-27	0.342036	0.989	0.985	6.1729e-23	theca stem cell
Rpl6	2.54822e-27	0.310947	1	1	6.32418e-23	theca stem cell
Asns	3.42416e-27	0.284355	0.283	0.101	8.49808e-23	theca stem cell
Pawr	3.92715e-27	0.371693	0.331	0.13	9.74639e-23	theca stem cell
Pabpc1	5.66227e-27	0.429674	0.925	0.945	1.40526e-22	theca stem cell
Rpl27a	8.08502e-27	0.264427	1	1	2.00654e-22	theca stem cell
Zfp36l1	8.86143e-27	0.631214	0.893	0.805	2.19923e-22	theca stem cell
Ets1	1.05589e-26	0.356357	0.291	0.104	2.62052e-22	theca stem cell
Ezr	1.17239e-26	0.506912	0.427	0.213	2.90963e-22	theca stem cell
Ahnak	1.4869e-26	0.533955	0.805	0.616	3.69018e-22	theca stem cell
Smad3	1.91771e-26	0.384116	0.421	0.21	4.75937e-22	theca stem cell
Tuba1a	2.29682e-26	0.651709	0.675	0.478	5.70026e-22	theca stem cell
Ooep	2.83088e-26	0.523408	0.373	0.167	7.02568e-22	theca stem cell
Gm1673	2.93141e-26	0.514368	0.701	0.555	7.27516e-22	theca stem cell
Chchd10	3.47023e-26	0.572525	0.893	0.789	8.61241e-22	theca stem cell
Stard10	3.91444e-26	0.347416	0.325	0.13	9.71486e-22	theca stem cell
Bmyc	3.93661e-26	0.711042	0.853	0.823	9.76989e-22	theca stem cell
Ckb	5.86356e-26	0.544624	0.475	0.253	1.45522e-21	theca stem cell
Rps27a	6.19305e-26	0.308483	1	0.999	1.53699e-21	theca stem cell
Col1a2	7.41854e-26	0.502072	0.899	0.711	1.84113e-21	theca stem cell
Ccdc80	8.16946e-26	0.352389	0.397	0.178	2.0275e-21	theca stem cell
Rps3a1	9.04031e-26	0.322156	1	1	2.24363e-21	theca stem cell
Sumo2	1.13287e-25	0.364268	0.984	0.975	2.81156e-21	theca stem cell
Gstt1	1.25275e-25	0.476286	0.453	0.233	3.10908e-21	theca stem cell
Shtn1	1.29643e-25	0.299161	0.309	0.117	3.21749e-21	theca stem cell
Dynll1	1.49099e-25	0.447464	0.957	0.914	3.70034e-21	theca stem cell
Lrp1	1.93538e-25	0.506024	0.816	0.737	4.80323e-21	theca stem cell
Bcat1	2.00834e-25	0.416247	0.448	0.216	4.9843e-21	theca stem cell
Rbms3	2.12027e-25	0.379303	0.368	0.166	5.26209e-21	theca stem cell
Rpl7	2.38266e-25	0.316897	1	0.998	5.91329e-21	theca stem cell
Zfp36l2	2.49071e-25	0.558758	0.589	0.4	6.18145e-21	theca stem cell
Cotl1	4.0217e-25	0.311172	0.269	0.097	9.98105e-21	theca stem cell
Arxes2	4.27056e-25	0.62061	0.632	0.472	1.05987e-20	theca stem cell
Htra1	5.40113e-25	0.577717	0.776	0.65	1.34045e-20	theca stem cell
Pfdn5	6.34101e-25	0.350753	0.987	0.979	1.57371e-20	theca stem cell
Sned1	7.92954e-25	0.339766	0.339	0.142	1.96795e-20	theca stem cell
Rpl22	1.08932e-24	0.294031	0.997	0.995	2.70348e-20	theca stem cell
Lig1	1.34005e-24	0.373897	0.341	0.148	3.32573e-20	theca stem cell
Zp3	1.42443e-24	0.425478	0.325	0.133	3.53516e-20	theca stem cell
Rp9	1.52899e-24	0.460426	0.76	0.701	3.79464e-20	theca stem cell
Tpd52l1	1.58431e-24	0.397831	0.485	0.272	3.93195e-20	theca stem cell
Cxxc5	1.78654e-24	0.40335	0.459	0.249	4.43384e-20	theca stem cell
Itm2a	2.10103e-24	0.698873	0.624	0.469	5.21434e-20	theca stem cell
Rpl24	2.13388e-24	0.267961	1	0.998	5.29586e-20	theca stem cell
Eef1g	3.1896e-24	0.350438	0.992	0.969	7.91595e-20	theca stem cell
Atxn7l3b	3.27863e-24	0.403354	0.915	0.895	8.13691e-20	theca stem cell
Rps7	3.45805e-24	0.344034	1	0.995	8.5822e-20	theca stem cell
Mpc2	3.62352e-24	0.460317	0.811	0.703	8.99286e-20	theca stem cell
App	5.46117e-24	0.51601	0.776	0.683	1.35535e-19	theca stem cell
Rps15a	6.5681e-24	0.304236	1	0.999	1.63007e-19	theca stem cell
Slco3a1	6.72762e-24	0.458463	0.483	0.278	1.66966e-19	theca stem cell
Paics	7.14338e-24	0.45823	0.797	0.743	1.77284e-19	theca stem cell
Angptl1	8.82949e-24	0.280504	0.267	0.097	2.1913e-19	theca stem cell
Rpl23	9.65304e-24	0.280514	1	1	2.39569e-19	theca stem cell
Sptbn1	1.03611e-23	0.597015	0.891	0.843	2.57143e-19	theca stem cell
Rpl8	1.26135e-23	0.319366	0.997	0.999	3.13043e-19	theca stem cell
Col6a3	1.31062e-23	0.451714	0.565	0.334	3.2527e-19	theca stem cell
Tiparp	1.53597e-23	0.443543	0.496	0.29	3.81197e-19	theca stem cell
Inha	1.79912e-23	0.676214	0.931	0.915	4.46506e-19	theca stem cell
Fbn2	2.22345e-23	0.504034	0.56	0.348	5.51816e-19	theca stem cell
Rbbp7	2.26943e-23	0.415068	0.928	0.924	5.63227e-19	theca stem cell
Oaf	2.43892e-23	0.476912	0.499	0.298	6.05292e-19	theca stem cell
Pcbd1	2.67781e-23	0.367563	0.379	0.183	6.64579e-19	theca stem cell
Peg3	3.51457e-23	0.357866	0.344	0.154	8.72246e-19	theca stem cell
Sparc	3.56661e-23	0.478375	0.984	0.966	8.85162e-19	theca stem cell
Sdc2	3.88778e-23	0.557768	0.669	0.555	9.64868e-19	theca stem cell
Myh10	5.10937e-23	0.463036	0.512	0.312	1.26804e-18	theca stem cell
Gas1	5.49667e-23	0.337094	0.293	0.116	1.36416e-18	theca stem cell
Eef1a1	5.52907e-23	0.270676	1	1	1.3722e-18	theca stem cell
Colec12	6.30649e-23	0.26184	0.261	0.095	1.56514e-18	theca stem cell
Foxp4	7.98912e-23	0.391835	0.432	0.235	1.98274e-18	theca stem cell
Lhfp	8.31238e-23	0.269705	0.28	0.106	2.06297e-18	theca stem cell
Junb	8.52554e-23	0.680727	0.808	0.642	2.11587e-18	theca stem cell
Notch2	9.30491e-23	0.372007	0.421	0.219	2.30929e-18	theca stem cell
Ramp2	9.34824e-23	0.439698	0.656	0.44	2.32005e-18	theca stem cell
Fosb	1.03354e-22	0.802267	0.459	0.252	2.56503e-18	theca stem cell
Rtraf	1.41577e-22	0.378085	0.899	0.855	3.51365e-18	theca stem cell
Rpl18a	1.49151e-22	0.313693	1	0.999	3.70164e-18	theca stem cell
Rpl36a	2.02784e-22	0.337953	1	0.989	5.0327e-18	theca stem cell
Rpl28	6.11009e-22	0.263802	1	1	1.5164e-17	theca stem cell
Ifitm3	6.79309e-22	0.740048	0.803	0.694	1.68591e-17	theca stem cell
Gng11	1.0077e-21	0.395011	0.397	0.2	2.5009e-17	theca stem cell
Snx18	1.09382e-21	0.427366	0.475	0.296	2.71464e-17	theca stem cell
Pam	1.17845e-21	0.466884	0.525	0.327	2.92467e-17	theca stem cell
Nt5c3	1.7489e-21	0.461656	0.56	0.391	4.34042e-17	theca stem cell
Znrf1	2.90491e-21	0.40229	0.547	0.366	7.2094e-17	theca stem cell
Ptprd	3.2747e-21	0.605387	0.704	0.579	8.12714e-17	theca stem cell
Cited4	4.51732e-21	0.398749	0.373	0.18	1.12111e-16	theca stem cell
Syne2	4.81282e-21	0.567558	0.853	0.814	1.19445e-16	theca stem cell
Bmpr2	5.06132e-21	0.395374	0.56	0.353	1.25612e-16	theca stem cell
Ctnnal1	5.64218e-21	0.282209	0.307	0.132	1.40028e-16	theca stem cell
Adamts10	5.88392e-21	0.344482	0.36	0.18	1.46027e-16	theca stem cell
Vim	6.42736e-21	0.531063	0.944	0.879	1.59514e-16	theca stem cell
Rbm3	9.87334e-21	0.409124	0.947	0.926	2.45037e-16	theca stem cell
Rps20	1.04394e-20	0.278328	1	1	2.59084e-16	theca stem cell
Epn2	1.07532e-20	0.372697	0.429	0.242	2.66873e-16	theca stem cell
Eif3l	1.23717e-20	0.361767	0.851	0.799	3.0704e-16	theca stem cell
Lhfpl2	1.42184e-20	0.322276	0.392	0.202	3.52873e-16	theca stem cell
Fkbp10	3.89617e-20	0.440206	0.565	0.391	9.66951e-16	theca stem cell
Mphosph8	4.15204e-20	0.664533	0.664	0.583	1.03045e-15	theca stem cell
Col27a1	5.07069e-20	0.251613	0.264	0.105	1.25844e-15	theca stem cell
Pdia6	5.85987e-20	0.462223	0.901	0.908	1.4543e-15	theca stem cell
Rbp1	5.92899e-20	0.395988	0.877	0.702	1.47146e-15	theca stem cell
Uchl1	6.07952e-20	0.287983	0.349	0.167	1.50882e-15	theca stem cell
Sema5a	7.99447e-20	0.455054	0.565	0.379	1.98407e-15	theca stem cell
Pltp	8.30314e-20	0.343376	0.408	0.21	2.06067e-15	theca stem cell
Uck1	8.71637e-20	0.454603	0.509	0.361	2.16323e-15	theca stem cell
Tgif1	9.64111e-20	0.469942	0.608	0.443	2.39273e-15	theca stem cell
Hmox2	1.07545e-19	0.380832	0.485	0.302	2.66906e-15	theca stem cell
Hist1h2ap	1.1248e-19	0.397419	0.376	0.196	2.79153e-15	theca stem cell
Myo10	1.88723e-19	0.522216	0.643	0.518	4.68374e-15	theca stem cell
Ifitm2	2.54648e-19	0.398879	0.979	0.955	6.31985e-15	theca stem cell
Zfp385b	2.66942e-19	0.257791	0.269	0.111	6.62497e-15	theca stem cell
Rasgef1b	2.95492e-19	0.28053	0.381	0.195	7.33353e-15	theca stem cell
Fgfbp3	3.0825e-19	0.519606	0.387	0.217	7.65015e-15	theca stem cell
Gpx7	3.09288e-19	0.510213	0.563	0.427	7.6759e-15	theca stem cell
H1fx	3.50158e-19	0.392891	0.517	0.323	8.69021e-15	theca stem cell
Gdpd2	3.92923e-19	0.277332	0.312	0.137	9.75157e-15	theca stem cell
Ednra	4.20705e-19	0.291404	0.32	0.152	1.0441e-14	theca stem cell
Rpl29	4.61209e-19	0.287547	1	0.992	1.14463e-14	theca stem cell
Ogn	4.99345e-19	0.652466	0.651	0.515	1.23928e-14	theca stem cell
Tsc22d3	5.25848e-19	0.39568	0.52	0.343	1.30505e-14	theca stem cell
Ddr1	5.34769e-19	0.359125	0.339	0.168	1.32719e-14	theca stem cell
Selenop	9.83354e-19	0.505121	0.731	0.64	2.44049e-14	theca stem cell
Nucb1	1.27769e-18	0.381353	0.731	0.584	3.17097e-14	theca stem cell
Col5a1	1.54331e-18	0.303872	0.381	0.203	3.8302e-14	theca stem cell
Cdk4	1.88445e-18	0.357468	0.909	0.897	4.67682e-14	theca stem cell
Socs3	1.99726e-18	0.438946	0.443	0.25	4.9568e-14	theca stem cell
Cbfa2t3	2.09373e-18	0.274608	0.272	0.116	5.19622e-14	theca stem cell
Anp32a	3.25707e-18	0.383188	0.888	0.889	8.08339e-14	theca stem cell
Rpl34	3.4692e-18	0.286022	1	0.997	8.60986e-14	theca stem cell
Rpl5	7.102e-18	0.271366	0.997	0.995	1.76258e-13	theca stem cell
Fubp1	8.4136e-18	0.473463	0.805	0.768	2.08809e-13	theca stem cell
Dgcr6	8.51783e-18	0.374873	0.659	0.57	2.11396e-13	theca stem cell
Nbl1	8.54676e-18	0.524816	0.576	0.405	2.12114e-13	theca stem cell
Pkig	8.72127e-18	0.464659	0.605	0.482	2.16445e-13	theca stem cell
Sec11a	9.6564e-18	0.332535	0.84	0.839	2.39652e-13	theca stem cell
St3gal6	9.95854e-18	0.288857	0.405	0.227	2.47151e-13	theca stem cell
Calm2	1.00463e-17	0.435063	0.936	0.949	2.49328e-13	theca stem cell
Tdrp	1.14022e-17	0.349781	0.285	0.133	2.8298e-13	theca stem cell
Gdf9	1.37167e-17	0.270527	0.275	0.12	3.4042e-13	theca stem cell
Rcn1	1.67774e-17	0.381387	0.701	0.56	4.16382e-13	theca stem cell
Ece1	1.70756e-17	0.526281	0.637	0.52	4.23781e-13	theca stem cell
Chic2	1.75809e-17	0.367488	0.659	0.544	4.36324e-13	theca stem cell
Col6a2	1.90941e-17	0.384175	0.613	0.419	4.73878e-13	theca stem cell
Hyal2	2.23601e-17	0.302083	0.427	0.255	5.54933e-13	theca stem cell
Srsf3	2.70919e-17	0.378062	0.901	0.861	6.72366e-13	theca stem cell
Rcn2	3.02258e-17	0.401813	0.691	0.584	7.50143e-13	theca stem cell
Nid2	6.06346e-17	0.250083	0.269	0.117	1.50483e-12	theca stem cell
Akr1c14	8.93741e-17	0.378714	0.525	0.357	2.21809e-12	theca stem cell
Nme4	1.20977e-16	0.32653	0.461	0.296	3.00242e-12	theca stem cell
Tbca	1.65178e-16	0.319973	0.955	0.961	4.09938e-12	theca stem cell
Myef2	1.92405e-16	0.406979	0.515	0.369	4.77511e-12	theca stem cell
Cebpd	1.93726e-16	0.518735	0.331	0.173	4.80788e-12	theca stem cell
Mmp14	3.03528e-16	0.422236	0.528	0.387	7.53296e-12	theca stem cell
Foxp1	3.41442e-16	0.389948	0.675	0.549	8.47391e-12	theca stem cell
Nap1l1	3.59976e-16	0.325264	0.877	0.883	8.93388e-12	theca stem cell
H2afv	4.84772e-16	0.301677	0.933	0.916	1.20311e-11	theca stem cell
Nsa2	1.09431e-15	0.296788	0.947	0.945	2.71586e-11	theca stem cell
Pim1	1.37391e-15	0.265414	0.288	0.138	3.40976e-11	theca stem cell
Ap1ar	1.46075e-15	0.301778	0.4	0.243	3.6253e-11	theca stem cell
Klf2	1.69662e-15	0.830017	0.515	0.372	4.21068e-11	theca stem cell
Dym	2.14324e-15	0.319768	0.389	0.237	5.31909e-11	theca stem cell
Gpsm1	2.14565e-15	0.292132	0.363	0.206	5.32508e-11	theca stem cell
Trim26	3.30233e-15	0.354091	0.52	0.378	8.19573e-11	theca stem cell
Slc38a2	3.94904e-15	0.448248	0.792	0.771	9.80073e-11	theca stem cell
Idh2	4.23575e-15	0.359731	0.781	0.718	1.05123e-10	theca stem cell
Clic1	9.56047e-15	0.416548	0.816	0.799	2.37272e-10	theca stem cell
Runx1	1.00844e-14	0.264519	0.421	0.24	2.50274e-10	theca stem cell
Rabgap1l	1.45577e-14	0.251071	0.323	0.171	3.61293e-10	theca stem cell
Ktn1	1.56717e-14	0.44661	0.731	0.691	3.8894e-10	theca stem cell
Tjp1	1.77158e-14	0.459131	0.56	0.438	4.39672e-10	theca stem cell
Hnrnpd	1.7949e-14	0.425758	0.755	0.711	4.45458e-10	theca stem cell
Klf6	1.80644e-14	0.552368	0.419	0.265	4.48323e-10	theca stem cell
Hat1	1.81346e-14	0.375048	0.568	0.453	4.50066e-10	theca stem cell
C1galt1	2.60002e-14	0.322555	0.315	0.17	6.45274e-10	theca stem cell
Pdlim1	2.86375e-14	0.297352	0.317	0.176	7.10725e-10	theca stem cell
Fhl2	3.08109e-14	0.44827	0.44	0.29	7.64664e-10	theca stem cell
Actn1	3.32545e-14	0.3361	0.499	0.348	8.2531e-10	theca stem cell
Bambi	3.42372e-14	0.359579	0.44	0.278	8.49698e-10	theca stem cell
Impdh2	4.20043e-14	0.355961	0.765	0.707	1.04246e-09	theca stem cell
Daam2	6.88765e-14	0.273252	0.299	0.155	1.70938e-09	theca stem cell
Ddx39b	7.19842e-14	0.321023	0.795	0.8	1.7865e-09	theca stem cell
Smim14	8.93883e-14	0.364089	0.824	0.827	2.21844e-09	theca stem cell
Nradd	9.50023e-14	0.322476	0.445	0.299	2.35777e-09	theca stem cell
Arhgap42	1.02261e-13	0.389	0.555	0.424	2.53791e-09	theca stem cell
Selenom	1.04673e-13	0.31795	0.651	0.494	2.59777e-09	theca stem cell
Renbp	1.25242e-13	0.281803	0.352	0.206	3.10827e-09	theca stem cell
Etnk2	2.2199e-13	0.338418	0.48	0.327	5.50936e-09	theca stem cell
Scaf11	2.53497e-13	0.380518	0.757	0.727	6.29129e-09	theca stem cell
Scarf2	3.07885e-13	0.257061	0.365	0.214	7.64108e-09	theca stem cell
Snhg12	3.12738e-13	0.35581	0.613	0.512	7.76153e-09	theca stem cell
Ifngr1	3.18266e-13	0.356113	0.355	0.215	7.89873e-09	theca stem cell
H2afy	3.59073e-13	0.296337	0.816	0.795	8.91148e-09	theca stem cell
Extl3	3.85517e-13	0.268597	0.341	0.2	9.56775e-09	theca stem cell
Tuba1b	4.57399e-13	0.348449	0.939	0.922	1.13517e-08	theca stem cell
Gtf2a1	5.09175e-13	0.439669	0.493	0.377	1.26367e-08	theca stem cell
Ubc	5.50745e-13	0.283078	0.995	0.995	1.36684e-08	theca stem cell
Prmt2	6.66395e-13	0.292432	0.376	0.24	1.65386e-08	theca stem cell
Tra2a	7.99682e-13	0.383551	0.749	0.721	1.98465e-08	theca stem cell
Rab11fip2	1.01091e-12	0.332131	0.467	0.343	2.50888e-08	theca stem cell
Sat2	1.35766e-12	0.257321	0.349	0.213	3.36943e-08	theca stem cell
Pla2g12a	1.66004e-12	0.361546	0.517	0.396	4.11989e-08	theca stem cell
Tpd52	1.70935e-12	0.331691	0.435	0.284	4.24226e-08	theca stem cell
Cox6b2	1.79828e-12	0.289942	0.416	0.268	4.46297e-08	theca stem cell
Tshz1	2.06517e-12	0.388546	0.619	0.544	5.12535e-08	theca stem cell
Pim3	2.24292e-12	0.324362	0.517	0.393	5.56648e-08	theca stem cell
Bex3	2.50874e-12	0.26575	0.909	0.911	6.22619e-08	theca stem cell
Eif3e	3.06962e-12	0.285201	0.92	0.94	7.61818e-08	theca stem cell
Pdcd4	3.13347e-12	0.357512	0.821	0.766	7.77665e-08	theca stem cell
Col11a1	4.12253e-12	0.282001	0.293	0.163	1.02313e-07	theca stem cell
44815	4.43544e-12	0.372812	0.605	0.492	1.10079e-07	theca stem cell
Chchd7	5.2828e-12	0.256897	0.392	0.256	1.31109e-07	theca stem cell
Dtnb	5.81181e-12	0.253549	0.304	0.172	1.44237e-07	theca stem cell
Smad5	5.91067e-12	0.334798	0.443	0.307	1.46691e-07	theca stem cell
Ier5	7.09e-12	0.317187	0.299	0.171	1.7596e-07	theca stem cell
Thra	7.30426e-12	0.330649	0.789	0.75	1.81277e-07	theca stem cell
Smco4	7.43339e-12	0.389663	0.616	0.528	1.84482e-07	theca stem cell
Snrpe	7.45834e-12	0.272956	0.939	0.95	1.85101e-07	theca stem cell
Clta	7.60631e-12	0.278924	0.928	0.934	1.88773e-07	theca stem cell
Csnk1e	9.81895e-12	0.319477	0.531	0.419	2.43687e-07	theca stem cell
Mfge8	1.14345e-11	0.376883	0.755	0.715	2.83783e-07	theca stem cell
Nsmce3	1.27296e-11	0.42895	0.611	0.569	3.15923e-07	theca stem cell
Asf1a	1.49476e-11	0.293179	0.568	0.461	3.7097e-07	theca stem cell
Dek	1.504e-11	0.363349	0.784	0.765	3.73262e-07	theca stem cell
Zfp36	1.52187e-11	0.378295	0.515	0.368	3.77698e-07	theca stem cell
Cmtm7	1.66224e-11	0.319564	0.485	0.359	4.12536e-07	theca stem cell
Mboat2	1.822e-11	0.356905	0.576	0.485	4.52183e-07	theca stem cell
Mrpl52	2.47137e-11	0.25197	0.939	0.943	6.13344e-07	theca stem cell
Sox5	2.76782e-11	0.287887	0.368	0.235	6.86918e-07	theca stem cell
Gprasp1	3.2289e-11	0.305795	0.464	0.347	8.01349e-07	theca stem cell
F11r	3.43031e-11	0.354298	0.483	0.339	8.51334e-07	theca stem cell
Gadd45a	3.74293e-11	0.26742	0.283	0.158	9.2892e-07	theca stem cell
Tbc1d10a	4.37927e-11	0.271668	0.384	0.26	1.08685e-06	theca stem cell
Cyth3	4.51641e-11	0.343497	0.437	0.311	1.12088e-06	theca stem cell
Txnl1	4.67741e-11	0.319047	0.797	0.834	1.16084e-06	theca stem cell
Kank3	4.68198e-11	0.331045	0.344	0.216	1.16197e-06	theca stem cell
Hnrnpdl	4.98631e-11	0.310343	0.68	0.618	1.2375e-06	theca stem cell
Plxnb2	5.93786e-11	0.317844	0.52	0.407	1.47366e-06	theca stem cell
Pdlim7	6.40023e-11	0.276778	0.376	0.251	1.58841e-06	theca stem cell
Tcf7l2	6.43632e-11	0.355131	0.581	0.49	1.59737e-06	theca stem cell
Srsf5	8.00545e-11	0.303483	0.856	0.858	1.98679e-06	theca stem cell
Glrx3	9.84747e-11	0.257573	0.845	0.833	2.44395e-06	theca stem cell
Igf1r	9.93764e-11	0.343999	0.704	0.651	2.46632e-06	theca stem cell
Zmym3	9.95828e-11	0.314356	0.475	0.365	2.47145e-06	theca stem cell
Cirbp	1.00708e-10	0.286648	0.723	0.665	2.49936e-06	theca stem cell
Ifngr2	1.10403e-10	0.310693	0.616	0.519	2.73999e-06	theca stem cell
Gm10076	1.19212e-10	0.296539	0.973	0.93	2.9586e-06	theca stem cell
Dut	1.23402e-10	0.381727	0.675	0.627	3.0626e-06	theca stem cell
Ruvbl1	1.33017e-10	0.306085	0.635	0.57	3.30123e-06	theca stem cell
Arap1	1.56588e-10	0.27476	0.36	0.234	3.88621e-06	theca stem cell
Clk1	2.19076e-10	0.403547	0.664	0.604	5.43702e-06	theca stem cell
Srsf7	2.41895e-10	0.282896	0.72	0.666	6.00335e-06	theca stem cell
Uba52	2.53858e-10	0.312586	0.941	0.935	6.30025e-06	theca stem cell
Srpx2	3.67289e-10	0.294646	0.336	0.214	9.11539e-06	theca stem cell
Dock9	4.27312e-10	0.294289	0.467	0.347	1.0605e-05	theca stem cell
P3h4	4.43811e-10	0.321699	0.597	0.513	1.10145e-05	theca stem cell
Arrdc3	4.82168e-10	0.313162	0.317	0.194	1.19664e-05	theca stem cell
Siva1	5.56027e-10	0.282969	0.819	0.829	1.37995e-05	theca stem cell
Swi5	5.71642e-10	0.286497	0.933	0.951	1.4187e-05	theca stem cell
Wwtr1	6.87385e-10	0.286443	0.565	0.467	1.70595e-05	theca stem cell
Ttc3	7.85768e-10	0.322622	0.779	0.771	1.95012e-05	theca stem cell
Ube2i	7.99615e-10	0.251492	0.853	0.884	1.98448e-05	theca stem cell
Lztfl1	9.30127e-10	0.285391	0.48	0.377	2.30839e-05	theca stem cell
Tspan3	9.70856e-10	0.321897	0.819	0.854	2.40947e-05	theca stem cell
Prdx4	1.14905e-09	0.29049	0.795	0.758	2.8517e-05	theca stem cell
Colgalt1	1.25131e-09	0.318275	0.565	0.492	3.1055e-05	theca stem cell
Ier3	1.61561e-09	0.291498	0.389	0.266	4.00963e-05	theca stem cell
Adam10	2.47007e-09	0.313925	0.547	0.455	6.13022e-05	theca stem cell
Spin1	2.77685e-09	0.33841	0.667	0.62	6.89159e-05	theca stem cell
Mxra8	3.70837e-09	0.327363	0.525	0.409	9.20344e-05	theca stem cell
Klf9	3.85409e-09	0.293437	0.568	0.473	9.56508e-05	theca stem cell
Cald1	3.87168e-09	0.349896	0.864	0.827	9.60874e-05	theca stem cell
Ssbp2	4.03077e-09	0.295983	0.472	0.369	0.000100036	theca stem cell
Itgav	4.09171e-09	0.337823	0.421	0.309	0.000101548	theca stem cell
Mcm7	4.09974e-09	0.342252	0.421	0.325	0.000101747	theca stem cell
Mrps6	4.38675e-09	0.337004	0.528	0.454	0.00010887	theca stem cell
Twsg1	4.54572e-09	0.285383	0.464	0.355	0.000112816	theca stem cell
Cnn2	4.79713e-09	0.340977	0.4	0.291	0.000119055	theca stem cell
Set	4.90137e-09	0.257102	0.949	0.962	0.000121642	theca stem cell
Ranbp1	5.14587e-09	0.30538	0.853	0.884	0.00012771	theca stem cell
Kdm5b	6.40974e-09	0.267033	0.693	0.672	0.000159077	theca stem cell
Fuca1	7.34241e-09	0.306622	0.667	0.635	0.000182224	theca stem cell
Cux1	8.85263e-09	0.318595	0.589	0.52	0.000219705	theca stem cell
Bcas2	8.88776e-09	0.270083	0.749	0.734	0.000220576	theca stem cell
Neo1	1.02909e-08	0.271232	0.451	0.356	0.0002554	theca stem cell
Rbmxl1	1.74619e-08	0.274787	0.619	0.571	0.00043337	theca stem cell
Sf3a2	1.88335e-08	0.305336	0.536	0.478	0.000467411	theca stem cell
Fam92a	2.09026e-08	0.290878	0.637	0.615	0.000518761	theca stem cell
St3gal5	2.44936e-08	0.341924	0.813	0.845	0.000607882	theca stem cell
Dcps	2.48925e-08	0.264543	0.507	0.425	0.000617781	theca stem cell
Nfe2l2	2.66863e-08	0.339474	0.736	0.758	0.0006623	theca stem cell
Hnrnph1	2.80651e-08	0.287246	0.747	0.735	0.000696519	theca stem cell
Ptprk	3.15868e-08	0.255786	0.333	0.228	0.00078392	theca stem cell
Arpc2	3.25514e-08	0.26089	0.883	0.892	0.00080786	theca stem cell
Adgrl2	3.28899e-08	0.328584	0.549	0.465	0.000816261	theca stem cell
Bicd1	3.41896e-08	0.275074	0.347	0.242	0.000848518	theca stem cell
Anxa4	3.43797e-08	0.26904	0.445	0.352	0.000853236	theca stem cell
Mdfic	3.57853e-08	0.341191	0.483	0.418	0.00088812	theca stem cell
Hist1h1e	3.93253e-08	0.376855	0.683	0.64	0.000975975	theca stem cell
Foxo1	4.24149e-08	0.347587	0.541	0.454	0.00105265	theca stem cell
Vgll4	4.6812e-08	0.277098	0.427	0.335	0.00116178	theca stem cell
Cpd	4.71245e-08	0.265158	0.493	0.399	0.00116953	theca stem cell
Nfia	4.78968e-08	0.291622	0.832	0.836	0.0011887	theca stem cell
Rtf1	4.80258e-08	0.287741	0.701	0.674	0.0011919	theca stem cell
Fbn1	4.86888e-08	0.298869	0.515	0.426	0.00120836	theca stem cell
Gm2044	5.02623e-08	0.562431	0.499	0.407	0.00124741	theca stem cell
Ddx50	5.90512e-08	0.298732	0.752	0.759	0.00146553	theca stem cell
Cfdp1	6.07652e-08	0.265842	0.795	0.815	0.00150807	theca stem cell
Dctn6	6.40052e-08	0.336697	0.565	0.518	0.00158848	theca stem cell
Rbpms	6.65929e-08	0.353407	0.709	0.714	0.0016527	theca stem cell
Snrpb2	6.84414e-08	0.262274	0.709	0.711	0.00169858	theca stem cell
Timp2	7.95344e-08	0.263039	0.725	0.676	0.00197389	theca stem cell
Cdh11	8.26478e-08	0.293215	0.451	0.344	0.00205115	theca stem cell
Serpinb6a	8.78653e-08	0.53001	0.936	0.966	0.00218064	theca stem cell
Psmg4	1.34662e-07	0.274426	0.645	0.612	0.00334204	theca stem cell
Commd3	1.41067e-07	0.280787	0.739	0.726	0.00350099	theca stem cell
Myadm	1.45231e-07	0.250381	0.416	0.318	0.00360434	theca stem cell
Id2	2.00745e-07	0.458274	0.56	0.48	0.00498209	theca stem cell
Cryl1	2.04438e-07	0.316286	0.528	0.464	0.00507375	theca stem cell
Rbms1	2.08536e-07	0.266305	0.645	0.596	0.00517546	theca stem cell
Sfpq	2.15758e-07	0.310846	0.829	0.81	0.00535469	theca stem cell
Camk2d	2.20119e-07	0.262746	0.517	0.442	0.00546291	theca stem cell
Smarce1	2.30636e-07	0.287316	0.696	0.715	0.00572392	theca stem cell
Bicc1	2.42647e-07	0.32455	0.531	0.461	0.006022	theca stem cell
Bzw2	2.62361e-07	0.253575	0.525	0.448	0.00651128	theca stem cell
U2af1	2.67003e-07	0.257784	0.781	0.795	0.00662647	theca stem cell
Fnbp1l	3.19406e-07	0.255914	0.344	0.249	0.00792701	theca stem cell
Chd4	3.23297e-07	0.272769	0.827	0.845	0.00802357	theca stem cell
Ly6e	3.50786e-07	0.509198	0.643	0.579	0.00870581	theca stem cell
Lmna	3.92207e-07	0.264546	0.555	0.466	0.0097338	theca stem cell
Txnl4a	3.95899e-07	0.290407	0.619	0.598	0.00982542	theca stem cell
Cd302	4.38997e-07	0.316976	0.704	0.683	0.010895	theca stem cell
Camk2n1	4.46973e-07	0.269123	0.395	0.297	0.011093	theca stem cell
Igfbp4	5.09055e-07	0.326193	0.661	0.536	0.0126337	theca stem cell
Peli1	6.18368e-07	0.281052	0.4	0.311	0.0153467	theca stem cell
Kitl	9.15039e-07	0.411576	0.576	0.511	0.0227094	theca stem cell
H2afz	9.29343e-07	0.265542	0.976	0.976	0.0230644	theca stem cell
Matr3	9.88154e-07	0.279973	0.797	0.831	0.024524	theca stem cell
Tpm2	1.00293e-06	0.432271	0.64	0.539	0.0248908	theca stem cell
Taf1d	1.06512e-06	0.300226	0.677	0.673	0.026434	theca stem cell
Sgce	1.15221e-06	0.275108	0.52	0.465	0.0285955	theca stem cell
Fermt2	1.24951e-06	0.2718	0.768	0.793	0.0310103	theca stem cell
Gm26917	1.42409e-06	0.377449	0.336	0.244	0.035343	theca stem cell
Dtnbp1	1.59655e-06	0.268579	0.491	0.424	0.0396233	theca stem cell
Armcx5	1.62913e-06	0.262591	0.371	0.284	0.0404318	theca stem cell
Hspa5	1.67338e-06	0.360173	0.917	0.945	0.04153	theca stem cell
Prrc2b	1.96553e-06	0.297963	0.632	0.6	0.0487806	theca stem cell
Tmem9	2.06361e-06	0.269004	0.576	0.529	0.0512148	theca stem cell
Mesd	3.9539e-06	0.252393	0.6	0.58	0.0981279	theca stem cell
Vamp8	4.11212e-06	0.318342	0.696	0.712	0.102055	theca stem cell
Dnajb1	4.23681e-06	0.396875	0.459	0.396	0.105149	theca stem cell
H2-D1	4.52106e-06	0.452425	0.539	0.481	0.112204	theca stem cell
Mthfd2l	6.05771e-06	0.262335	0.52	0.472	0.15034	theca stem cell
Luc7l3	6.35543e-06	0.252655	0.717	0.727	0.157729	theca stem cell
Rgs10	7.04873e-06	0.288852	0.403	0.326	0.174935	theca stem cell
Zeb1	8.80994e-06	0.251045	0.493	0.426	0.218645	theca stem cell
Slc50a1	9.28437e-06	0.250218	0.619	0.608	0.23042	theca stem cell
Zfp637	9.30077e-06	0.250222	0.509	0.484	0.230826	theca stem cell
Ppa1	1.53625e-05	0.263596	0.499	0.434	0.381267	theca stem cell
Mafb	1.75213e-05	0.571718	0.384	0.31	0.434844	theca stem cell
G0s2	2.07533e-05	0.252652	0.387	0.303	0.515055	theca stem cell
Axl	2.19827e-05	0.253655	0.536	0.475	0.545568	theca stem cell
Carhsp1	2.23498e-05	0.272654	0.629	0.65	0.554678	theca stem cell
Carnmt1	2.32798e-05	0.251568	0.525	0.498	0.577757	theca stem cell
Mbtps1	5.61156e-05	0.251888	0.557	0.532	1	theca stem cell
Swt1	0.000131718	0.276153	0.528	0.484	1	theca stem cell
Upf3b	0.000139745	0.299239	0.523	0.501	1	theca stem cell
Tfdp2	0.000156046	0.252827	0.696	0.687	1	theca stem cell
Pls3	0.000211366	0.260022	0.472	0.441	1	theca stem cell
Ndrg2	0.000268213	0.293105	0.664	0.65	1	theca stem cell
Nasp	0.000306922	0.272749	0.509	0.485	1	theca stem cell
Smc1a	0.000311855	0.260415	0.677	0.685	1	theca stem cell
Gm26532	0.000356642	0.367602	0.283	0.223	1	theca stem cell
Cd9	0.000369827	0.331802	0.549	0.542	1	theca stem cell
Gem	0.00335877	0.262983	0.435	0.401	1	theca stem cell
Sct	1.06203e-285	1.75312	0.72	0.098	2.63574e-281	theca_1
Ass1	1.11278e-282	1.51805	0.712	0.086	2.76169e-278	theca_1
Plin1	8.10244e-216	1.03689	0.806	0.296	2.01086e-211	theca_1
Col1a21	1.62496e-214	1.46393	0.954	0.509	4.03283e-210	theca_1
Cyp17a1	1.85967e-190	2.45646	0.765	0.298	4.61533e-186	theca_1
Slc25a5	1.4538e-176	0.901428	0.977	0.881	3.60803e-172	theca_1
Ccdc28b	9.23662e-173	0.817445	0.897	0.568	2.29235e-168	theca_1
Igfbp7	1.8075e-163	1.1249	0.99	0.919	4.48586e-159	theca_1
Gpc3	9.23817e-157	0.721971	0.675	0.198	2.29273e-152	theca_1
Fez1	3.49655e-152	0.551231	0.574	0.128	8.67773e-148	theca_1
Rps201	6.6437e-146	0.554224	1	0.999	1.64883e-141	theca_1
Col4a1	1.57701e-145	0.851301	0.836	0.419	3.91382e-141	theca_1
Rpl15	1.07136e-142	0.5834	1	0.999	2.6589e-138	theca_1
Defb19	4.70082e-140	1.04197	0.817	0.423	1.16665e-135	theca_1
Vcam1	9.26678e-136	0.819721	0.478	0.084	2.29983e-131	theca_1
Rcn3	4.60797e-134	0.675506	0.894	0.549	1.14361e-129	theca_1
Tulp2	1.52557e-133	0.74811	0.704	0.287	3.78616e-129	theca_1
Rps8	1.15221e-132	0.491795	1	1	2.85957e-128	theca_1
Fabp5	7.09891e-129	1.11714	0.761	0.407	1.76181e-124	theca_1
Mid1ip1	1.55454e-128	0.958713	0.87	0.567	3.85806e-124	theca_1
Rbp11	5.52841e-127	0.941214	0.883	0.558	1.37204e-122	theca_1
Myl9	2.44283e-124	0.815805	0.903	0.56	6.06263e-120	theca_1
Rpl18	1.09968e-123	0.578556	1	0.998	2.72918e-119	theca_1
Hhip	1.77544e-122	0.704469	0.418	0.059	4.40628e-118	theca_1
Lama2	2.78764e-122	0.61534	0.679	0.249	6.91837e-118	theca_1
Gsta2	3.42773e-122	1.08373	0.553	0.155	8.50694e-118	theca_1
Rpl281	6.70747e-122	0.462579	1	1	1.66466e-117	theca_1
Scarb1	1.03059e-121	0.88447	0.889	0.613	2.55771e-117	theca_1
Rpl36	2.46047e-120	0.457327	1	0.998	6.1064e-116	theca_1
Rplp0	6.79657e-120	0.709429	0.999	0.999	1.68677e-115	theca_1
Rpl18a1	2.85253e-119	0.604491	1	0.999	7.07942e-115	theca_1
Rps24	1.70411e-118	0.501065	1	0.999	4.22925e-114	theca_1
Cox6c	1.19939e-117	0.453801	1	0.999	2.97665e-113	theca_1
Csrp2	1.68606e-117	1.09375	0.88	0.629	4.18446e-113	theca_1
Smoc2	1.03828e-116	0.913955	0.92	0.646	2.5768e-112	theca_1
Col4a2	4.47257e-116	0.633284	0.751	0.341	1.11e-111	theca_1
Mmd2	5.35185e-115	0.557294	0.663	0.268	1.32822e-110	theca_1
Rpl11	1.56037e-114	0.451467	1	0.998	3.87254e-110	theca_1
Slc25a3	9.44676e-114	0.656348	0.996	0.983	2.3445e-109	theca_1
Clca3a1	6.63724e-113	0.403316	0.409	0.061	1.64723e-108	theca_1
Trib2	1.21127e-112	0.777363	0.892	0.591	3.00613e-108	theca_1
Tsc22d1	2.6607e-111	0.620706	1	0.993	6.60332e-107	theca_1
Unc119	4.0419e-111	0.771827	0.929	0.723	1.00312e-106	theca_1
Atp5d	3.97056e-110	0.549334	0.981	0.921	9.85414e-106	theca_1
Ddit4l	4.28403e-110	0.952633	0.781	0.431	1.06321e-105	theca_1
Acaa2	9.3686e-110	0.573192	0.986	0.923	2.3251e-105	theca_1
Ctsf	1.72556e-106	0.786298	0.87	0.642	4.2825e-102	theca_1
Tpm21	2.30378e-106	0.652656	0.74	0.357	5.71753e-102	theca_1
Fn1	6.28572e-106	0.992166	0.455	0.111	1.55999e-101	theca_1
Parl	1.53776e-105	0.607213	0.841	0.574	3.81642e-101	theca_1
Rpl291	1.62803e-105	0.524829	0.997	0.988	4.04045e-101	theca_1
Rnd2	1.01943e-102	0.556439	0.789	0.42	2.53001e-98	theca_1
Mdh2	3.65505e-102	0.574542	0.975	0.89	9.07111e-98	theca_1
Col3a1	4.46211e-102	0.736442	0.985	0.873	1.10741e-97	theca_1
Rpl231	1.08118e-101	0.425005	1	1	2.68327e-97	theca_1
Gnao1	3.31651e-101	0.463458	0.554	0.184	8.23091e-97	theca_1
Snhg6	1.31142e-99	0.5726	0.898	0.666	3.25468e-95	theca_1
Rpl71	3.40508e-98	0.513844	1	0.996	8.45072e-94	theca_1
Bpifb4	7.25033e-98	0.891017	0.725	0.38	1.79939e-93	theca_1
Rpl32	1.60771e-97	0.469568	1	0.999	3.99002e-93	theca_1
Wfdc1	8.29873e-95	0.453489	0.366	0.062	2.05958e-90	theca_1
Gcsh	1.23514e-94	0.588183	0.893	0.67	3.06537e-90	theca_1
Rpl37a	2.48964e-94	0.38456	1	0.999	6.17878e-90	theca_1
Elovl6	7.25627e-94	0.77456	0.707	0.372	1.80086e-89	theca_1
Rps91	5.1175e-92	0.475354	1	0.996	1.27006e-87	theca_1
Ppp1ca	1.26757e-91	0.489318	0.969	0.875	3.14587e-87	theca_1
Rpl10a	3.64388e-91	0.578934	0.999	0.99	9.04338e-87	theca_1
Rplp2	4.06133e-91	0.384394	1	0.997	1.00794e-86	theca_1
Angptl4	1.02126e-90	0.548268	0.866	0.585	2.53455e-86	theca_1
Fkbp7	2.88099e-90	0.423065	0.665	0.296	7.15004e-86	theca_1
Galk1	2.39851e-89	0.517862	0.808	0.528	5.95262e-85	theca_1
Rpl35	7.17369e-89	0.461187	0.999	0.978	1.78037e-84	theca_1
Enpep	1.07688e-88	0.816723	0.357	0.07	2.67261e-84	theca_1
Plac8	1.06932e-87	0.705081	0.448	0.127	2.65383e-83	theca_1
Rpl37	2.13635e-87	0.371541	1	1	5.30199e-83	theca_1
Naca	3.60003e-87	0.388709	0.999	0.995	8.93456e-83	theca_1
Cpz	4.92165e-87	0.367026	0.345	0.059	1.22145e-82	theca_1
Mdk1	1.91677e-86	0.685647	0.692	0.3	4.75703e-82	theca_1
Rps2	2.78173e-86	0.533847	0.999	0.998	6.90371e-82	theca_1
Rps15a1	6.01554e-86	0.448965	1	0.998	1.49294e-81	theca_1
Rps10	3.22604e-85	0.375265	1	1	8.00639e-81	theca_1
Rpl241	4.92717e-85	0.371174	1	0.997	1.22283e-80	theca_1
Rpl81	6.359e-85	0.492273	1	0.997	1.57818e-80	theca_1
Ppib	1.69033e-84	0.425087	0.988	0.966	4.19506e-80	theca_1
Cst8	2.27517e-84	1.08861	0.738	0.443	5.64652e-80	theca_1
Rpl36a1	3.86531e-84	0.486428	0.998	0.982	9.59293e-80	theca_1
Uqcrh	2.78927e-82	0.382299	0.994	0.964	6.92241e-78	theca_1
Rps18	3.35197e-82	0.434506	1	0.999	8.31892e-78	theca_1
Rack1	1.06401e-81	0.454391	1	0.996	2.64066e-77	theca_1
Rpl341	1.11748e-81	0.457908	0.999	0.995	2.77336e-77	theca_1
Imp3	1.82797e-81	0.518368	0.942	0.803	4.53666e-77	theca_1
Rps26	2.30472e-81	0.446749	1	0.998	5.71986e-77	theca_1
Iqgap2	4.35183e-81	0.632568	0.603	0.29	1.08004e-76	theca_1
Eva1b	5.32863e-81	0.569768	0.918	0.679	1.32246e-76	theca_1
Gas6	6.89816e-81	0.534114	0.999	0.965	1.71198e-76	theca_1
Rpl41	8.91099e-81	0.454037	0.997	0.999	2.21153e-76	theca_1
Hacd1	1.52791e-80	0.39399	0.646	0.316	3.79197e-76	theca_1
Gsta4	2.57081e-80	0.963569	0.761	0.549	6.38024e-76	theca_1
Rps3	2.60919e-80	0.466842	1	1	6.47548e-76	theca_1
Insl3	1.06725e-79	0.624514	0.295	0.045	2.64871e-75	theca_1
Susd3	3.20537e-79	0.609423	0.803	0.521	7.95509e-75	theca_1
Rpl22l1	1.10476e-78	0.450128	0.998	0.971	2.7418e-74	theca_1
Cpxm1	1.90931e-78	0.530608	0.745	0.418	4.73852e-74	theca_1
Ssr4	2.21004e-78	0.468206	0.968	0.885	5.48487e-74	theca_1
Rpl7a	3.92184e-77	0.408457	0.999	0.988	9.73321e-73	theca_1
Cdon	4.23823e-77	0.383878	0.484	0.169	1.05184e-72	theca_1
Ech1	1.87308e-76	0.47526	0.978	0.932	4.64862e-72	theca_1
Rps71	3.14033e-76	0.47542	1	0.99	7.79368e-72	theca_1
Fads2	3.41323e-76	0.631746	0.491	0.201	8.47095e-72	theca_1
Ppp1r14a	6.76085e-76	0.546328	0.73	0.402	1.67791e-71	theca_1
Rpl33	7.54719e-76	0.537449	0.998	0.985	1.87306e-71	theca_1
Rpl13a	2.40808e-75	0.453602	0.977	0.923	5.97637e-71	theca_1
Rps11	5.35706e-75	0.330867	1	0.999	1.32951e-70	theca_1
Hspa12a	5.39661e-75	0.369968	0.38	0.102	1.33933e-70	theca_1
Psmb1	6.98406e-75	0.388865	0.98	0.934	1.7333e-70	theca_1
Lamb1	1.1223e-74	0.4577	0.829	0.506	2.78533e-70	theca_1
Prmt1	5.60909e-73	0.434131	0.956	0.847	1.39206e-68	theca_1
Svil	1.1954e-72	0.473075	0.757	0.465	2.96675e-68	theca_1
Morf4l2	1.97542e-71	0.423523	0.924	0.762	4.90259e-67	theca_1
Mpp6	3.41322e-71	0.391176	0.683	0.371	8.47094e-67	theca_1
Rpl61	1.13208e-70	0.387791	1	0.999	2.8096e-66	theca_1
Rpl39	1.52162e-70	0.351385	1	0.997	3.77635e-66	theca_1
Fxyd6	2.87527e-70	0.581248	0.808	0.559	7.13584e-66	theca_1
Rps4x1	9.55805e-70	0.492441	0.999	0.994	2.37212e-65	theca_1
Ccnjl	1.05842e-69	0.256305	0.324	0.072	2.6268e-65	theca_1
Eif5a	1.11451e-69	0.487786	0.984	0.949	2.76598e-65	theca_1
Ssr2	1.15292e-69	0.490971	0.961	0.872	2.86132e-65	theca_1
Dynll11	4.36283e-69	0.49219	0.969	0.868	1.08277e-64	theca_1
Btf31	8.75234e-69	0.38372	0.994	0.977	2.17216e-64	theca_1
Rpl19	1.17822e-68	0.359989	1	0.999	2.92411e-64	theca_1
Igfbp41	2.42526e-68	0.501643	0.71	0.389	6.019e-64	theca_1
Peg10	7.3652e-68	0.590328	0.52	0.217	1.82789e-63	theca_1
Uba521	1.11739e-67	0.540164	0.974	0.896	2.77313e-63	theca_1
Slc25a35	1.22934e-67	0.411911	0.643	0.339	3.05097e-63	theca_1
Fndc4	2.58036e-67	0.333826	0.407	0.132	6.40393e-63	theca_1
Slc25a4	1.88534e-66	0.369167	0.991	0.955	4.67905e-62	theca_1
Rps131	3.72366e-66	0.420372	0.999	0.99	9.24138e-62	theca_1
Rps14	2.10685e-65	0.343922	1	1	5.22878e-61	theca_1
Stc1	2.78145e-65	0.75906	0.561	0.251	6.903e-61	theca_1
Vdac1	5.08803e-65	0.391539	0.941	0.833	1.26275e-60	theca_1
Glipr2	8.13631e-65	0.25275	0.265	0.044	2.01927e-60	theca_1
Bst2	8.2759e-65	0.507173	0.982	0.904	2.05391e-60	theca_1
Ccdc8	9.56652e-65	0.372501	0.684	0.377	2.37422e-60	theca_1
Klhl23	1.11894e-64	0.421621	0.747	0.45	2.77699e-60	theca_1
Mycn	4.26502e-64	0.345551	0.313	0.073	1.05849e-59	theca_1
Psmd8	6.6012e-64	0.397681	0.926	0.786	1.63829e-59	theca_1
Rpl261	1.5527e-63	0.317952	1	0.997	3.8535e-59	theca_1
Atpif1	2.35867e-63	0.363188	0.999	0.984	5.85373e-59	theca_1
Rps191	3.33397e-63	0.413056	1	0.999	8.27425e-59	theca_1
Cebpa	3.65002e-63	0.489331	0.706	0.426	9.05863e-59	theca_1
Il11ra1	1.00199e-62	0.369333	0.755	0.461	2.48675e-58	theca_1
Pebp1	1.38634e-62	0.358258	0.997	0.985	3.44061e-58	theca_1
Tbx2	2.03261e-62	0.272045	0.417	0.141	5.04452e-58	theca_1
Gm100761	3.61033e-62	0.559987	0.976	0.895	8.96013e-58	theca_1
Sec61g	3.8761e-62	0.422419	0.992	0.963	9.6197e-58	theca_1
Rpsa1	4.49859e-62	0.534413	1	0.997	1.11646e-57	theca_1
Pak3	5.98835e-62	0.5312	0.743	0.465	1.48619e-57	theca_1
Col6a21	1.6562e-61	0.48881	0.591	0.289	4.11035e-57	theca_1
Rpl4	1.71307e-61	0.387949	0.996	0.983	4.25149e-57	theca_1
Rbm31	2.90026e-61	0.507023	0.958	0.899	7.19786e-57	theca_1
Cox7c	3.27898e-61	0.306718	0.997	0.995	8.13776e-57	theca_1
Rps3a11	9.35335e-61	0.389773	1	0.999	2.32131e-56	theca_1
Hspe1	1.06504e-60	0.550048	0.997	0.983	2.64321e-56	theca_1
Rps121	1.9726e-60	0.427078	0.999	0.992	4.89559e-56	theca_1
Rpl31	4.22384e-60	0.296397	0.995	0.989	1.04827e-55	theca_1
Cd24a	1.21557e-59	0.338371	0.276	0.059	3.0168e-55	theca_1
Apoe	1.41082e-59	0.315149	0.99	0.906	3.50137e-55	theca_1
Grb14	1.56683e-59	0.522279	0.949	0.823	3.88855e-55	theca_1
Rpl131	3.66556e-59	0.365017	1	1	9.09718e-55	theca_1
Gm10600	5.14197e-59	0.264006	0.309	0.076	1.27613e-54	theca_1
Rplp11	1.22721e-58	0.384983	1	0.998	3.04568e-54	theca_1
Gapdh	3.87744e-58	0.384084	0.998	0.98	9.62303e-54	theca_1
Tspan6	6.46846e-58	0.345676	0.808	0.519	1.60534e-53	theca_1
Rps17	7.41823e-58	0.274218	0.998	0.997	1.84106e-53	theca_1
Col6a31	9.16428e-58	0.397086	0.502	0.219	2.27439e-53	theca_1
Serpinh1	1.55534e-57	0.442271	0.979	0.925	3.86005e-53	theca_1
Lap3	3.66433e-57	0.654982	0.837	0.65	9.09414e-53	theca_1
Pbx1	1.30253e-56	0.462618	0.966	0.887	3.23263e-52	theca_1
Oaz1	1.7224e-56	0.368903	0.989	0.959	4.27466e-52	theca_1
Fau	1.94197e-56	0.333625	0.999	0.996	4.81958e-52	theca_1
Rpl121	2.61517e-56	0.366028	1	0.999	6.49032e-52	theca_1
Cdc42ep5	3.27296e-56	0.426953	0.945	0.822	8.12282e-52	theca_1
Ubb	1.26314e-55	0.310424	1	0.999	3.13486e-51	theca_1
Rps28	1.68375e-55	0.32093	0.999	0.996	4.17874e-51	theca_1
Eif3h	1.93618e-55	0.37005	0.972	0.924	4.80522e-51	theca_1
Npm11	1.74341e-54	0.399786	0.999	0.989	4.3268e-50	theca_1
Spink4	2.38866e-54	0.364173	0.361	0.128	5.92819e-50	theca_1
Rpl10	2.55435e-54	0.342889	0.999	0.989	6.33938e-50	theca_1
Rpl171	4.75567e-54	0.357491	1	0.999	1.18026e-49	theca_1
Prdx2	8.32742e-54	0.290966	0.995	0.983	2.0667e-49	theca_1
Atp5b	1.07315e-53	0.301937	0.996	0.985	2.66333e-49	theca_1
Got1	1.16712e-53	0.421352	0.688	0.44	2.89656e-49	theca_1
Rps291	2.27771e-53	0.302856	1	1	5.65282e-49	theca_1
Sfr1	4.68596e-53	0.350539	0.964	0.891	1.16296e-48	theca_1
Lrrc42	6.15415e-53	0.263464	0.584	0.3	1.52734e-48	theca_1
Pja1	6.69159e-53	0.444096	0.914	0.789	1.66072e-48	theca_1
Sfn	2.40298e-52	0.350543	0.304	0.09	5.96372e-48	theca_1
Arf5	4.30253e-52	0.33912	0.982	0.949	1.0678e-47	theca_1
Etfb	4.71846e-52	0.369955	0.967	0.904	1.17103e-47	theca_1
Aoc3	5.39717e-52	0.339544	0.613	0.314	1.33947e-47	theca_1
Ostc	1.45929e-51	0.391701	0.927	0.804	3.62167e-47	theca_1
Cks1b	2.00245e-51	0.328168	0.709	0.432	4.96969e-47	theca_1
Fbn11	2.79379e-51	0.286619	0.583	0.287	6.93363e-47	theca_1
Pde10a	3.69264e-51	0.47334	0.389	0.158	9.16439e-47	theca_1
Eci2	7.59611e-51	0.391354	0.882	0.7	1.8852e-46	theca_1
Hadha	1.13357e-50	0.383285	0.961	0.871	2.81329e-46	theca_1
Timm8a1	2.56114e-50	0.324151	0.67	0.422	6.35624e-46	theca_1
Ralgps2	3.95384e-50	0.38109	0.806	0.574	9.81263e-46	theca_1
Hspa8	4.38406e-50	0.300716	0.999	0.997	1.08804e-45	theca_1
Creb3	6.15252e-50	0.356873	0.684	0.436	1.52693e-45	theca_1
H1fx1	9.15735e-50	0.320886	0.48	0.21	2.27267e-45	theca_1
Cav1	1.31659e-49	0.485267	0.7	0.463	3.2675e-45	theca_1
Rtn4rl1	1.65036e-49	0.295754	0.559	0.284	4.09585e-45	theca_1
Mrps11	1.31548e-48	0.352404	0.901	0.728	3.26475e-44	theca_1
Tpm1	1.95451e-48	0.619154	0.955	0.895	4.85071e-44	theca_1
Copz2	3.82534e-48	0.357138	0.785	0.557	9.49374e-44	theca_1
Anxa3	9.94542e-48	0.395113	0.648	0.385	2.46825e-43	theca_1
Phb2	2.77164e-47	0.347986	0.944	0.822	6.87865e-43	theca_1
Eef1b21	7.41972e-47	0.409369	0.994	0.969	1.84143e-42	theca_1
Gadd45gip1	1.11739e-46	0.361763	0.929	0.804	2.77313e-42	theca_1
Snx6	1.13955e-46	0.321555	0.862	0.659	2.82813e-42	theca_1
Ndufs3	1.24004e-46	0.333345	0.964	0.875	3.07752e-42	theca_1
Rgs3	1.45006e-46	0.275312	0.478	0.222	3.59876e-42	theca_1
Gab2	1.46995e-46	0.271734	0.606	0.336	3.64813e-42	theca_1
Tomm20	1.66323e-46	0.340862	0.974	0.925	4.12781e-42	theca_1
Cox4i1	1.88574e-46	0.25126	1	0.998	4.68003e-42	theca_1
Ran	4.81924e-46	0.406012	0.962	0.876	1.19604e-41	theca_1
Hpgd	4.85823e-46	0.663462	0.345	0.128	1.20572e-41	theca_1
Idh21	6.17139e-46	0.341435	0.831	0.619	1.53161e-41	theca_1
Rps61	6.35358e-46	0.379988	0.999	0.993	1.57683e-41	theca_1
Acad8	9.36623e-46	0.348824	0.788	0.56	2.32451e-41	theca_1
Prdx5	1.30301e-45	0.327647	0.961	0.868	3.23381e-41	theca_1
Chchd2	1.45882e-45	0.287293	0.999	0.995	3.62051e-41	theca_1
Pgp	1.55268e-45	0.398882	0.78	0.584	3.85344e-41	theca_1
Tmem1001	1.70152e-45	0.439884	0.494	0.227	4.22282e-41	theca_1
Psmb4	2.47974e-45	0.315387	0.97	0.9	6.15421e-41	theca_1
Gpx8	2.71097e-45	0.324174	0.839	0.651	6.72809e-41	theca_1
Odc1	2.72242e-45	0.421364	0.671	0.443	6.75651e-41	theca_1
Ppia	6.1292e-45	0.274647	1	0.999	1.52114e-40	theca_1
Cycs	6.853e-45	0.386377	0.857	0.691	1.70078e-40	theca_1
Tpt1	6.99788e-45	0.259302	1	1	1.73673e-40	theca_1
Atp5g1	8.85094e-45	0.324521	0.974	0.939	2.19663e-40	theca_1
Rpl27a1	8.92848e-45	0.264449	1	1	2.21587e-40	theca_1
Eif4e3	1.05664e-44	0.319585	0.629	0.381	2.62238e-40	theca_1
Rps231	1.22316e-44	0.276216	0.999	0.998	3.03564e-40	theca_1
Eif3k	2.27299e-44	0.298667	0.983	0.932	5.6411e-40	theca_1
Rps27a1	1.06056e-43	0.330833	0.999	0.999	2.63209e-39	theca_1
Rps51	1.11219e-43	0.379143	1	0.996	2.76025e-39	theca_1
Prkar2b	2.38859e-43	0.864606	0.851	0.781	5.92801e-39	theca_1
Mrpl54	5.22348e-43	0.298931	0.913	0.763	1.29636e-38	theca_1
Mcrip2	6.07093e-43	0.345694	0.833	0.592	1.50668e-38	theca_1
Anp32b	6.24789e-43	0.319786	0.975	0.903	1.5506e-38	theca_1
Slc16a1	7.37845e-43	0.263814	0.458	0.216	1.83118e-38	theca_1
Eif4e2	7.75626e-43	0.284782	0.818	0.596	1.92495e-38	theca_1
Adck5	2.19971e-42	0.340524	0.849	0.629	5.45924e-38	theca_1
Hk2	3.2633e-42	0.27875	0.498	0.262	8.09886e-38	theca_1
Eef1a11	3.83508e-42	0.307382	1	1	9.51791e-38	theca_1
Blvrb	5.43536e-42	0.320264	0.852	0.649	1.34895e-37	theca_1
Mrpl17	6.59343e-42	0.320935	0.901	0.744	1.63636e-37	theca_1
Pgls	2.33684e-41	0.316408	0.948	0.85	5.79958e-37	theca_1
Rpl301	2.75244e-41	0.259261	1	0.995	6.83101e-37	theca_1
Rpl36al	2.8388e-41	0.306405	0.959	0.899	7.04534e-37	theca_1
Ndufb5	3.29557e-41	0.275171	0.975	0.928	8.17895e-37	theca_1
Traf3ip2	3.45494e-41	0.330841	0.448	0.225	8.57447e-37	theca_1
Rcn11	3.51133e-41	0.278078	0.699	0.452	8.71443e-37	theca_1
Grb10	4.19463e-41	0.250849	0.538	0.296	1.04102e-36	theca_1
Rpl91	4.4496e-41	0.351689	0.997	0.985	1.1043e-36	theca_1
Rps15	6.47718e-41	0.292114	1	0.996	1.60751e-36	theca_1
Mrfap1	1.3626e-40	0.268854	0.976	0.93	3.38171e-36	theca_1
Cxxc4	2.13488e-40	0.325718	0.782	0.503	5.29835e-36	theca_1
Ptov1	2.16502e-40	0.287249	0.968	0.912	5.37314e-36	theca_1
1700016F12Rik	2.23694e-40	0.300612	0.342	0.135	5.55165e-36	theca_1
Slc45a3	2.3902e-40	0.383654	0.604	0.373	5.932e-36	theca_1
Tmem214	2.49824e-40	0.272493	0.603	0.361	6.20013e-36	theca_1
Blmh	3.38609e-40	0.315151	0.871	0.691	8.40361e-36	theca_1
Yif1b	1.23806e-39	0.259742	0.753	0.528	3.07261e-35	theca_1
Atp5g2	1.75485e-39	0.283802	0.991	0.964	4.3552e-35	theca_1
Prpf19	1.07762e-38	0.303784	0.833	0.641	2.67445e-34	theca_1
Rpl141	1.42489e-38	0.299361	0.999	0.997	3.53629e-34	theca_1
Ubxn1	1.53513e-38	0.284167	0.969	0.895	3.80989e-34	theca_1
Eif3i	1.54485e-38	0.313398	0.927	0.819	3.83401e-34	theca_1
Mob4	2.28212e-38	0.444223	0.795	0.624	5.66376e-34	theca_1
Echs1	4.88013e-38	0.331965	0.945	0.829	1.21115e-33	theca_1
Col6a1	1.30195e-37	0.392641	0.909	0.757	3.23118e-33	theca_1
Msn	1.34123e-37	0.349645	0.773	0.573	3.32868e-33	theca_1
Mcrip1	5.36061e-37	0.280389	0.845	0.659	1.3304e-32	theca_1
Psmb6	5.40741e-37	0.275846	0.965	0.919	1.34201e-32	theca_1
Psmd6	5.6296e-37	0.288524	0.806	0.614	1.39715e-32	theca_1
Snrpb	5.69778e-37	0.267621	0.961	0.889	1.41408e-32	theca_1
Psmc5	1.29197e-36	0.304129	0.907	0.776	3.20642e-32	theca_1
Ppic	1.85132e-36	0.285775	0.906	0.711	4.59461e-32	theca_1
Itm2c	2.38071e-36	0.291206	0.91	0.779	5.90844e-32	theca_1
Bcl7c	3.27588e-36	0.26098	0.877	0.693	8.13007e-32	theca_1
2310039H08Rik	3.46695e-36	0.289999	0.808	0.624	8.60428e-32	theca_1
Spats2l	8.1357e-36	0.273789	0.372	0.166	2.01912e-31	theca_1
Hspd1	9.64486e-36	0.452381	0.986	0.963	2.39366e-31	theca_1
Calm1	1.08875e-35	0.329597	0.969	0.92	2.70206e-31	theca_1
Tex261	1.60422e-35	0.362957	0.776	0.59	3.98136e-31	theca_1
Sec61b	1.61282e-35	0.34861	0.966	0.929	4.00271e-31	theca_1
Txn2	1.84803e-35	0.279068	0.878	0.718	4.58644e-31	theca_1
Psma7	2.00305e-35	0.283902	0.978	0.927	4.97117e-31	theca_1
Mpnd	4.70918e-35	0.255957	0.715	0.498	1.16873e-30	theca_1
Xist	5.63695e-35	0.38456	0.969	0.89	1.39898e-30	theca_1
Gemin7	6.49069e-35	0.287681	0.849	0.677	1.61086e-30	theca_1
1110008P14Rik	7.37668e-35	0.537156	0.788	0.622	1.83075e-30	theca_1
Slc29a1	1.15307e-34	0.265159	0.687	0.445	2.86169e-30	theca_1
Nr5a1	2.00317e-34	0.30669	0.878	0.686	4.97146e-30	theca_1
Ryr2	2.70011e-34	0.262126	0.354	0.162	6.70114e-30	theca_1
Ndufa11	4.08602e-34	0.270999	0.953	0.884	1.01407e-29	theca_1
Eps8	4.15979e-34	0.273971	0.62	0.388	1.03238e-29	theca_1
Pex19	5.60993e-34	0.253675	0.723	0.529	1.39227e-29	theca_1
Erp29	6.60438e-34	0.289763	0.917	0.778	1.63907e-29	theca_1
Prkra	6.61661e-34	0.260078	0.707	0.5	1.64211e-29	theca_1
2310033P09Rik	7.76875e-34	0.260327	0.634	0.422	1.92805e-29	theca_1
Fdps	8.02914e-34	0.327191	0.727	0.539	1.99267e-29	theca_1
Atp5g3	9.49187e-34	0.286783	0.989	0.95	2.35569e-29	theca_1
Id1	2.95448e-33	0.268175	0.614	0.38	7.33244e-29	theca_1
Cdk41	3.13081e-33	0.299257	0.94	0.856	7.77004e-29	theca_1
Slc7a1	3.35774e-33	0.256141	0.399	0.207	8.33324e-29	theca_1
Srm	1.42324e-32	0.334763	0.633	0.438	3.5322e-28	theca_1
1110065P20Rik	1.93063e-32	0.263907	0.804	0.626	4.79143e-28	theca_1
Ndufc1	2.98333e-32	0.280704	0.976	0.919	7.40404e-28	theca_1
Hsd17b10	3.56106e-32	0.273561	0.945	0.865	8.83783e-28	theca_1
Cst3	3.83513e-32	0.392172	0.996	0.99	9.51803e-28	theca_1
Rhox8	6.21414e-32	0.366155	0.317	0.139	1.54223e-27	theca_1
Eif2s2	9.94956e-32	0.250734	0.974	0.926	2.46928e-27	theca_1
Tfpi	4.14211e-31	0.270045	0.758	0.551	1.02799e-26	theca_1
Scrn2	5.28601e-31	0.261544	0.621	0.421	1.31188e-26	theca_1
Cyc1	7.2005e-31	0.278605	0.929	0.842	1.78702e-26	theca_1
Impdh21	8.35589e-31	0.327593	0.794	0.632	2.07376e-26	theca_1
Gja1	8.43332e-31	0.339788	0.96	0.833	2.09298e-26	theca_1
Psma4	8.87147e-31	0.255515	0.953	0.885	2.20172e-26	theca_1
Net1	1.35415e-30	0.250242	0.566	0.353	3.36073e-26	theca_1
Gpi1	1.39396e-30	0.261608	0.91	0.78	3.45954e-26	theca_1
Gstm5	2.00596e-30	0.256628	0.828	0.677	4.9784e-26	theca_1
Srp19	2.26378e-30	0.257069	0.849	0.693	5.61824e-26	theca_1
Uqcrq	2.30882e-30	0.331487	0.979	0.934	5.73003e-26	theca_1
Pcnt	2.54244e-30	0.27968	0.517	0.316	6.30983e-26	theca_1
Mpv17l2	3.61783e-30	0.272271	0.638	0.435	8.97874e-26	theca_1
Pop4	4.99435e-30	0.251534	0.706	0.505	1.2395e-25	theca_1
Cald11	7.77079e-30	0.316389	0.908	0.753	1.92856e-25	theca_1
Hnrnpa11	1.22517e-29	0.317598	0.959	0.885	3.04062e-25	theca_1
Mt3	1.29552e-29	0.442838	0.641	0.449	3.21522e-25	theca_1
Cops6	2.42156e-29	0.253489	0.847	0.681	6.00983e-25	theca_1
Phgdh	3.27673e-29	0.327634	0.569	0.365	8.1322e-25	theca_1
Armcx2	3.52109e-29	0.283571	0.709	0.5	8.73863e-25	theca_1
Cyba	5.75416e-28	0.288878	0.858	0.711	1.42807e-23	theca_1
Ube2m	9.65937e-28	0.258461	0.917	0.807	2.39726e-23	theca_1
Gadd45g	3.42694e-27	0.393198	0.691	0.512	8.50497e-23	theca_1
Acads	1.26843e-26	0.252281	0.865	0.69	3.148e-22	theca_1
Ifitm11	1.4476e-26	0.40071	0.462	0.256	3.59266e-22	theca_1
Psmb3	5.96071e-26	0.275424	0.948	0.892	1.47933e-21	theca_1
Tdrd5	1.38623e-25	0.285634	0.658	0.447	3.44034e-21	theca_1
Cope	1.97277e-25	0.25231	0.914	0.792	4.89602e-21	theca_1
Ifitm21	2.00224e-25	0.253505	0.986	0.929	4.96916e-21	theca_1
Fmc1	2.31868e-25	0.259497	0.95	0.842	5.7545e-21	theca_1
Nap1l11	4.01528e-25	0.254516	0.931	0.833	9.96512e-21	theca_1
Pla2g1b	7.04954e-25	0.332877	0.281	0.134	1.74955e-20	theca_1
Plagl1	1.25638e-24	0.293743	0.476	0.288	3.11807e-20	theca_1
Eef1g1	2.7555e-24	0.259346	0.987	0.957	6.83861e-20	theca_1
Raly	4.99141e-24	0.280081	0.922	0.817	1.23877e-19	theca_1
Aprt	7.07759e-24	0.31607	0.889	0.771	1.75652e-19	theca_1
Cyb5r3	7.42245e-24	0.314435	0.905	0.817	1.8421e-19	theca_1
Dtx4	1.45183e-23	0.257915	0.58	0.394	3.60314e-19	theca_1
Acsbg1	2.84221e-23	0.255773	0.984	0.874	7.0538e-19	theca_1
Ptch11	3.45593e-23	0.292367	0.591	0.399	8.57694e-19	theca_1
Fads1	1.49357e-22	0.387004	0.607	0.449	3.70675e-18	theca_1
Sftpc	3.22215e-22	0.315226	0.397	0.231	7.99672e-18	theca_1
Ptn	4.69723e-22	0.314562	0.408	0.239	1.16576e-17	theca_1
Manf	2.67162e-20	0.294232	0.925	0.863	6.63043e-16	theca_1
Prkar1a	9.91787e-20	0.265039	0.965	0.91	2.46142e-15	theca_1
Fbxo32	1.2411e-19	0.283028	0.398	0.249	3.08017e-15	theca_1
Aebp1	5.2087e-18	0.276415	0.952	0.836	1.29269e-13	theca_1
Pld3	6.23407e-15	0.261149	0.687	0.58	1.54717e-10	theca_1
Eprs	4.78605e-11	0.254927	0.833	0.739	1.1878e-06	theca_1
Serpina3g	4.52115e-05	0.311965	0.35	0.284	1	theca_1
Mgarp	0	2.00938	0.992	0.776	0	theca_2
Cpe	6.67665e-304	1.5544	0.997	0.973	1.65701e-299	theca_2
Abcb1b	5.89844e-279	2.70391	0.666	0.094	1.46387e-274	theca_2
Mgst1	4.84941e-278	1.26539	0.999	0.939	1.20353e-273	theca_2
Me1	7.14887e-273	1.6332	0.992	0.84	1.77421e-268	theca_2
Dnajc15	1.44999e-243	1.38694	0.985	0.898	3.59858e-239	theca_2
Mgst2	7.20657e-243	1.29411	0.608	0.083	1.78853e-238	theca_2
Mt1	6.06555e-240	1.76203	0.995	0.941	1.50535e-235	theca_2
mt-Nd2	2.62479e-238	1.2037	1	0.999	6.5142e-234	theca_2
Efhd1	9.42455e-237	1.19355	0.784	0.283	2.33899e-232	theca_2
mt-Nd4	1.30052e-230	1.10769	1	0.999	3.22762e-226	theca_2
Tmem178	4.71129e-221	1.08491	0.518	0.04	1.16925e-216	theca_2
Mt2	1.68705e-209	1.65129	0.903	0.549	4.18691e-205	theca_2
Prlr	2.54894e-203	1.23227	0.971	0.734	6.32597e-199	theca_2
mt-Nd4l	1.91182e-199	1.12704	0.988	0.934	4.74474e-195	theca_2
mt-Nd5	1.11881e-194	1.10142	0.997	0.973	2.77666e-190	theca_2
Tmem86a	9.74802e-191	1.24654	0.983	0.84	2.41926e-186	theca_2
Idh1	1.13027e-176	1.09053	0.971	0.882	2.8051e-172	theca_2
Dhrs7	4.22268e-176	0.97931	0.923	0.729	1.04799e-171	theca_2
Tst	9.52509e-174	0.935761	0.951	0.86	2.36394e-169	theca_2
mt-Atp6	1.5728e-163	0.787576	1	1	3.90338e-159	theca_2
Cyp11a1	9.77303e-154	1.19969	0.993	0.809	2.42547e-149	theca_2
Star	2.02508e-150	1.66064	0.826	0.496	5.02584e-146	theca_2
mt-Nd3	1.92211e-146	0.912613	0.997	0.981	4.77029e-142	theca_2
mt-Cytb	4.12073e-146	0.711999	1	1	1.02268e-141	theca_2
Chchd101	1.28346e-142	1.23215	0.921	0.729	3.1853e-138	theca_2
Tbx3	1.47562e-142	0.98773	0.785	0.444	3.66219e-138	theca_2
H2-K1	4.66269e-142	0.785717	0.861	0.561	1.15719e-137	theca_2
Cebpb	5.88446e-141	1.06321	0.873	0.596	1.46041e-136	theca_2
Aldh1a1	1.55685e-140	1.04209	0.996	0.91	3.8638e-136	theca_2
Wnt5a	1.60757e-140	0.809743	0.679	0.294	3.98967e-136	theca_2
Dbi	7.17458e-140	0.804574	0.991	0.961	1.78059e-135	theca_2
Ctsb	1.23295e-138	0.79291	0.976	0.923	3.05995e-134	theca_2
Gstm1	1.24024e-138	0.934194	0.993	0.99	3.07802e-134	theca_2
Slc7a8	7.06567e-137	0.85403	0.782	0.428	1.75356e-132	theca_2
Hsd3b1	4.61507e-136	0.944561	0.997	0.93	1.14537e-131	theca_2
Wnt4	1.01024e-133	1.94984	0.718	0.357	2.50721e-129	theca_2
mt-Atp8	3.35012e-133	0.850102	0.943	0.824	8.31433e-129	theca_2
Abhd2	4.95446e-133	0.879276	0.797	0.451	1.2296e-128	theca_2
mt-Nd1	6.67414e-133	0.80761	1	1	1.65639e-128	theca_2
mt-Co2	1.02014e-130	0.661625	1	1	2.53179e-126	theca_2
Rbm47	2.28214e-129	0.706779	0.664	0.303	5.66382e-125	theca_2
Cited2	1.01416e-125	1.06152	0.933	0.784	2.51695e-121	theca_2
Gm42418	1.43059e-125	1.12942	1	1	3.55043e-121	theca_2
Coro2a	7.15008e-121	0.452077	0.316	0.025	1.77451e-116	theca_2
Ggh	9.42628e-121	0.888834	0.876	0.679	2.33941e-116	theca_2
Tmem176a	1.74046e-120	0.80211	0.98	0.931	4.31946e-116	theca_2
Lsr	8.74225e-120	0.45943	0.382	0.057	2.16965e-115	theca_2
Fxyd1	1.00609e-119	0.718645	0.981	0.915	2.49691e-115	theca_2
Adh1	9.74824e-119	1.09809	0.561	0.177	2.41932e-114	theca_2
Aplp2	4.48965e-118	0.66423	0.968	0.909	1.11424e-113	theca_2
mt-Co1	1.03166e-116	0.652839	1	0.999	2.56038e-112	theca_2
mt-Co3	4.31691e-116	0.628921	1	1	1.07137e-111	theca_2
Acsl4	8.41343e-114	0.682183	0.614	0.269	2.08804e-109	theca_2
Usp3	3.30231e-113	0.816469	0.808	0.588	8.19566e-109	theca_2
Lamp1	2.8741e-112	0.601748	0.94	0.903	7.13294e-108	theca_2
Lamp2	3.05685e-112	0.623584	0.953	0.876	7.58648e-108	theca_2
Tmem176b	3.40147e-112	0.669198	0.992	0.99	8.44176e-108	theca_2
Mgat4b	6.78097e-112	0.752427	0.859	0.677	1.6829e-107	theca_2
Dync1i1	2.0416e-110	0.656785	0.577	0.232	5.06684e-106	theca_2
Zbtb20	5.90387e-109	0.769403	0.965	0.892	1.46522e-104	theca_2
Zfp503	2.0768e-105	0.766102	0.816	0.557	5.1542e-101	theca_2
Fosl2	7.22006e-104	1.00488	0.777	0.542	1.79187e-99	theca_2
Hao2	3.24984e-103	1.18374	0.815	0.542	8.06545e-99	theca_2
Arsb	1.97899e-101	0.632786	0.561	0.243	4.91146e-97	theca_2
Slc25a30	5.1927e-101	0.634665	0.568	0.253	1.28872e-96	theca_2
C2	7.92922e-100	0.717103	0.671	0.381	1.96787e-95	theca_2
Pak6	1.73875e-97	0.420413	0.409	0.104	4.31524e-93	theca_2
Ptp4a2	2.32225e-97	0.599118	0.946	0.901	5.76337e-93	theca_2
Serinc3	5.12635e-97	0.727831	0.992	0.968	1.27226e-92	theca_2
Timp3	2.68544e-96	0.714873	0.829	0.628	6.66473e-92	theca_2
Aldh1a2	3.71903e-96	0.744647	0.647	0.303	9.2299e-92	theca_2
Emp3	1.03137e-95	0.712585	0.978	0.958	2.55967e-91	theca_2
Gm2a	2.95426e-95	1.28138	0.85	0.753	7.33189e-91	theca_2
Oat	3.20793e-95	0.628493	0.896	0.783	7.96143e-91	theca_2
Ncoa7	2.75492e-93	0.740152	0.676	0.403	6.83716e-89	theca_2
Tmem159	3.02895e-90	0.71259	0.789	0.565	7.51725e-86	theca_2
Sqstm1	5.69648e-90	0.585659	0.947	0.886	1.41375e-85	theca_2
Cobll1	9.03978e-90	0.579725	0.608	0.302	2.24349e-85	theca_2
Lars2	2.27637e-89	0.861867	0.961	0.897	5.64949e-85	theca_2
Lgals3	2.39688e-89	0.864883	0.342	0.076	5.94859e-85	theca_2
Sorbs2	1.10089e-88	0.707301	0.74	0.437	2.73218e-84	theca_2
Mbnl1	1.02474e-87	0.613337	0.88	0.753	2.54321e-83	theca_2
C1s1	2.12258e-87	0.637881	0.666	0.355	5.26783e-83	theca_2
Hs3st1	1.2477e-85	0.646014	0.564	0.262	3.09654e-81	theca_2
Itm2b1	7.17541e-84	0.448782	0.998	0.998	1.78079e-79	theca_2
Efemp1	9.15678e-84	0.491694	0.297	0.051	2.27253e-79	theca_2
Rock2	2.69298e-83	0.662675	0.787	0.617	6.68344e-79	theca_2
Akr1b3	4.457e-83	0.611911	0.913	0.827	1.10614e-78	theca_2
Psap	8.02986e-83	0.784696	0.974	0.95	1.99285e-78	theca_2
Gpx3	9.61565e-83	3.36594	0.642	0.434	2.38641e-78	theca_2
Frmd5	1.21469e-82	0.604714	0.597	0.307	3.01462e-78	theca_2
Neat1	1.44896e-82	1.06445	0.633	0.354	3.59602e-78	theca_2
Mia2	2.75829e-82	0.592789	0.766	0.577	6.84552e-78	theca_2
H2-T23	1.29919e-81	0.627985	0.44	0.157	3.22433e-77	theca_2
Cp	2.41031e-81	0.561766	0.31	0.063	5.9819e-77	theca_2
Tspo	9.48371e-81	0.817374	0.864	0.798	2.35367e-76	theca_2
Acss1	1.0028e-78	0.318627	0.278	0.047	2.48875e-74	theca_2
Sdsl	2.9254e-78	0.471949	0.53	0.236	7.26026e-74	theca_2
Fkbp5	1.96969e-76	0.711676	0.784	0.639	4.88837e-72	theca_2
Ggt5	2.44173e-75	0.367557	0.334	0.082	6.05989e-71	theca_2
Lix1	6.61736e-75	0.431481	0.378	0.117	1.6423e-70	theca_2
Clu	8.38035e-75	0.58679	0.992	0.943	2.07983e-70	theca_2
Runx2	2.13276e-74	0.369685	0.251	0.037	5.29309e-70	theca_2
Zeb2	3.22869e-74	0.651941	0.898	0.756	8.01297e-70	theca_2
Rnf130	7.98191e-74	0.606736	0.85	0.723	1.98095e-69	theca_2
Ephx1	2.29841e-73	0.643731	0.832	0.576	5.7042e-69	theca_2
Fth1	2.40402e-73	0.551293	0.999	1	5.96629e-69	theca_2
Clstn3	3.41344e-73	0.402207	0.356	0.103	8.47149e-69	theca_2
Nrip1	8.54199e-73	0.667918	0.918	0.829	2.11995e-68	theca_2
Cyb5b	7.84441e-72	0.603398	0.784	0.622	1.94683e-67	theca_2
Gamt	1.55984e-71	0.621477	0.915	0.849	3.87122e-67	theca_2
Sod3	6.09022e-71	0.51037	0.639	0.371	1.51147e-66	theca_2
Kcnd2	7.05317e-71	0.382801	0.297	0.065	1.75045e-66	theca_2
Acsf2	1.91325e-70	0.468937	0.57	0.305	4.7483e-66	theca_2
Fdxr	4.76235e-70	0.53552	0.963	0.87	1.18192e-65	theca_2
Tnrc18	1.28361e-69	0.600131	0.754	0.556	3.18566e-65	theca_2
Acadsb	4.11095e-69	0.563832	0.757	0.566	1.02026e-64	theca_2
Nr1d1	1.06852e-68	0.480952	0.441	0.177	2.65185e-64	theca_2
Dbp	6.73655e-68	0.895517	0.723	0.565	1.67188e-63	theca_2
Aes	7.80498e-68	0.429142	0.995	0.985	1.93704e-63	theca_2
Tmem205	1.23653e-67	0.535307	0.869	0.772	3.06881e-63	theca_2
Strbp	3.71314e-67	0.512741	0.669	0.431	9.21528e-63	theca_2
Prss35	4.9072e-67	0.914133	0.963	0.858	1.21787e-62	theca_2
Folr1	1.00368e-66	0.87123	0.79	0.61	2.49094e-62	theca_2
Pten	1.26376e-66	0.589351	0.876	0.77	3.1364e-62	theca_2
Il10rb	2.14647e-66	0.494797	0.621	0.386	5.32711e-62	theca_2
Bnip3	4.64679e-66	0.460161	0.69	0.493	1.15324e-61	theca_2
Plcb4	1.48577e-65	0.368676	0.376	0.129	3.68739e-61	theca_2
Uqcr11	1.80506e-65	0.39718	0.978	0.972	4.4798e-61	theca_2
Scpep1	2.20859e-65	0.516675	0.923	0.801	5.48127e-61	theca_2
Prag1	4.94606e-65	0.312403	0.294	0.075	1.22751e-60	theca_2
Usp53	5.06813e-65	0.527884	0.555	0.298	1.25781e-60	theca_2
Polr2l	3.36334e-64	0.5333	0.739	0.565	8.34714e-60	theca_2
Cat	1.55705e-62	0.477924	0.65	0.445	3.86429e-58	theca_2
Tapbp	1.72817e-62	0.466312	0.579	0.335	4.28898e-58	theca_2
Wwp1	2.98675e-62	0.505416	0.602	0.37	7.41252e-58	theca_2
Map1lc3a	3.67476e-62	0.678886	0.974	0.969	9.12003e-58	theca_2
M6pr	1.78442e-61	0.490742	0.724	0.55	4.42858e-57	theca_2
Fdx1	2.69867e-61	0.701347	0.992	0.936	6.69755e-57	theca_2
Hacd3	6.2636e-61	0.485642	0.797	0.653	1.5545e-56	theca_2
Fads6	6.34734e-61	0.423425	0.497	0.245	1.57528e-56	theca_2
Vgll3	6.81656e-61	0.43403	0.462	0.208	1.69173e-56	theca_2
Smarca1	4.30917e-60	0.659973	0.893	0.806	1.06945e-55	theca_2
Usp50	5.87664e-60	0.561885	0.803	0.691	1.45846e-55	theca_2
Runx11	6.22558e-60	0.602711	0.413	0.17	1.54507e-55	theca_2
Pros1	1.71012e-59	0.450383	0.663	0.434	4.24416e-55	theca_2
Taldo1	6.89437e-59	0.478601	0.896	0.848	1.71105e-54	theca_2
BC005537	2.65898e-58	0.505235	0.77	0.612	6.59905e-54	theca_2
Tmbim6	5.47974e-58	0.391625	0.946	0.925	1.35996e-53	theca_2
Spsb1	9.77581e-58	0.616075	0.766	0.565	2.42616e-53	theca_2
Tcaf1	2.32537e-57	0.763876	0.873	0.724	5.77109e-53	theca_2
Pla2g16	5.39632e-57	0.413025	0.651	0.418	1.33926e-52	theca_2
Pcdh7	7.28164e-57	0.370954	0.331	0.111	1.80716e-52	theca_2
Tspan4	8.09794e-57	0.527774	0.815	0.684	2.00975e-52	theca_2
Bean1	8.68578e-57	0.276462	0.309	0.093	2.15564e-52	theca_2
AU021092	1.70894e-56	0.644457	0.537	0.271	4.24124e-52	theca_2
Atp6v1e1	4.59486e-56	0.417613	0.894	0.818	1.14035e-51	theca_2
Pcyt1a	4.84051e-56	0.503726	0.455	0.233	1.20132e-51	theca_2
Cox17	1.60556e-55	0.461915	0.897	0.818	3.98469e-51	theca_2
Abhd4	5.31238e-55	0.480039	0.809	0.636	1.31843e-50	theca_2
Hmgcs1	5.98503e-55	0.703452	0.821	0.657	1.48536e-50	theca_2
Il4ra	7.52598e-55	0.299811	0.273	0.074	1.8678e-50	theca_2
Cd47	1.66691e-54	0.447964	0.924	0.797	4.13694e-50	theca_2
Il18	2.23613e-54	0.268598	0.308	0.097	5.54963e-50	theca_2
Cnn3	2.52753e-54	0.585758	0.866	0.775	6.27283e-50	theca_2
Igsf11	3.46994e-54	0.327378	0.334	0.119	8.61169e-50	theca_2
Akr1cl	6.85099e-54	0.445517	1	0.998	1.70028e-49	theca_2
H2-D11	1.27653e-53	0.434506	0.629	0.403	3.16809e-49	theca_2
H2afj	2.17499e-53	0.447634	0.877	0.83	5.3979e-49	theca_2
Cdkn1b	3.75303e-52	1.01746	0.777	0.704	9.31426e-48	theca_2
Eif4a2	1.998e-51	0.364973	0.954	0.92	4.95863e-47	theca_2
Nr1d2	6.48691e-51	0.37111	0.493	0.261	1.60992e-46	theca_2
Map3k1	8.22116e-51	0.422203	0.508	0.289	2.04033e-46	theca_2
A530020G20Rik	1.37678e-50	0.428583	0.308	0.108	3.41688e-46	theca_2
Ctnnb1	3.00606e-50	0.453617	0.887	0.848	7.46043e-46	theca_2
Sgms1	2.15711e-49	0.504755	0.61	0.421	5.35351e-45	theca_2
Tgoln1	3.16531e-49	0.42136	0.65	0.462	7.85567e-45	theca_2
Lpp	3.36715e-49	0.472058	0.747	0.629	8.3566e-45	theca_2
Mtus1	5.08223e-49	0.302209	0.34	0.131	1.26131e-44	theca_2
Txn1	5.52765e-49	0.4182	0.981	0.976	1.37185e-44	theca_2
Gm15543	6.1286e-49	0.490333	0.458	0.238	1.521e-44	theca_2
C1rl	1.73482e-48	0.255798	0.319	0.116	4.30547e-44	theca_2
Cpt1a	1.98124e-48	0.496074	0.678	0.53	4.91705e-44	theca_2
Tmem123	2.26903e-48	0.433838	0.664	0.498	5.63129e-44	theca_2
Apbb2	5.65552e-48	0.326264	0.41	0.195	1.40359e-43	theca_2
St6gal1	6.95155e-48	0.371903	0.429	0.211	1.72524e-43	theca_2
Cmbl	7.36573e-48	0.392608	0.589	0.374	1.82803e-43	theca_2
S100a6	1.35224e-47	1.50011	0.522	0.303	3.35598e-43	theca_2
Nfe2l1	1.66372e-47	0.426407	0.883	0.773	4.12902e-43	theca_2
Rab31	3.23831e-47	0.369961	0.444	0.235	8.03683e-43	theca_2
Elovl5	8.34261e-47	0.465141	0.767	0.607	2.07047e-42	theca_2
Dmpk	1.34828e-46	0.317555	0.269	0.087	3.34617e-42	theca_2
Txnip	1.92089e-46	0.760379	0.937	0.886	4.76727e-42	theca_2
Axin2	2.15118e-46	0.313086	0.361	0.152	5.33879e-42	theca_2
Gpx1	6.85782e-46	0.624305	0.88	0.862	1.70197e-41	theca_2
Sbsn	7.52605e-46	0.830522	0.443	0.261	1.86782e-41	theca_2
Ndufb3	1.38809e-45	0.328889	0.929	0.902	3.44496e-41	theca_2
Tmco1	1.50585e-45	0.367103	0.872	0.809	3.73723e-41	theca_2
Sod1	4.26604e-45	0.450895	0.932	0.896	1.05875e-40	theca_2
Kcnab3	1.13029e-44	0.28189	0.323	0.131	2.80516e-40	theca_2
Ccbe1	1.5949e-44	0.328163	0.44	0.224	3.95822e-40	theca_2
Ecm1	3.97169e-44	1.32196	0.524	0.357	9.85695e-40	theca_2
Cd2ap	4.78296e-44	0.388984	0.782	0.676	1.18703e-39	theca_2
Sh3bgr	9.15554e-44	0.295762	0.302	0.115	2.27222e-39	theca_2
Cast	9.27779e-44	0.428788	0.55	0.365	2.30256e-39	theca_2
Ak3	1.20722e-43	0.41123	0.671	0.524	2.99608e-39	theca_2
Sft2d2	4.21933e-43	0.255818	0.319	0.128	1.04715e-38	theca_2
Id21	4.8811e-43	0.541157	0.623	0.409	1.21139e-38	theca_2
Mvp	9.51806e-43	0.312048	0.415	0.212	2.36219e-38	theca_2
Gbp7	1.57119e-42	0.260577	0.329	0.134	3.89938e-38	theca_2
Wnk1	1.89734e-42	0.393685	0.811	0.682	4.70881e-38	theca_2
S100a16	2.02672e-42	0.369248	0.342	0.148	5.0299e-38	theca_2
Cav2	2.79601e-42	0.314157	0.433	0.226	6.93913e-38	theca_2
Rnf13	3.83569e-42	0.342508	0.624	0.453	9.51942e-38	theca_2
Sdha	1.18197e-41	0.343866	0.902	0.84	2.93341e-37	theca_2
Pgrmc1	1.41213e-41	0.395336	0.972	0.946	3.50462e-37	theca_2
Ar	1.99025e-41	0.440234	0.859	0.765	4.9394e-37	theca_2
AY036118	5.44291e-41	0.482721	0.84	0.745	1.35082e-36	theca_2
Rpn1	1.24545e-40	0.430306	0.876	0.809	3.09095e-36	theca_2
Tuba1c	2.64101e-40	0.465268	0.613	0.45	6.55446e-36	theca_2
Nckap5	3.89904e-40	0.3336	0.387	0.191	9.67663e-36	theca_2
Acly	7.75995e-40	0.400525	0.762	0.606	1.92587e-35	theca_2
Psen2	9.67288e-40	0.432737	0.771	0.659	2.40062e-35	theca_2
Nadk	1.26079e-39	0.381306	0.656	0.503	3.12903e-35	theca_2
Hspb8	3.29647e-39	0.282715	0.346	0.159	8.18118e-35	theca_2
Rims4	3.34511e-39	0.369465	0.633	0.449	8.3019e-35	theca_2
Lpcat3	5.38433e-39	0.465405	0.666	0.544	1.33628e-34	theca_2
Tpst2	6.63497e-39	0.561407	0.613	0.495	1.64667e-34	theca_2
Msmo1	1.86718e-38	0.448388	0.776	0.609	4.63396e-34	theca_2
Ubr5	5.49863e-38	0.399716	0.65	0.503	1.36465e-33	theca_2
Sec14l1	6.82652e-38	0.351899	0.534	0.351	1.69421e-33	theca_2
Trp53inp2	1.03192e-37	0.40872	0.51	0.329	2.56101e-33	theca_2
Peak1	1.10993e-37	0.424148	0.647	0.491	2.75462e-33	theca_2
Arf3	1.14498e-37	0.381069	0.581	0.423	2.84162e-33	theca_2
Tpp1	2.14149e-37	0.377197	0.733	0.636	5.31476e-33	theca_2
Plxnb1	2.47054e-37	0.289346	0.438	0.246	6.13138e-33	theca_2
Minos1	2.86323e-37	0.305182	0.964	0.95	7.10597e-33	theca_2
Fam213a	4.62708e-37	0.729917	0.878	0.784	1.14835e-32	theca_2
Sobp	1.08483e-36	0.311947	0.442	0.257	2.69233e-32	theca_2
Malat1	1.17863e-36	0.882458	1	1	2.92513e-32	theca_2
Per3	1.29057e-36	0.315689	0.404	0.211	3.20293e-32	theca_2
Zbtb38	1.73371e-36	0.365677	0.675	0.533	4.30273e-32	theca_2
Fbxl22	3.47395e-36	0.287149	0.293	0.121	8.62165e-32	theca_2
Akap9	3.98529e-36	0.385249	0.809	0.727	9.8907e-32	theca_2
Ahnak1	3.02316e-35	0.478434	0.716	0.592	7.50287e-31	theca_2
Abhd3	3.02723e-35	0.279498	0.429	0.249	7.51298e-31	theca_2
Pdgfa	4.67584e-35	0.417314	0.341	0.167	1.16045e-30	theca_2
Rora	6.69278e-35	0.263512	0.369	0.188	1.66101e-30	theca_2
Ghitm	8.15207e-35	0.350921	0.854	0.775	2.02318e-30	theca_2
Avpi1	9.18755e-35	0.507587	0.528	0.387	2.28017e-30	theca_2
Ifnar2	1.89868e-34	0.297312	0.533	0.378	4.71214e-30	theca_2
Galk2	3.01039e-34	0.372007	0.546	0.39	7.47119e-30	theca_2
Babam2	3.9448e-34	0.374729	0.739	0.659	9.79021e-30	theca_2
Enox1	4.26899e-34	0.308046	0.345	0.173	1.05948e-29	theca_2
Arhgef12	4.42482e-34	0.360638	0.759	0.638	1.09815e-29	theca_2
Amfr	6.80191e-34	0.330611	0.616	0.468	1.6881e-29	theca_2
Secisbp2l	7.77509e-34	0.330128	0.491	0.317	1.92962e-29	theca_2
Cdk5rap2	1.14588e-33	0.601481	0.614	0.493	2.84385e-29	theca_2
Irf2bpl	1.265e-33	0.296173	0.529	0.345	3.13947e-29	theca_2
Sppl2a	2.19532e-33	0.318376	0.587	0.434	5.44833e-29	theca_2
Sfrp4	3.61855e-33	1.15626	0.398	0.223	8.98052e-29	theca_2
Capns1	4.83615e-33	0.291391	0.955	0.951	1.20024e-28	theca_2
Lamb2	4.91118e-33	0.371309	0.537	0.359	1.21886e-28	theca_2
Svip	5.00642e-33	0.252538	0.347	0.179	1.24249e-28	theca_2
Adcy9	5.18428e-33	0.269005	0.38	0.205	1.28663e-28	theca_2
44628	6.40362e-33	0.332508	0.56	0.389	1.58925e-28	theca_2
Clasp2	6.46426e-33	0.334031	0.527	0.36	1.6043e-28	theca_2
Slc48a1	7.67349e-33	0.30821	0.576	0.421	1.90441e-28	theca_2
Arid5b	9.33675e-33	0.406149	0.593	0.438	2.31719e-28	theca_2
Hcfc1r1	2.41763e-32	0.36301	0.845	0.826	6.00007e-28	theca_2
C1ra	6.9441e-32	0.35379	0.451	0.281	1.72339e-27	theca_2
Gclc	7.42958e-32	0.528923	0.502	0.354	1.84387e-27	theca_2
Ppp2r5a	9.2308e-32	0.335922	0.588	0.442	2.2909e-27	theca_2
Stat1	1.0464e-31	0.331661	0.44	0.263	2.59697e-27	theca_2
Ephx21	1.05497e-31	1.04245	0.53	0.37	2.61824e-27	theca_2
Tomm7	1.12132e-31	0.271734	0.939	0.958	2.7829e-27	theca_2
Acadm	1.20869e-31	0.326848	0.887	0.823	2.99973e-27	theca_2
Htatip2	1.52354e-31	0.257566	0.418	0.249	3.78112e-27	theca_2
Hspb1	1.59529e-31	0.369713	0.494	0.32	3.95919e-27	theca_2
Mindy1	1.84249e-31	0.321119	0.686	0.553	4.57269e-27	theca_2
Slc25a23	2.38292e-31	0.324086	0.597	0.451	5.91394e-27	theca_2
Aldh6a1	3.317e-31	0.316068	0.538	0.382	8.23212e-27	theca_2
Cited41	4.27504e-31	0.390889	0.304	0.141	1.06098e-26	theca_2
Tcf4	4.33967e-31	0.345703	0.95	0.919	1.07702e-26	theca_2
Pet100	5.9954e-31	0.328463	0.731	0.636	1.48794e-26	theca_2
Tmx1	6.03695e-31	0.33516	0.597	0.455	1.49825e-26	theca_2
Rere	6.30817e-31	0.352212	0.684	0.556	1.56556e-26	theca_2
Sdhb	7.01173e-31	0.459611	0.859	0.842	1.74017e-26	theca_2
Ctnna1	7.97061e-31	0.338875	0.83	0.747	1.97815e-26	theca_2
Phip	1.2288e-30	0.363085	0.661	0.539	3.04965e-26	theca_2
Cltc	1.29676e-30	0.321431	0.813	0.746	3.2183e-26	theca_2
Lnpep	1.54262e-30	0.329412	0.578	0.416	3.82847e-26	theca_2
Ogdh	1.83197e-30	0.331492	0.752	0.669	4.54659e-26	theca_2
Ankrd13c	3.36383e-30	0.25375	0.425	0.255	8.34834e-26	theca_2
Mrs2	4.41614e-30	0.271838	0.426	0.258	1.096e-25	theca_2
Myh9	4.71064e-30	0.348909	0.666	0.528	1.16909e-25	theca_2
Chpt1	4.72919e-30	0.299529	0.587	0.457	1.17369e-25	theca_2
Tef	4.87647e-30	0.320728	0.441	0.274	1.21024e-25	theca_2
Mrpl33	8.03344e-30	0.341556	0.933	0.925	1.99374e-25	theca_2
Marcks	8.89862e-30	0.398299	0.944	0.924	2.20846e-25	theca_2
Gprc5b	1.2997e-29	0.276084	0.394	0.232	3.22559e-25	theca_2
Pdcd6ip	1.3531e-29	0.306373	0.631	0.501	3.35812e-25	theca_2
Kif5b	1.56251e-29	0.312103	0.907	0.872	3.87784e-25	theca_2
Flii	3.5125e-29	0.309786	0.555	0.414	8.71732e-25	theca_2
D17Wsu92e	3.74647e-29	0.298145	0.597	0.448	9.29798e-25	theca_2
Scp2	4.48542e-29	0.312281	0.829	0.797	1.11319e-24	theca_2
St5	5.04451e-29	0.29924	0.477	0.318	1.25195e-24	theca_2
Tnfrsf12a	5.37888e-29	0.272103	0.251	0.109	1.33493e-24	theca_2
Crebrf	5.8334e-29	0.306431	0.552	0.394	1.44773e-24	theca_2
Ppp1cb	5.85935e-29	0.367095	0.774	0.7	1.45417e-24	theca_2
Znrf2	1.24422e-28	0.318457	0.523	0.37	3.08791e-24	theca_2
Dynlt3	1.31209e-28	0.314192	0.687	0.588	3.25634e-24	theca_2
Aldh2	1.36089e-28	0.298528	0.966	0.967	3.37745e-24	theca_2
Ddit3	2.10197e-28	0.364743	0.565	0.432	5.21668e-24	theca_2
AC149090.1	2.74778e-28	0.331418	0.575	0.416	6.81944e-24	theca_2
Dlgap1	2.97605e-28	0.250052	0.37	0.207	7.38596e-24	theca_2
Actr2	3.7336e-28	0.314952	0.618	0.504	9.26604e-24	theca_2
Isoc2b	4.37475e-28	0.261448	0.468	0.305	1.08573e-23	theca_2
Lonp1	4.75875e-28	0.313032	0.661	0.544	1.18103e-23	theca_2
Prrg2	4.86476e-28	0.26334	0.426	0.274	1.20734e-23	theca_2
Fkbp2	8.70308e-28	0.319472	0.877	0.855	2.15993e-23	theca_2
Arpc5	8.94578e-28	0.291726	0.789	0.718	2.22016e-23	theca_2
Nudt4	1.39988e-27	0.442133	0.713	0.671	3.47421e-23	theca_2
Selenot	1.40313e-27	0.317548	0.692	0.606	3.48229e-23	theca_2
Mycbp2	2.02187e-27	0.332678	0.745	0.678	5.01788e-23	theca_2
Rerg	2.39124e-27	0.332037	0.721	0.624	5.93458e-23	theca_2
Serinc1	2.69609e-27	0.316553	0.739	0.657	6.69116e-23	theca_2
Ints6	4.39872e-27	0.329568	0.504	0.355	1.09167e-22	theca_2
Clip1	4.45472e-27	0.295803	0.487	0.34	1.10557e-22	theca_2
Taok1	5.41646e-27	0.322674	0.649	0.53	1.34426e-22	theca_2
Ywhah	6.50652e-27	0.334496	0.772	0.71	1.61479e-22	theca_2
Tm9sf3	1.04838e-26	0.267233	0.853	0.794	2.60188e-22	theca_2
Serpina5	1.14151e-26	0.546548	0.528	0.379	2.833e-22	theca_2
Clptm1	1.36273e-26	0.320583	0.695	0.604	3.38203e-22	theca_2
Slc12a2	1.55299e-26	0.272109	0.377	0.223	3.85421e-22	theca_2
Deptor	1.68672e-26	0.359122	0.456	0.311	4.1861e-22	theca_2
Dync1i2	3.24311e-26	0.317126	0.811	0.753	8.04874e-22	theca_2
Prdx3	3.88372e-26	0.274016	0.915	0.873	9.63863e-22	theca_2
Osr2	4.50435e-26	0.501699	0.793	0.737	1.11789e-21	theca_2
Msi2	4.52747e-26	0.374284	0.843	0.769	1.12363e-21	theca_2
Hist1h2bc	5.46473e-26	0.319014	0.749	0.647	1.35624e-21	theca_2
Rb1cc1	5.5491e-26	0.324452	0.639	0.521	1.37717e-21	theca_2
Nfic	5.78216e-26	0.327194	0.867	0.85	1.43502e-21	theca_2
Mkrn1	6.57629e-26	0.298999	0.671	0.581	1.6321e-21	theca_2
Os9	9.12388e-26	0.287754	0.669	0.588	2.26437e-21	theca_2
Lrp10	1.3646e-25	0.278703	0.564	0.424	3.38666e-21	theca_2
Ddx6	1.64648e-25	0.333547	0.782	0.719	4.08624e-21	theca_2
Npr1	2.05383e-25	0.318782	0.598	0.462	5.09721e-21	theca_2
E330017L17Rik	2.15149e-25	0.353278	0.752	0.603	5.33956e-21	theca_2
Clcn3	2.44202e-25	0.267221	0.47	0.325	6.0606e-21	theca_2
Ddx3x	3.01175e-25	0.342753	0.764	0.722	7.47455e-21	theca_2
Rab21	3.06927e-25	0.253899	0.504	0.365	7.61733e-21	theca_2
Jade1	3.24354e-25	0.302438	0.435	0.285	8.04981e-21	theca_2
Csde1	3.2738e-25	0.2903	0.858	0.838	8.12491e-21	theca_2
Leprot	3.66748e-25	0.32183	0.626	0.518	9.10195e-21	theca_2
Chp1	4.4182e-25	0.308331	0.586	0.462	1.09651e-20	theca_2
Arhgap5	6.14272e-25	0.338364	0.832	0.773	1.5245e-20	theca_2
Klf91	9.44411e-25	0.30546	0.572	0.431	2.34384e-20	theca_2
Ndufb7	1.3613e-24	0.259077	0.924	0.915	3.37847e-20	theca_2
Crtap	1.8472e-24	0.334194	0.689	0.618	4.58437e-20	theca_2
Maoa	1.90796e-24	0.408078	0.568	0.476	4.73518e-20	theca_2
Nckap1	2.18416e-24	0.280141	0.713	0.633	5.42064e-20	theca_2
mt-Nd6	2.5923e-24	0.347983	0.467	0.318	6.43358e-20	theca_2
Pcp4l1	3.46314e-24	0.40248	0.37	0.227	8.59481e-20	theca_2
Gm47547	3.5331e-24	0.345777	0.499	0.355	8.76844e-20	theca_2
Pon3	3.54516e-24	0.269429	0.414	0.271	8.79838e-20	theca_2
Tagln2	3.70391e-24	0.309329	0.443	0.308	9.19236e-20	theca_2
Ndufa3	4.44221e-24	0.252173	0.95	0.944	1.10247e-19	theca_2
Nfat5	5.1638e-24	0.36703	0.684	0.573	1.28155e-19	theca_2
Acadl	9.98342e-24	0.266219	0.906	0.851	2.47769e-19	theca_2
Ctsh	1.1134e-23	0.380579	0.59	0.448	2.76323e-19	theca_2
Appl2	1.13168e-23	0.282195	0.426	0.282	2.8086e-19	theca_2
Hspa9	1.14833e-23	0.282477	0.883	0.851	2.84991e-19	theca_2
Ndufa1	1.36777e-23	0.253192	0.887	0.882	3.39452e-19	theca_2
Zbtb7a	1.3908e-23	0.286442	0.604	0.486	3.45168e-19	theca_2
Dst	1.54627e-23	0.277879	0.454	0.303	3.83754e-19	theca_2
Acvr1	1.54844e-23	0.301152	0.503	0.357	3.84293e-19	theca_2
Rab10	1.59842e-23	0.273945	0.822	0.77	3.96696e-19	theca_2
Hprt	2.48081e-23	0.267873	0.727	0.656	6.15686e-19	theca_2
Hipk1	2.64497e-23	0.253524	0.477	0.343	6.56429e-19	theca_2
Dennd1b	2.8515e-23	0.310398	0.448	0.309	7.07684e-19	theca_2
Ywhag	3.2171e-23	0.283611	0.713	0.634	7.9842e-19	theca_2
Ypel2	3.27383e-23	0.31695	0.445	0.308	8.12498e-19	theca_2
Cd151	3.45807e-23	0.286308	0.748	0.672	8.58225e-19	theca_2
Creb3l2	3.78614e-23	0.309817	0.635	0.523	9.39644e-19	theca_2
Atp13a2	3.84116e-23	0.28475	0.458	0.319	9.53299e-19	theca_2
Dazap2	4.05625e-23	0.289679	0.72	0.643	1.00668e-18	theca_2
Cacna2d1	4.30848e-23	0.281927	0.44	0.297	1.06928e-18	theca_2
Tmem160	4.66708e-23	0.30947	0.719	0.678	1.15828e-18	theca_2
Cox20	5.52844e-23	0.27585	0.778	0.702	1.37205e-18	theca_2
Acbd5	5.57465e-23	0.272133	0.629	0.522	1.38352e-18	theca_2
Hibadh	7.71965e-23	0.277776	0.739	0.665	1.91586e-18	theca_2
Tram1	1.24734e-22	0.281962	0.724	0.63	3.09564e-18	theca_2
Igf2r	1.45972e-22	0.307545	0.472	0.341	3.62274e-18	theca_2
Osbpl3	1.53381e-22	0.268811	0.313	0.179	3.80662e-18	theca_2
Itga9	1.6315e-22	0.350014	0.634	0.517	4.04905e-18	theca_2
Cavin1	2.6754e-22	0.302623	0.803	0.746	6.6398e-18	theca_2
Acat1	2.74427e-22	0.31666	0.87	0.845	6.81074e-18	theca_2
Bcat11	3.15959e-22	0.28576	0.33	0.191	7.84148e-18	theca_2
Tceal9	3.87486e-22	0.300239	0.998	0.995	9.61662e-18	theca_2
Laptm4b	4.51024e-22	0.258048	0.595	0.485	1.11935e-17	theca_2
Dhdh	5.92583e-22	0.264509	0.474	0.34	1.47067e-17	theca_2
Hipk2	5.92933e-22	0.326312	0.681	0.555	1.47154e-17	theca_2
Gsg1l	6.19793e-22	0.297495	0.358	0.222	1.5382e-17	theca_2
Nrn11	6.98876e-22	0.584207	0.401	0.272	1.73447e-17	theca_2
Prkaca	7.96603e-22	0.289763	0.578	0.468	1.97701e-17	theca_2
Me2	1.03566e-21	0.280853	0.578	0.442	2.57031e-17	theca_2
Wapl	1.20666e-21	0.291214	0.733	0.661	2.99469e-17	theca_2
Tcn2	1.43429e-21	0.302902	0.545	0.428	3.55963e-17	theca_2
Bex1	1.82564e-21	0.485606	0.403	0.273	4.53087e-17	theca_2
Grhpr	1.98293e-21	0.395865	0.756	0.745	4.92124e-17	theca_2
Ash1l	2.16083e-21	0.31844	0.724	0.654	5.36275e-17	theca_2
Pcyox1	2.44931e-21	0.30178	0.624	0.541	6.0787e-17	theca_2
Pla1a	2.96325e-21	0.252915	0.253	0.131	7.3542e-17	theca_2
Kcnk3	4.3065e-21	0.255369	0.53	0.353	1.06879e-16	theca_2
Impad1	4.42227e-21	0.278176	0.635	0.534	1.09752e-16	theca_2
AU020206	4.64766e-21	0.362272	0.903	0.837	1.15346e-16	theca_2
Mrap	6.55182e-21	0.41778	0.652	0.555	1.62603e-16	theca_2
Dhcr24	8.87669e-21	0.297434	0.539	0.413	2.20302e-16	theca_2
Serpinb1a	1.22203e-20	0.260991	0.769	0.658	3.03284e-16	theca_2
Dap	1.23506e-20	0.289446	0.787	0.759	3.06517e-16	theca_2
Atp1b2	1.71321e-20	0.324944	0.661	0.559	4.25185e-16	theca_2
Rab5a	2.02241e-20	0.284644	0.61	0.521	5.01921e-16	theca_2
Pank3	2.14871e-20	0.281593	0.5	0.378	5.33266e-16	theca_2
Pfn2	2.80112e-20	0.264395	0.79	0.691	6.95182e-16	theca_2
Ftl1	3.0834e-20	0.458811	1	0.999	7.65237e-16	theca_2
Iscu	3.25251e-20	0.265144	0.921	0.874	8.07208e-16	theca_2
Slc12a7	6.34333e-20	0.264396	0.508	0.381	1.57429e-15	theca_2
Dock1	8.89639e-20	0.26963	0.519	0.406	2.20791e-15	theca_2
Lrrc58	1.00119e-19	0.29218	0.709	0.63	2.48475e-15	theca_2
Erbin	1.05644e-19	0.278177	0.542	0.434	2.62187e-15	theca_2
Soat1	1.15733e-19	0.274843	0.988	0.968	2.87226e-15	theca_2
Srd5a1	1.21342e-19	0.285554	0.651	0.513	3.01146e-15	theca_2
Serpinb9	1.21493e-19	0.294182	0.401	0.271	3.01522e-15	theca_2
Lgmn	1.44592e-19	0.625409	0.422	0.327	3.5885e-15	theca_2
Adk	1.54761e-19	0.258737	0.747	0.681	3.84086e-15	theca_2
Gramd1b	1.63426e-19	0.297115	0.776	0.636	4.05592e-15	theca_2
Rmdn2	1.8267e-19	0.252727	0.675	0.559	4.53349e-15	theca_2
Ifi27	2.44631e-19	0.272536	0.878	0.829	6.07125e-15	theca_2
Tmem30a	2.64148e-19	0.25118	0.701	0.629	6.55562e-15	theca_2
Acsbg11	5.51736e-19	0.301876	0.982	0.897	1.3693e-14	theca_2
Akr1b10	6.1518e-19	0.273467	0.565	0.466	1.52675e-14	theca_2
Syne21	9.1823e-19	0.282364	0.85	0.801	2.27886e-14	theca_2
Glul	9.29776e-19	0.662061	0.736	0.677	2.30752e-14	theca_2
Lgals1	9.31654e-19	0.327134	0.962	0.957	2.31218e-14	theca_2
Fam126a	1.65501e-18	0.297276	0.473	0.371	4.1074e-14	theca_2
Lpgat1	1.69167e-18	0.272052	0.539	0.431	4.19839e-14	theca_2
Papss2	3.50602e-18	0.283233	0.409	0.288	8.70123e-14	theca_2
2610507B11Rik	4.12266e-18	0.252527	0.576	0.478	1.02316e-13	theca_2
Fam129a	9.03223e-18	0.25263	0.528	0.395	2.24162e-13	theca_2
Pdlim4	1.52676e-17	0.294527	0.782	0.678	3.78912e-13	theca_2
Fabp3	1.58986e-17	0.27334	0.626	0.474	3.94571e-13	theca_2
Golga4	1.72976e-17	0.272949	0.55	0.452	4.29292e-13	theca_2
Pkdcc	1.77548e-17	0.466527	0.776	0.722	4.40638e-13	theca_2
Lmo4	2.3366e-17	0.292344	0.819	0.73	5.79897e-13	theca_2
Aldh1b1	3.22505e-17	0.304546	0.642	0.54	8.00392e-13	theca_2
1500011K16Rik	7.39491e-17	0.254692	0.727	0.681	1.83527e-12	theca_2
Nrp2	1.63961e-16	0.322498	0.558	0.453	4.06918e-12	theca_2
Ankrd12	1.86557e-16	0.259784	0.589	0.488	4.62997e-12	theca_2
Nampt	1.91688e-16	0.390592	0.398	0.296	4.75731e-12	theca_2
Ddt	2.71965e-16	0.274044	0.701	0.656	6.74963e-12	theca_2
Sc5d	4.24263e-16	0.363952	0.649	0.541	1.05293e-11	theca_2
Kank2	7.81428e-16	0.272587	0.517	0.415	1.93935e-11	theca_2
Nucb11	2.47877e-15	0.252249	0.645	0.575	6.15181e-11	theca_2
Arl5a	4.78682e-14	0.278748	0.464	0.384	1.18799e-09	theca_2
Man2a1	3.81349e-13	0.258997	0.602	0.523	9.46432e-09	theca_2
Cstb	3.13494e-12	0.326997	0.834	0.864	7.7803e-08	theca_2
Fcgrt	2.7372e-11	0.29186	0.797	0.81	6.79317e-07	theca_2
Auts2	3.27475e-11	0.262231	0.725	0.681	8.12728e-07	theca_2
Scd2	4.24867e-11	0.309087	0.801	0.785	1.05443e-06	theca_2
Agt	8.28608e-11	0.380327	0.38	0.287	2.05644e-06	theca_2
Slc16a2	7.28864e-10	0.261687	0.459	0.389	1.80889e-05	theca_2
Hsd17b11	5.85702e-09	0.266942	0.582	0.543	0.00014536	theca_2
Bpifb5	1.36309e-07	0.480968	0.293	0.235	0.00338291	theca_2
Epdr1	2.88786e-06	0.284782	0.47	0.451	0.0716709	theca_2
2810474O19Rik	6.72349e-06	0.26613	0.71	0.686	0.166864	theca_2
Ybx1	1.10733e-05	0.447756	0.984	0.986	0.274816	theca_2
Lhcgr	1.24218e-05	0.391711	0.649	0.599	0.308284	theca_2
Timp1	6.34705e-05	0.609525	0.611	0.642	1	theca_2
Lipg	0.00110397	0.344325	0.305	0.276	1	theca_2
