# Supplementary material for: Single-cell RNA sequencing reveals the intercellular crosstalk and the regulatory landscape of stromal cells during the whole life of the mouse ovary
Source: Life Med. 2024 Dec 28;3(6):lnae041. doi: 10.1093/lifemedi/lnae041 (PMC11748273; doi:10.1093/lifemedi/lnae041)
Supplement: lnae041_suppl_Supplementary_Table_S7 [file lnae041_suppl_supplementary_table_s7.xlsx]

## Sheet: Table S7
Table S7: Marker genes for each Epithelial cell subcluster
Gene Name	p_val	avg_log2FC	pct.1	pct.2	p_val_adj	cluster
Top2a	0	2.77271	0.928	0.108	0	epithelial_stem
Cenpf	0	2.70696	0.92	0.073	0	epithelial_stem
Ube2c	0	2.70627	0.92	0.123	0	epithelial_stem
Pclaf	0	2.42494	0.953	0.175	0	epithelial_stem
Cks2	0	2.29689	0.97	0.35	0	epithelial_stem
Birc5	0	2.26332	0.965	0.174	0	epithelial_stem
H2afx	0	2.16773	0.963	0.436	0	epithelial_stem
Cenpa	0	2.15515	0.896	0.163	0	epithelial_stem
Ccnb1	0	2.05093	0.848	0.049	0	epithelial_stem
Cdc20	0	1.99103	0.855	0.072	0	epithelial_stem
Prc1	0	1.8758	0.797	0.047	0	epithelial_stem
H2afz	0	1.82648	1	0.963	0	epithelial_stem
Cdca8	0	1.8098	0.915	0.088	0	epithelial_stem
Nusap1	0	1.80544	0.798	0.028	0	epithelial_stem
Smc4	0	1.76048	0.936	0.311	0	epithelial_stem
Cdk1	0	1.75656	0.864	0.146	0	epithelial_stem
Tpx2	0	1.745	0.861	0.047	0	epithelial_stem
Mki67	0	1.67448	0.787	0.055	0	epithelial_stem
Tuba1b	0	1.66591	0.999	0.906	0	epithelial_stem
Cenpe	0	1.66039	0.829	0.064	0	epithelial_stem
Cks1b	0	1.6459	0.983	0.611	0	epithelial_stem
Cdca3	0	1.614	0.875	0.085	0	epithelial_stem
Ube2s	0	1.61104	0.995	0.81	0	epithelial_stem
Smc2	0	1.59431	0.928	0.298	0	epithelial_stem
Stmn1	0	1.55271	0.997	0.842	0	epithelial_stem
Spc25	0	1.52743	0.83	0.061	0	epithelial_stem
Ccnb2	0	1.48139	0.804	0.101	0	epithelial_stem
Ccna2	0	1.45379	0.841	0.043	0	epithelial_stem
Tubb5	0	1.44947	1	0.951	0	epithelial_stem
Lockd	0	1.42835	0.796	0.159	0	epithelial_stem
Hmmr	0	1.3501	0.718	0.021	0	epithelial_stem
Racgap1	0	1.32221	0.801	0.059	0	epithelial_stem
Ccdc34	0	1.32035	0.977	0.591	0	epithelial_stem
Spc24	0	1.31404	0.86	0.115	0	epithelial_stem
Kif23	0	1.24051	0.732	0.034	0	epithelial_stem
Incenp	0	1.19227	0.75	0.066	0	epithelial_stem
Mis18bp1	0	1.1697	0.709	0.036	0	epithelial_stem
Rrm2	0	1.16436	0.703	0.143	0	epithelial_stem
Selenoh	0	1.15782	0.981	0.741	0	epithelial_stem
Knstrn	0	1.14028	0.713	0.071	0	epithelial_stem
Kif22	0	1.11197	0.723	0.05	0	epithelial_stem
Aurkb	0	1.07603	0.701	0.023	0	epithelial_stem
Tacc3	0	1.06739	0.734	0.065	0	epithelial_stem
Aurka	0	1.06058	0.678	0.031	0	epithelial_stem
Plk1	0	1.05205	0.685	0.022	0	epithelial_stem
Rangap1	0	1.03914	0.824	0.232	0	epithelial_stem
Sgo1	0	1.03093	0.722	0.048	0	epithelial_stem
Kif20b	0	1.02154	0.659	0.054	0	epithelial_stem
Pbk	0	1.00983	0.673	0.037	0	epithelial_stem
Kpna2	0	0.992158	0.588	0.053	0	epithelial_stem
Cenpw	0	0.959592	0.805	0.184	0	epithelial_stem
Aspm	0	0.95659	0.57	0.016	0	epithelial_stem
Pimreg	0	0.952839	0.599	0.013	0	epithelial_stem
Tk1	0	0.944704	0.639	0.103	0	epithelial_stem
Trim59	0	0.938851	0.727	0.158	0	epithelial_stem
Fbxo5	0	0.934027	0.64	0.085	0	epithelial_stem
Kif20a	0	0.910837	0.639	0.021	0	epithelial_stem
Ckap2l	0	0.902181	0.616	0.022	0	epithelial_stem
Kif15	0	0.901423	0.659	0.034	0	epithelial_stem
Bub1b	0	0.890869	0.662	0.042	0	epithelial_stem
Dbf4	0	0.876496	0.688	0.087	0	epithelial_stem
Kif2c	0	0.858329	0.602	0.014	0	epithelial_stem
Knl1	0	0.849976	0.56	0.015	0	epithelial_stem
Kif11	0	0.849623	0.586	0.02	0	epithelial_stem
Mad2l1	0	0.847861	0.685	0.095	0	epithelial_stem
Cdca2	0	0.845412	0.627	0.018	0	epithelial_stem
Ncapd2	0	0.842501	0.691	0.079	0	epithelial_stem
Cenpm	0	0.830784	0.701	0.11	0	epithelial_stem
Ckap2	0	0.769815	0.562	0.038	0	epithelial_stem
Shcbp1	0	0.760681	0.591	0.036	0	epithelial_stem
Sgo2a	0	0.758858	0.509	0.019	0	epithelial_stem
Cdkn3	0	0.753285	0.509	0.031	0	epithelial_stem
Ncapg	0	0.749879	0.577	0.026	0	epithelial_stem
Arhgap11a	0	0.717517	0.545	0.034	0	epithelial_stem
Kif4	0	0.711028	0.533	0.019	0	epithelial_stem
Dlgap5	0	0.696123	0.514	0.02	0	epithelial_stem
Cit	0	0.695529	0.614	0.077	0	epithelial_stem
Psrc1	0	0.6852	0.534	0.035	0	epithelial_stem
Esco2	0	0.662097	0.458	0.023	0	epithelial_stem
Bub1	0	0.648192	0.527	0.02	0	epithelial_stem
Depdc1a	0	0.647293	0.483	0.008	0	epithelial_stem
Ect2	0	0.645817	0.505	0.038	0	epithelial_stem
Anln	0	0.631864	0.481	0.017	0	epithelial_stem
Nuf2	0	0.613235	0.513	0.021	0	epithelial_stem
Mxd3	0	0.608288	0.451	0.012	0	epithelial_stem
Diaph3	0	0.601743	0.511	0.056	0	epithelial_stem
Ccnf	0	0.593467	0.487	0.018	0	epithelial_stem
Ndc80	0	0.588036	0.468	0.011	0	epithelial_stem
Melk	0	0.578747	0.492	0.022	0	epithelial_stem
Fam83d	0	0.562865	0.446	0.024	0	epithelial_stem
Kifc1	0	0.554609	0.465	0.019	0	epithelial_stem
Ska1	0	0.545265	0.487	0.015	0	epithelial_stem
Cep55	0	0.539827	0.444	0.008	0	epithelial_stem
C330027C09Rik	0	0.472618	0.432	0.03	0	epithelial_stem
Cdc25c	0	0.469222	0.4	0.012	0	epithelial_stem
Gas2l3	0	0.461275	0.356	0.011	0	epithelial_stem
Spag5	0	0.456168	0.424	0.015	0	epithelial_stem
Cdca5	0	0.455635	0.407	0.014	0	epithelial_stem
Ttk	0	0.448468	0.408	0.013	0	epithelial_stem
Nek2	0	0.433719	0.355	0.01	0	epithelial_stem
Eme1	0	0.408908	0.387	0.013	0	epithelial_stem
Ska3	0	0.40607	0.379	0.011	0	epithelial_stem
Cenpq	7.03894e-303	0.697349	0.661	0.12	1.74692e-298	epithelial_stem
Ncaph	2.70028e-301	0.469309	0.452	0.039	6.70156e-297	epithelial_stem
Troap	1.07276e-298	0.368992	0.312	0.005	2.66239e-294	epithelial_stem
H2afv	1.70689e-296	1.12032	0.994	0.908	4.23616e-292	epithelial_stem
Ran	2.11015e-296	1.16135	0.999	0.91	5.23697e-292	epithelial_stem
Cenpn	1.57677e-290	0.466239	0.446	0.04	3.91323e-286	epithelial_stem
Neil3	1.80329e-286	0.380864	0.318	0.009	4.47541e-282	epithelial_stem
Nucks1	2.76837e-281	1.16182	0.98	0.746	6.87054e-277	epithelial_stem
Plk4	6.35962e-279	0.595161	0.552	0.083	1.57833e-274	epithelial_stem
Cenpk	9.15813e-277	0.632749	0.623	0.112	2.27286e-272	epithelial_stem
Hist1h4i	6.47955e-275	0.795381	0.644	0.134	1.6081e-270	epithelial_stem
Lmnb1	5.06421e-274	1.17313	0.937	0.47	1.25684e-269	epithelial_stem
Sapcd2	2.87379e-273	0.359713	0.291	0.006	7.13218e-269	epithelial_stem
Foxm1	1.71467e-270	0.314201	0.323	0.013	4.25547e-266	epithelial_stem
Prr11	2.01159e-270	0.346759	0.308	0.01	4.99237e-266	epithelial_stem
Cenpl	2.59341e-270	0.436892	0.409	0.035	6.43634e-266	epithelial_stem
Cenph	3.2314e-263	0.569463	0.544	0.086	8.0197e-259	epithelial_stem
Asf1b	1.00599e-262	0.460456	0.412	0.038	2.49665e-258	epithelial_stem
Rad51ap1	7.71493e-261	0.484558	0.453	0.052	1.91469e-256	epithelial_stem
Espl1	1.18731e-258	0.296498	0.297	0.009	2.94667e-254	epithelial_stem
Ube2t	2.96129e-258	0.441705	0.437	0.047	7.34932e-254	epithelial_stem
Spdl1	6.67334e-258	0.401387	0.368	0.027	1.65619e-253	epithelial_stem
Tubb4b	7.86925e-258	1.48599	0.924	0.522	1.95299e-253	epithelial_stem
Rad51	8.03856e-258	0.536348	0.491	0.067	1.99501e-253	epithelial_stem
Ankle1	3.82835e-256	0.305307	0.276	0.006	9.50119e-252	epithelial_stem
Bora	2.41431e-253	0.795457	0.69	0.172	5.99183e-249	epithelial_stem
Hist1h2ap	8.03904e-252	2.67912	0.665	0.202	1.99513e-247	epithelial_stem
Cenpp	1.13452e-251	0.454101	0.433	0.048	2.81564e-247	epithelial_stem
Clspn	4.40235e-250	0.573188	0.469	0.063	1.09257e-245	epithelial_stem
Trip13	7.12732e-242	0.490543	0.511	0.08	1.76886e-237	epithelial_stem
Aunip	1.42742e-240	0.358247	0.341	0.024	3.54256e-236	epithelial_stem
Lsm2	5.64132e-239	0.991481	0.93	0.522	1.40006e-234	epithelial_stem
Efcab11	1.2723e-231	0.299438	0.285	0.012	3.1576e-227	epithelial_stem
Tyms	5.86158e-228	0.927055	0.807	0.293	1.45473e-223	epithelial_stem
Arhgap19	1.61158e-222	0.310456	0.302	0.018	3.99962e-218	epithelial_stem
Arl6ip1	7.21159e-222	1.58592	0.96	0.766	1.78977e-217	epithelial_stem
G2e3	1.12166e-220	0.672146	0.579	0.129	2.78374e-216	epithelial_stem
Bub3	4.58358e-219	1.07641	0.904	0.571	1.13755e-214	epithelial_stem
Kif18a	3.72155e-218	0.392024	0.348	0.032	9.23614e-214	epithelial_stem
Nde1	1.4612e-217	0.741335	0.662	0.184	3.6264e-213	epithelial_stem
Mis18a	1.56794e-217	0.492861	0.533	0.101	3.89132e-213	epithelial_stem
Jpt1	2.09949e-217	1.17738	0.948	0.665	5.21052e-213	epithelial_stem
Ezh2	3.78776e-216	0.940144	0.886	0.416	9.40045e-212	epithelial_stem
Hjurp	5.56376e-216	0.956097	0.823	0.353	1.38081e-211	epithelial_stem
Tmpo	3.97986e-213	0.921306	0.954	0.663	9.87721e-209	epithelial_stem
Pmf1	2.78726e-212	0.74933	0.776	0.277	6.91741e-208	epithelial_stem
H1fx	1.58265e-210	0.927416	0.825	0.308	3.92782e-206	epithelial_stem
Arhgef39	2.02776e-207	0.281673	0.277	0.016	5.03251e-203	epithelial_stem
Zwilch	1.49155e-202	0.314777	0.325	0.03	3.70174e-198	epithelial_stem
Rfc5	7.58647e-199	0.578766	0.613	0.159	1.88281e-194	epithelial_stem
Lsm3	7.87554e-198	0.856545	0.918	0.546	1.95455e-193	epithelial_stem
Anp32b	1.0438e-194	0.793795	0.995	0.921	2.5905e-190	epithelial_stem
Dynll1	4.34021e-194	0.908412	0.996	0.96	1.07715e-189	epithelial_stem
Ncapg2	8.06296e-194	0.517731	0.473	0.09	2.00107e-189	epithelial_stem
Anp32e	1.37781e-192	0.93485	0.924	0.55	3.41946e-188	epithelial_stem
Mns1	2.26615e-192	0.61409	0.612	0.161	5.62413e-188	epithelial_stem
Dek	2.36787e-191	0.956922	0.972	0.81	5.87657e-187	epithelial_stem
Ranbp1	1.41747e-187	0.924317	0.986	0.861	3.51788e-183	epithelial_stem
Hist1h3c	1.56523e-187	0.357987	0.317	0.032	3.88458e-183	epithelial_stem
Snrpd1	8.51945e-184	0.786688	0.979	0.85	2.11436e-179	epithelial_stem
Rnf26	4.15243e-183	0.61544	0.644	0.196	1.03055e-178	epithelial_stem
Calm2	5.5232e-182	0.877088	0.998	0.956	1.37075e-177	epithelial_stem
Ptma	3.6031e-181	0.508998	0.999	1	8.94218e-177	epithelial_stem
Blm	1.83205e-174	0.341698	0.39	0.062	4.54678e-170	epithelial_stem
Reep4	2.26825e-172	0.439716	0.458	0.092	5.62933e-168	epithelial_stem
Srsf3	9.63665e-171	0.780352	0.993	0.92	2.39162e-166	epithelial_stem
Atad2	2.42538e-169	0.833236	0.665	0.234	6.0193e-165	epithelial_stem
Nt5dc2	2.20759e-168	0.822085	0.805	0.347	5.4788e-164	epithelial_stem
Ybx1	2.77571e-163	0.669202	1	0.986	6.88876e-159	epithelial_stem
Ndc1	5.06261e-163	0.370647	0.429	0.083	1.25644e-158	epithelial_stem
Hist1h2ae	3.37455e-162	1.0226	0.561	0.168	8.37496e-158	epithelial_stem
Cdca4	9.30495e-161	0.495366	0.599	0.175	2.3093e-156	epithelial_stem
H1f0	2.03739e-160	1.07546	0.929	0.635	5.05639e-156	epithelial_stem
Gmnn	2.72887e-157	0.726276	0.76	0.321	6.77251e-153	epithelial_stem
Fzr1	8.06681e-157	0.607744	0.614	0.203	2.00202e-152	epithelial_stem
Rad18	4.14797e-155	0.295453	0.351	0.056	1.02944e-150	epithelial_stem
Nup37	6.78886e-155	0.538721	0.585	0.175	1.68486e-150	epithelial_stem
Dnajc9	3.99793e-152	0.711348	0.822	0.4	9.92207e-148	epithelial_stem
Exo1	1.02862e-150	0.303655	0.313	0.044	2.55283e-146	epithelial_stem
Ppia	3.12075e-150	0.500032	0.999	0.999	7.74508e-146	epithelial_stem
Sae1	3.6254e-149	0.691768	0.867	0.459	8.99752e-145	epithelial_stem
Mcm10	6.16745e-149	0.251743	0.255	0.026	1.53064e-144	epithelial_stem
Ska2	3.11424e-148	0.515795	0.609	0.195	7.72892e-144	epithelial_stem
Terf1	5.73621e-147	0.541045	0.614	0.202	1.42361e-142	epithelial_stem
Rrm1	1.27875e-146	0.700104	0.76	0.341	3.17361e-142	epithelial_stem
Tuba1c	7.09979e-146	0.871947	0.718	0.316	1.76203e-141	epithelial_stem
Suv39h2	3.59853e-145	0.304924	0.358	0.063	8.93084e-141	epithelial_stem
Tubb6	1.63202e-143	0.507501	0.329	0.055	4.05034e-139	epithelial_stem
Ccdc18	6.95488e-143	0.335361	0.329	0.054	1.72606e-138	epithelial_stem
Gpsm2	3.14275e-139	0.386022	0.367	0.071	7.79969e-135	epithelial_stem
Nasp	4.8886e-139	0.838936	0.944	0.615	1.21325e-134	epithelial_stem
Cmc2	1.20916e-138	0.615519	0.736	0.321	3.0009e-134	epithelial_stem
Ckap5	2.36573e-138	0.639738	0.673	0.261	5.87127e-134	epithelial_stem
Hirip3	9.88789e-135	0.524849	0.606	0.206	2.45398e-130	epithelial_stem
Uhrf1	6.36646e-134	0.472335	0.557	0.173	1.58003e-129	epithelial_stem
4930503L19Rik	9.87614e-134	0.279892	0.337	0.06	2.45106e-129	epithelial_stem
Hist1h2ag	4.17645e-133	0.355846	0.33	0.059	1.03651e-128	epithelial_stem
Cdc25b	5.52379e-131	0.305725	0.275	0.039	1.37089e-126	epithelial_stem
Brca1	2.56558e-129	0.273945	0.263	0.036	6.36727e-125	epithelial_stem
Ppih	6.72802e-128	0.505241	0.705	0.286	1.66976e-123	epithelial_stem
Rfc4	1.81855e-127	0.553465	0.702	0.292	4.51328e-123	epithelial_stem
Lsm4	1.75995e-126	0.657761	0.95	0.715	4.36785e-122	epithelial_stem
Lsm6	2.25606e-126	0.704674	0.846	0.509	5.5991e-122	epithelial_stem
Dut	3.24749e-126	0.761186	0.883	0.571	8.05962e-122	epithelial_stem
Vrk1	5.21745e-126	0.412426	0.546	0.17	1.29487e-121	epithelial_stem
Ddx39	8.44702e-125	0.543653	0.651	0.252	2.09638e-120	epithelial_stem
Rad21	2.54451e-124	0.654738	0.865	0.5	6.31497e-120	epithelial_stem
Rnaseh2c	4.80517e-124	0.633364	0.876	0.509	1.19255e-119	epithelial_stem
Fen1	6.77448e-123	0.400292	0.495	0.147	1.68129e-118	epithelial_stem
Fignl1	7.4703e-123	0.310477	0.392	0.09	1.85398e-118	epithelial_stem
Nudcd2	5.49612e-120	0.673958	0.856	0.489	1.36403e-115	epithelial_stem
Cdkn2d	1.78337e-115	0.375198	0.436	0.121	4.42597e-111	epithelial_stem
Cenps	1.64968e-113	0.286044	0.374	0.088	4.09417e-109	epithelial_stem
Dnph1	1.75189e-113	0.355558	0.485	0.147	4.34785e-109	epithelial_stem
Srsf7	5.34364e-113	0.688222	0.95	0.701	1.32619e-108	epithelial_stem
Lsm5	3.06707e-112	0.67006	0.913	0.657	7.61184e-108	epithelial_stem
Lbr	2.27793e-111	0.423552	0.587	0.209	5.65337e-107	epithelial_stem
Rhno1	8.79597e-110	0.44024	0.606	0.231	2.18298e-105	epithelial_stem
Cep192	1.94814e-109	0.344593	0.494	0.155	4.8349e-105	epithelial_stem
Hist1h1b	6.25643e-109	1.11852	0.449	0.145	1.55272e-104	epithelial_stem
Pkmyt1	1.19263e-108	0.26315	0.319	0.067	2.95986e-104	epithelial_stem
Hnrnpdl	3.94767e-108	0.608516	0.954	0.742	9.79732e-104	epithelial_stem
Dtl	4.93261e-108	0.527228	0.588	0.225	1.22418e-103	epithelial_stem
Dtymk	8.00141e-108	0.634317	0.896	0.637	1.98579e-103	epithelial_stem
Hsp90aa1	3.52096e-107	0.689959	0.999	0.986	8.73832e-103	epithelial_stem
G3bp1	3.88043e-107	0.632212	0.967	0.791	9.63044e-103	epithelial_stem
Sumo2	3.70012e-104	0.556226	0.995	0.979	9.18296e-100	epithelial_stem
Hint1	6.77056e-104	0.468805	0.984	0.966	1.68032e-99	epithelial_stem
Marcks	6.32489e-103	0.695887	0.905	0.537	1.56971e-98	epithelial_stem
Lmnb2	1.46821e-101	0.288534	0.412	0.116	3.64381e-97	epithelial_stem
U2af1	3.01031e-101	0.564591	0.957	0.771	7.471e-97	epithelial_stem
Snrpa1	1.49186e-100	0.531002	0.84	0.481	3.70249e-96	epithelial_stem
Hnrnpa2b1	2.33973e-100	0.536724	0.996	0.967	5.80674e-96	epithelial_stem
Snrpe	3.2897e-100	0.49457	0.986	0.924	8.16437e-96	epithelial_stem
Syce2	3.57806e-100	0.474657	0.642	0.276	8.88002e-96	epithelial_stem
Chaf1a	8.67442e-100	0.335361	0.502	0.167	2.15282e-95	epithelial_stem
Skp2	7.35667e-98	0.39405	0.562	0.214	1.82578e-93	epithelial_stem
Myef2	2.47624e-96	0.538214	0.747	0.372	6.14554e-92	epithelial_stem
Cep89	6.09542e-96	0.397792	0.431	0.139	1.51276e-91	epithelial_stem
Haus8	4.98597e-95	0.252237	0.379	0.104	1.23742e-90	epithelial_stem
Hnrnpa3	2.43025e-94	0.516738	0.996	0.943	6.0314e-90	epithelial_stem
Dctpp1	3.42497e-94	0.587449	0.897	0.644	8.5001e-90	epithelial_stem
Cep295	2.19529e-93	0.331355	0.505	0.178	5.44826e-89	epithelial_stem
Haus3	2.28753e-93	0.290891	0.39	0.112	5.67719e-89	epithelial_stem
Lig1	5.82578e-93	0.593275	0.684	0.341	1.44584e-88	epithelial_stem
Snrnp25	1.03332e-92	0.350567	0.528	0.195	2.56451e-88	epithelial_stem
Dhfr	1.20394e-92	0.399995	0.495	0.179	2.98793e-88	epithelial_stem
Cenpc1	3.37942e-92	0.386145	0.506	0.184	8.38704e-88	epithelial_stem
Hnrnpab	3.4325e-92	0.5052	0.973	0.891	8.51879e-88	epithelial_stem
Wee1	3.90863e-92	0.464168	0.597	0.256	9.70043e-88	epithelial_stem
Psat1	5.22316e-92	0.387539	0.584	0.236	1.29628e-87	epithelial_stem
Tipin	1.96218e-91	0.547414	0.784	0.447	4.86973e-87	epithelial_stem
Odc1	9.83206e-91	0.57719	0.91	0.681	2.44012e-86	epithelial_stem
Hspa8	3.50061e-90	0.521087	0.999	0.997	8.68782e-86	epithelial_stem
Ssrp1	3.82234e-90	0.561368	0.911	0.707	9.48629e-86	epithelial_stem
Anapc15	4.61818e-90	0.300862	0.473	0.161	1.14614e-85	epithelial_stem
Exosc8	2.28598e-89	0.479916	0.753	0.397	5.67333e-85	epithelial_stem
Cse1l	2.0467e-88	0.420806	0.654	0.302	5.0795e-84	epithelial_stem
Sox11	2.35717e-88	0.656945	0.734	0.369	5.85002e-84	epithelial_stem
Rbm3	4.60617e-87	0.527885	0.986	0.913	1.14316e-82	epithelial_stem
Nap1l1	1.0398e-86	0.539408	0.982	0.869	2.58057e-82	epithelial_stem
Snrpb	2.29679e-86	0.4568	0.98	0.917	5.70018e-82	epithelial_stem
Bex3	5.47038e-86	0.648539	0.913	0.603	1.35764e-81	epithelial_stem
Banf1	6.57361e-86	0.510199	0.918	0.677	1.63144e-81	epithelial_stem
Brd8	7.45027e-86	0.494415	0.779	0.433	1.84901e-81	epithelial_stem
Usp1	1.14222e-85	0.554234	0.806	0.516	2.83477e-81	epithelial_stem
Erh	6.63123e-85	0.540921	0.943	0.727	1.64574e-80	epithelial_stem
Cdk5rap2	1.03688e-84	0.419898	0.538	0.221	2.57333e-80	epithelial_stem
Suv39h1	2.9431e-84	0.262075	0.411	0.132	7.30419e-80	epithelial_stem
Lyar	3.22805e-83	0.50342	0.803	0.491	8.01138e-79	epithelial_stem
Mif	3.96431e-82	0.509934	0.996	0.966	9.83861e-78	epithelial_stem
Rpa2	2.40727e-81	0.449956	0.661	0.313	5.97437e-77	epithelial_stem
Tceal9	8.65861e-81	0.506858	0.996	0.94	2.14889e-76	epithelial_stem
Mis12	2.7167e-80	0.294274	0.414	0.138	6.74231e-76	epithelial_stem
Ptges3	3.50109e-80	0.491589	0.96	0.799	8.68901e-76	epithelial_stem
Ccng2	6.61654e-80	0.316455	0.464	0.167	1.64209e-75	epithelial_stem
Cbx1	3.47958e-79	0.508981	0.965	0.822	8.63563e-75	epithelial_stem
Set	4.35315e-79	0.485969	0.991	0.964	1.08037e-74	epithelial_stem
Prim1	1.94514e-78	0.317434	0.493	0.189	4.82744e-74	epithelial_stem
Tcf19	8.58247e-78	0.278748	0.256	0.061	2.13e-73	epithelial_stem
Ubald2	1.56521e-77	0.490459	0.754	0.441	3.88454e-73	epithelial_stem
Srsf2	1.84696e-77	0.549108	0.969	0.841	4.58379e-73	epithelial_stem
Pdap1	5.06955e-77	0.463842	0.981	0.873	1.25816e-72	epithelial_stem
Ilf2	6.07631e-77	0.506516	0.903	0.693	1.50802e-72	epithelial_stem
Haus4	2.22951e-75	0.319871	0.473	0.183	5.53319e-71	epithelial_stem
Topbp1	2.76617e-75	0.374039	0.589	0.268	6.86509e-71	epithelial_stem
Snrnp40	1.32886e-74	0.432707	0.768	0.431	3.29796e-70	epithelial_stem
Odf2	1.45222e-73	0.325724	0.516	0.213	3.60412e-69	epithelial_stem
Tex30	1.13012e-72	0.282703	0.479	0.184	2.80473e-68	epithelial_stem
Hells	1.50131e-72	0.43473	0.656	0.323	3.72596e-68	epithelial_stem
Mlf1	2.4539e-72	0.273412	0.337	0.105	6.0901e-68	epithelial_stem
Cycs	1.98485e-71	0.52251	0.875	0.626	4.926e-67	epithelial_stem
Cep57	2.09087e-71	0.417773	0.659	0.341	5.18911e-67	epithelial_stem
Rpp30	6.42983e-71	0.30686	0.521	0.214	1.59575e-66	epithelial_stem
Gjc1	1.3744e-70	0.314354	0.568	0.251	3.41098e-66	epithelial_stem
Ncapd3	1.76213e-70	0.29902	0.421	0.157	4.37325e-66	epithelial_stem
Emp1	4.92707e-70	0.347976	0.484	0.202	1.2228e-65	epithelial_stem
Rfc2	7.04301e-70	0.410353	0.748	0.418	1.74793e-65	epithelial_stem
Sms	5.01303e-69	0.451833	0.704	0.385	1.24413e-64	epithelial_stem
Cntrl	2.90606e-68	0.258809	0.386	0.136	7.21226e-64	epithelial_stem
Mdk	6.38629e-68	0.567574	0.958	0.739	1.58495e-63	epithelial_stem
Ywhah	7.66124e-68	0.462876	0.939	0.739	1.90137e-63	epithelial_stem
Smc1a	1.14697e-67	0.508512	0.878	0.621	2.84655e-63	epithelial_stem
Nsd2	1.4336e-67	0.381839	0.624	0.309	3.5579e-63	epithelial_stem
Pa2g4	1.75715e-67	0.46209	0.896	0.651	4.36089e-63	epithelial_stem
Tra2b	2.9217e-67	0.469505	0.962	0.805	7.25107e-63	epithelial_stem
Nudt21	3.42602e-67	0.436557	0.928	0.709	8.5027e-63	epithelial_stem
Cdk4	7.76898e-67	0.451375	0.982	0.919	1.92811e-62	epithelial_stem
Sac3d1	1.18329e-66	0.276969	0.487	0.198	2.93669e-62	epithelial_stem
Nme1	8.98633e-66	0.500555	0.954	0.811	2.23023e-61	epithelial_stem
Gins2	1.00789e-65	0.356995	0.592	0.285	2.50137e-61	epithelial_stem
Ywhae	1.3614e-65	0.399811	0.993	0.965	3.37873e-61	epithelial_stem
Smc6	1.53153e-65	0.451809	0.897	0.668	3.80096e-61	epithelial_stem
Ube2i	2.51358e-65	0.406411	0.972	0.876	6.23821e-61	epithelial_stem
Tdg	7.11412e-65	0.371115	0.661	0.338	1.76558e-60	epithelial_stem
Cep70	1.00154e-64	0.262564	0.414	0.158	2.48563e-60	epithelial_stem
Serbp1	1.08574e-64	0.354929	0.997	0.972	2.69459e-60	epithelial_stem
Ctcf	1.88543e-64	0.430715	0.85	0.59	4.67926e-60	epithelial_stem
Itgb3bp	4.34875e-64	0.30201	0.477	0.2	1.07927e-59	epithelial_stem
Hist3h2ba	5.70625e-64	0.267789	0.358	0.124	1.41618e-59	epithelial_stem
Nsmce4a	8.27716e-64	0.430615	0.843	0.588	2.05422e-59	epithelial_stem
Dnmt1	8.54942e-64	0.367229	0.583	0.282	2.12179e-59	epithelial_stem
Igf2bp3	1.26086e-63	0.423118	0.647	0.346	3.12921e-59	epithelial_stem
Dazap1	1.36294e-63	0.434404	0.85	0.567	3.38254e-59	epithelial_stem
Anapc5	3.47664e-63	0.416692	0.927	0.744	8.62834e-59	epithelial_stem
Rbmxl1	6.8768e-63	0.437152	0.826	0.528	1.70668e-58	epithelial_stem
Igf2bp1	8.47472e-63	0.310619	0.468	0.196	2.10326e-58	epithelial_stem
Rnps1	1.91272e-62	0.42369	0.881	0.621	4.747e-58	epithelial_stem
Hnrnpa1	6.06232e-62	0.446548	0.998	0.956	1.50455e-57	epithelial_stem
Tubg1	1.02591e-61	0.279819	0.51	0.224	2.54611e-57	epithelial_stem
Xpo1	1.1477e-61	0.380496	0.688	0.383	2.84836e-57	epithelial_stem
Lor	1.53613e-61	0.302563	0.295	0.095	3.81237e-57	epithelial_stem
Fbln1	3.52951e-61	0.293942	0.614	0.301	8.75954e-57	epithelial_stem
Nup62	4.62862e-61	0.314016	0.581	0.285	1.14873e-56	epithelial_stem
Uchl5	7.6442e-61	0.300577	0.527	0.241	1.89714e-56	epithelial_stem
Jpt2	1.62832e-60	0.353789	0.606	0.305	4.04116e-56	epithelial_stem
Zwint	2.26516e-60	0.456458	0.811	0.537	5.62166e-56	epithelial_stem
Pole3	2.71689e-60	0.380022	0.77	0.462	6.74278e-56	epithelial_stem
Nudc	2.91385e-60	0.410607	0.945	0.794	7.23158e-56	epithelial_stem
Dynlt1f	3.14648e-60	0.355146	0.695	0.381	7.80894e-56	epithelial_stem
Sfpq	1.22446e-59	0.516037	0.966	0.855	3.03887e-55	epithelial_stem
Mrpl42	2.54725e-59	0.412201	0.917	0.705	6.32176e-55	epithelial_stem
Myl7	3.836e-59	0.437905	0.371	0.141	9.52018e-55	epithelial_stem
Snrpf	4.23659e-59	0.372583	0.977	0.902	1.05144e-54	epithelial_stem
Fkbp3	5.8533e-59	0.409764	0.978	0.869	1.45267e-54	epithelial_stem
Siva1	6.70005e-59	0.444729	0.947	0.813	1.66282e-54	epithelial_stem
H3f3b	1.64477e-58	0.315374	1	0.999	4.08198e-54	epithelial_stem
H2afy2	4.76743e-58	0.423232	0.825	0.537	1.18318e-53	epithelial_stem
Mapre1	4.79384e-58	0.420172	0.907	0.678	1.18973e-53	epithelial_stem
Hspd1	7.66969e-58	0.469353	0.98	0.88	1.90346e-53	epithelial_stem
Gapdh	1.13827e-57	0.365781	0.991	0.977	2.82495e-53	epithelial_stem
D030056L22Rik	5.04953e-57	0.278178	0.542	0.253	1.25319e-52	epithelial_stem
Marcksl1	5.97969e-57	0.493904	0.988	0.88	1.48404e-52	epithelial_stem
Mrpl18	2.21564e-56	0.389158	0.856	0.613	5.49878e-52	epithelial_stem
Sqle	2.54711e-56	0.261708	0.397	0.158	6.32141e-52	epithelial_stem
Psip1	3.13099e-56	0.418988	0.964	0.847	7.77049e-52	epithelial_stem
Tubb2b	3.316e-56	0.412223	0.645	0.351	8.22964e-52	epithelial_stem
Pcnt	4.8334e-56	0.258309	0.483	0.213	1.19955e-51	epithelial_stem
Ewsr1	5.41592e-56	0.43233	0.916	0.701	1.34412e-51	epithelial_stem
Acat2	6.85528e-56	0.312507	0.514	0.238	1.70134e-51	epithelial_stem
Gcat	6.92169e-56	0.256761	0.449	0.192	1.71783e-51	epithelial_stem
Hdgf	1.89338e-55	0.423921	0.928	0.78	4.69898e-51	epithelial_stem
Hnrnpu	2.41088e-55	0.398023	0.982	0.924	5.98332e-51	epithelial_stem
Mcm5	4.40088e-55	0.279719	0.537	0.256	1.09221e-50	epithelial_stem
Pbdc1	4.95525e-55	0.370533	0.762	0.473	1.22979e-50	epithelial_stem
Larp7	8.09759e-55	0.365758	0.756	0.445	2.00966e-50	epithelial_stem
Tead2	8.53589e-55	0.397712	0.804	0.493	2.11844e-50	epithelial_stem
Snrpd2	1.42121e-54	0.326184	0.978	0.917	3.52717e-50	epithelial_stem
Tcerg1	4.95334e-54	0.37609	0.717	0.432	1.22932e-49	epithelial_stem
Tuba1a	6.09729e-54	0.604469	0.835	0.57	1.51323e-49	epithelial_stem
Snrpc	1.05758e-53	0.383735	0.915	0.702	2.6247e-49	epithelial_stem
Nmral1	1.09663e-53	0.272197	0.488	0.223	2.72161e-49	epithelial_stem
Actl6a	1.18808e-53	0.376147	0.805	0.52	2.94857e-49	epithelial_stem
Cox7a2	1.37487e-53	0.334471	0.985	0.952	3.41214e-49	epithelial_stem
Smarca4	3.23786e-53	0.365145	0.828	0.558	8.03571e-49	epithelial_stem
Oaz1	3.39238e-53	0.297184	0.997	0.976	8.4192e-49	epithelial_stem
Cox5a	4.19414e-53	0.362751	0.965	0.886	1.0409e-48	epithelial_stem
Vars	4.20471e-53	0.306284	0.602	0.309	1.04352e-48	epithelial_stem
Rpl41	4.39972e-53	0.369831	1	0.998	1.09192e-48	epithelial_stem
Ywhaq	4.79072e-53	0.404031	0.982	0.916	1.18896e-48	epithelial_stem
H2afy	1.32135e-52	0.365644	0.97	0.874	3.27933e-48	epithelial_stem
Rcc2	4.0709e-52	0.299848	0.606	0.321	1.01032e-47	epithelial_stem
Bex2	4.49791e-52	0.422508	0.862	0.589	1.11629e-47	epithelial_stem
Psmb6	1.32059e-51	0.347518	0.976	0.89	3.27743e-47	epithelial_stem
Anapc11	4.20914e-51	0.395016	0.882	0.679	1.04462e-46	epithelial_stem
Ncaph2	6.35049e-51	0.321652	0.64	0.354	1.57606e-46	epithelial_stem
Basp1	7.18176e-51	0.411991	0.557	0.293	1.78237e-46	epithelial_stem
Lsm8	2.04034e-50	0.36606	0.861	0.628	5.06373e-46	epithelial_stem
Tcp1	2.41508e-50	0.37461	0.956	0.797	5.99375e-46	epithelial_stem
Wbp11	2.57204e-50	0.373394	0.837	0.593	6.38329e-46	epithelial_stem
Prdx4	4.08112e-50	0.37572	0.826	0.567	1.01285e-45	epithelial_stem
Rbm8a	4.48567e-50	0.36928	0.933	0.767	1.11325e-45	epithelial_stem
Hnrnpf	6.05138e-50	0.397439	0.978	0.903	1.50183e-45	epithelial_stem
Mcm7	8.02096e-50	0.350286	0.736	0.447	1.99064e-45	epithelial_stem
Eny2	1.6084e-49	0.350773	0.959	0.834	3.99173e-45	epithelial_stem
Tcf3	1.91738e-49	0.364752	0.792	0.504	4.75855e-45	epithelial_stem
Kpnb1	2.45708e-49	0.33553	0.734	0.446	6.09799e-45	epithelial_stem
Psmb7	2.80872e-49	0.372889	0.923	0.736	6.97068e-45	epithelial_stem
Eif4e	3.57443e-49	0.397986	0.891	0.663	8.87103e-45	epithelial_stem
0610010K14Rik	3.74604e-49	0.266608	0.562	0.288	9.29691e-45	epithelial_stem
Sap30	8.957e-49	0.311153	0.546	0.278	2.22295e-44	epithelial_stem
Mbd3	1.06827e-48	0.363366	0.889	0.684	2.65123e-44	epithelial_stem
Smchd1	2.46758e-48	0.384584	0.779	0.519	6.12403e-44	epithelial_stem
Hpf1	2.53312e-48	0.353825	0.717	0.447	6.2867e-44	epithelial_stem
Emg1	2.67387e-48	0.372611	0.882	0.668	6.63601e-44	epithelial_stem
Dcakd	2.90955e-48	0.361828	0.763	0.478	7.22092e-44	epithelial_stem
Sephs1	4.29043e-48	0.253891	0.497	0.24	1.0648e-43	epithelial_stem
Snu13	7.87122e-48	0.349384	0.955	0.863	1.95348e-43	epithelial_stem
Nxt1	1.0538e-47	0.286875	0.592	0.318	2.61533e-43	epithelial_stem
Thoc3	1.17383e-47	0.306039	0.737	0.446	2.91322e-43	epithelial_stem
Pgk1	1.69285e-47	0.430919	0.884	0.675	4.20131e-43	epithelial_stem
Eif5a	1.69661e-47	0.38624	0.984	0.942	4.21065e-43	epithelial_stem
Eif1ad	3.55389e-47	0.255759	0.546	0.275	8.82005e-43	epithelial_stem
Rpa3	1.04113e-46	0.330277	0.685	0.404	2.58388e-42	epithelial_stem
Dpy30	1.55459e-46	0.357803	0.902	0.696	3.85819e-42	epithelial_stem
Prmt1	1.76206e-46	0.38593	0.961	0.845	4.37307e-42	epithelial_stem
Ruvbl2	2.54269e-46	0.293401	0.644	0.361	6.31044e-42	epithelial_stem
Tfdp1	4.56878e-46	0.303003	0.606	0.339	1.13388e-41	epithelial_stem
Oxct1	1.17825e-45	0.32812	0.739	0.455	2.92417e-41	epithelial_stem
Slirp	2.9378e-45	0.363124	0.909	0.722	7.29104e-41	epithelial_stem
Mzt1	3.5453e-45	0.301701	0.635	0.355	8.79873e-41	epithelial_stem
Fscn1	4.21874e-45	0.302072	0.623	0.35	1.04701e-40	epithelial_stem
Hnrnpd	5.67322e-45	0.408936	0.909	0.729	1.40798e-40	epithelial_stem
Atp5g2	7.52086e-45	0.271913	0.988	0.972	1.86653e-40	epithelial_stem
Nnat	3.69949e-44	0.277307	0.801	0.487	9.1814e-40	epithelial_stem
Rbx1	4.57985e-44	0.308111	0.985	0.925	1.13663e-39	epithelial_stem
Timm8a1	6.40583e-44	0.373618	0.778	0.524	1.5898e-39	epithelial_stem
Cacybp	1.07919e-43	0.38829	0.909	0.736	2.67834e-39	epithelial_stem
Ppa1	1.08567e-43	0.363469	0.686	0.429	2.69443e-39	epithelial_stem
Hoxd9	1.52077e-43	0.367912	0.678	0.42	3.77424e-39	epithelial_stem
Ncl	1.61464e-43	0.402182	0.991	0.976	4.00721e-39	epithelial_stem
Ddx39b	2.25453e-43	0.385676	0.956	0.823	5.59529e-39	epithelial_stem
Srsf6	3.30442e-43	0.363758	0.942	0.767	8.2009e-39	epithelial_stem
Ak2	5.20378e-43	0.343604	0.798	0.555	1.29147e-38	epithelial_stem
Uhrf2	5.86413e-43	0.323188	0.78	0.517	1.45536e-38	epithelial_stem
Ube2n	6.83864e-43	0.362352	0.915	0.718	1.69721e-38	epithelial_stem
Oard1	8.50947e-43	0.283077	0.627	0.35	2.11188e-38	epithelial_stem
Phf5a	1.01887e-42	0.33728	0.862	0.638	2.52862e-38	epithelial_stem
Hist1h1e	2.13424e-42	0.453484	0.446	0.223	5.29676e-38	epithelial_stem
Slbp	2.22032e-42	0.389655	0.829	0.601	5.51039e-38	epithelial_stem
Gar1	2.32881e-42	0.315117	0.689	0.418	5.77965e-38	epithelial_stem
Srsf1	3.08705e-42	0.371845	0.876	0.664	7.66143e-38	epithelial_stem
Mtf2	4.06869e-42	0.350072	0.733	0.47	1.00977e-37	epithelial_stem
Naa50	5.13228e-42	0.302795	0.787	0.518	1.27373e-37	epithelial_stem
Nsmce2	7.03156e-42	0.302153	0.704	0.421	1.74509e-37	epithelial_stem
Ppig	7.54434e-42	0.339278	0.909	0.729	1.87235e-37	epithelial_stem
Fkbp4	1.45887e-41	0.356569	0.936	0.808	3.62062e-37	epithelial_stem
Ppil1	2.02237e-41	0.280462	0.685	0.414	5.01912e-37	epithelial_stem
Sf3b2	2.90135e-41	0.30514	0.962	0.88	7.20056e-37	epithelial_stem
Cdv3	3.65938e-41	0.346753	0.925	0.744	9.08184e-37	epithelial_stem
Slc24a5	3.80207e-41	0.379533	0.47	0.243	9.43598e-37	epithelial_stem
Alyref	4.0846e-41	0.336419	0.703	0.442	1.01372e-36	epithelial_stem
Smc3	9.00537e-41	0.344642	0.903	0.721	2.23495e-36	epithelial_stem
Snrnp70	1.59766e-40	0.317246	0.928	0.779	3.96508e-36	epithelial_stem
Ddah2	1.74338e-40	0.384983	0.864	0.663	4.32671e-36	epithelial_stem
Nop58	3.89172e-40	0.334429	0.835	0.617	9.65847e-36	epithelial_stem
Arpp19	4.5831e-40	0.341938	0.935	0.823	1.13743e-35	epithelial_stem
Pgam1	1.1295e-39	0.362605	0.958	0.828	2.8032e-35	epithelial_stem
Hdac2	2.15184e-39	0.325963	0.852	0.613	5.34043e-35	epithelial_stem
Srsf10	2.45186e-39	0.308267	0.904	0.715	6.08504e-35	epithelial_stem
Ipo5	2.70868e-39	0.290988	0.694	0.433	6.72241e-35	epithelial_stem
Fubp1	3.50315e-39	0.352784	0.944	0.824	8.69411e-35	epithelial_stem
Acp1	5.51784e-39	0.316992	0.894	0.727	1.36942e-34	epithelial_stem
Cfl1	7.41247e-39	0.286145	0.997	0.967	1.83963e-34	epithelial_stem
Vbp1	8.6923e-39	0.312994	0.7	0.442	2.15725e-34	epithelial_stem
Raly	9.12772e-39	0.31789	0.933	0.81	2.26532e-34	epithelial_stem
Ssna1	2.13221e-38	0.298149	0.768	0.517	5.29172e-34	epithelial_stem
Rnf7	2.60226e-38	0.326655	0.959	0.833	6.45829e-34	epithelial_stem
Trim28	5.24561e-38	0.326104	0.904	0.717	1.30185e-33	epithelial_stem
Tpm4	7.34603e-38	0.352578	0.918	0.754	1.82314e-33	epithelial_stem
Coq7	8.67772e-38	0.266014	0.644	0.384	2.15364e-33	epithelial_stem
Rps27l	9.66372e-38	0.278327	0.981	0.942	2.39834e-33	epithelial_stem
Ppp4c	1.0861e-37	0.324449	0.809	0.581	2.69549e-33	epithelial_stem
Hnrnpr	1.09727e-37	0.316664	0.949	0.817	2.7232e-33	epithelial_stem
Ciapin1	1.722e-37	0.251395	0.477	0.251	4.27367e-33	epithelial_stem
Pfdn4	2.86553e-37	0.305647	0.73	0.46	7.11168e-33	epithelial_stem
Prpf38a	2.96129e-37	0.258338	0.68	0.401	7.34934e-33	epithelial_stem
Ahsa1	4.11e-37	0.291283	0.836	0.576	1.02002e-32	epithelial_stem
Parp1	5.376e-37	0.331961	0.861	0.671	1.33422e-32	epithelial_stem
Mrpl51	5.37633e-37	0.290978	0.819	0.624	1.3343e-32	epithelial_stem
Nop10	5.47593e-37	0.354297	0.97	0.902	1.35902e-32	epithelial_stem
Igf2bp2	1.57575e-36	0.266406	0.713	0.447	3.9107e-32	epithelial_stem
Mest	2.93918e-36	0.524914	0.901	0.695	7.29447e-32	epithelial_stem
Ssb	3.03453e-36	0.34047	0.966	0.888	7.53109e-32	epithelial_stem
Mtch2	3.32403e-36	0.319566	0.813	0.572	8.24958e-32	epithelial_stem
Txn1	3.74066e-36	0.311569	0.984	0.934	9.28357e-32	epithelial_stem
Srrt	4.88884e-36	0.288074	0.722	0.466	1.21331e-31	epithelial_stem
Cnot6	5.84507e-36	0.258973	0.728	0.462	1.45063e-31	epithelial_stem
Dnajc8	8.15484e-36	0.296045	0.92	0.766	2.02387e-31	epithelial_stem
Id2	1.25533e-35	0.348185	0.758	0.493	3.11547e-31	epithelial_stem
Mrfap1	1.69168e-35	0.272528	0.973	0.918	4.19841e-31	epithelial_stem
Glrx5	1.82244e-35	0.290297	0.809	0.575	4.52292e-31	epithelial_stem
Tmsb10	1.87883e-35	0.305473	1	0.99	4.66288e-31	epithelial_stem
Ccdc88a	2.7487e-35	0.272811	0.715	0.449	6.82174e-31	epithelial_stem
Sumo1	2.90062e-35	0.341256	0.967	0.858	7.19875e-31	epithelial_stem
Rfc3	3.59729e-35	0.254896	0.613	0.36	8.92776e-31	epithelial_stem
Orc6	4.37909e-35	0.255937	0.647	0.39	1.0868e-30	epithelial_stem
Npm3	4.44966e-35	0.284907	0.831	0.563	1.10432e-30	epithelial_stem
Ube2e3	4.49831e-35	0.308648	0.939	0.797	1.11639e-30	epithelial_stem
1110004F10Rik	7.59967e-35	0.310176	0.953	0.823	1.88609e-30	epithelial_stem
Bzw2	1.02496e-34	0.262361	0.779	0.512	2.54375e-30	epithelial_stem
Polr2d	1.13195e-34	0.272472	0.739	0.468	2.80927e-30	epithelial_stem
Nono	1.96315e-34	0.308399	0.968	0.862	4.87214e-30	epithelial_stem
Emc8	3.68892e-34	0.260901	0.705	0.456	9.15517e-30	epithelial_stem
Nop56	9.60925e-34	0.30336	0.852	0.628	2.38482e-29	epithelial_stem
Actg1	1.0513e-33	0.264741	1	0.995	2.60911e-29	epithelial_stem
Tmem167	2.21451e-33	0.277566	0.881	0.671	5.49596e-29	epithelial_stem
Snrpd3	2.54969e-33	0.301455	0.933	0.807	6.32781e-29	epithelial_stem
Rheb	3.54673e-33	0.296312	0.907	0.727	8.80227e-29	epithelial_stem
Snrpg	3.59379e-33	0.30919	0.973	0.93	8.91906e-29	epithelial_stem
Cdc26	3.74972e-33	0.301503	0.895	0.69	9.30606e-29	epithelial_stem
Gm1673	5.71018e-33	0.308277	0.854	0.625	1.41715e-28	epithelial_stem
Psma1	8.40154e-33	0.29556	0.944	0.803	2.08509e-28	epithelial_stem
Stip1	9.69009e-33	0.272941	0.754	0.504	2.40489e-28	epithelial_stem
Cbx3	2.13697e-32	0.486516	0.944	0.795	5.30354e-28	epithelial_stem
Trappc1	2.24277e-32	0.270763	0.798	0.549	5.56611e-28	epithelial_stem
Mrpl28	2.40947e-32	0.288496	0.85	0.645	5.97982e-28	epithelial_stem
Pin1	2.70803e-32	0.27663	0.839	0.618	6.72079e-28	epithelial_stem
Rpl4	3.03772e-32	0.25127	0.998	0.987	7.53901e-28	epithelial_stem
Morf4l2	5.37811e-32	0.290352	0.97	0.863	1.33474e-27	epithelial_stem
Pkm	5.45836e-32	0.348227	0.977	0.926	1.35466e-27	epithelial_stem
Ube2k	9.26903e-32	0.270935	0.83	0.598	2.30039e-27	epithelial_stem
Ppp1ca	1.12502e-31	0.270633	0.955	0.87	2.79209e-27	epithelial_stem
Cntln	1.34431e-31	0.283851	0.585	0.365	3.33632e-27	epithelial_stem
Gtf2a2	1.9834e-31	0.285717	0.858	0.658	4.92239e-27	epithelial_stem
Ppp1cc	2.57702e-31	0.293726	0.921	0.763	6.39564e-27	epithelial_stem
Clns1a	2.77215e-31	0.258503	0.751	0.511	6.87991e-27	epithelial_stem
Strap	2.78481e-31	0.286996	0.815	0.591	6.91135e-27	epithelial_stem
Pcna	3.35355e-31	0.322293	0.568	0.347	8.32285e-27	epithelial_stem
Rpl35	7.51076e-31	0.267704	0.999	0.992	1.86402e-26	epithelial_stem
Dnajc2	8.30094e-31	0.266941	0.73	0.488	2.06013e-26	epithelial_stem
Chtop	8.36779e-31	0.268051	0.802	0.558	2.07672e-26	epithelial_stem
Srrm1	8.85506e-31	0.275985	0.925	0.786	2.19765e-26	epithelial_stem
Eno1	1.34643e-30	0.332762	0.95	0.804	3.34156e-26	epithelial_stem
Smarce1	1.45132e-30	0.290475	0.915	0.745	3.60189e-26	epithelial_stem
Smarcc1	1.78416e-30	0.285176	0.894	0.735	4.42793e-26	epithelial_stem
Eif4a1	2.67958e-30	0.27289	0.995	0.964	6.65017e-26	epithelial_stem
Cfl2	3.45303e-30	0.292897	0.927	0.76	8.56972e-26	epithelial_stem
Eloc	6.43117e-30	0.276929	0.919	0.759	1.59609e-25	epithelial_stem
Utp3	1.12671e-29	0.254137	0.702	0.476	2.79628e-25	epithelial_stem
Uba2	1.25933e-29	0.283566	0.765	0.53	3.1254e-25	epithelial_stem
Ube2l3	1.7976e-29	0.263004	0.902	0.752	4.4613e-25	epithelial_stem
Ddx1	2.22646e-29	0.279462	0.768	0.528	5.52563e-25	epithelial_stem
Polr2m	2.34097e-29	0.307553	0.93	0.8	5.80982e-25	epithelial_stem
Hnrnpk	2.65646e-29	0.314269	0.993	0.97	6.59281e-25	epithelial_stem
Supt16	2.89871e-29	0.370791	0.769	0.574	7.19402e-25	epithelial_stem
Zcrb1	3.30214e-29	0.267333	0.836	0.622	8.19526e-25	epithelial_stem
Eef1g	4.4399e-29	0.260122	0.992	0.97	1.10189e-24	epithelial_stem
Pfdn6	5.31198e-29	0.25258	0.851	0.651	1.31833e-24	epithelial_stem
Thoc7	5.92163e-29	0.271063	0.899	0.729	1.46963e-24	epithelial_stem
Mrpl54	6.14459e-29	0.262271	0.889	0.69	1.52497e-24	epithelial_stem
Stoml2	9.11313e-29	0.250539	0.767	0.535	2.2617e-24	epithelial_stem
Hnrnpm	1.01697e-28	0.307865	0.957	0.83	2.52392e-24	epithelial_stem
Impdh2	1.29692e-28	0.255446	0.895	0.702	3.21869e-24	epithelial_stem
Slc25a5	2.06841e-28	0.308848	0.946	0.852	5.13339e-24	epithelial_stem
Rbm17	2.41228e-28	0.250825	0.823	0.619	5.9868e-24	epithelial_stem
Rpl13a	2.41473e-28	0.262923	0.983	0.907	5.99288e-24	epithelial_stem
Rdx	2.48598e-28	0.283733	0.918	0.796	6.16969e-24	epithelial_stem
Brd3	2.48631e-28	0.275663	0.84	0.651	6.17052e-24	epithelial_stem
Idh2	2.66443e-28	0.284373	0.909	0.759	6.61258e-24	epithelial_stem
Akirin2	4.02961e-28	0.345711	0.712	0.522	1.00007e-23	epithelial_stem
Psmb2	5.04468e-28	0.269148	0.948	0.828	1.25199e-23	epithelial_stem
Sumo3	1.89696e-27	0.294489	0.911	0.738	4.70787e-23	epithelial_stem
Rpl23a	2.32873e-27	0.268638	1	0.997	5.77944e-23	epithelial_stem
Stub1	2.34417e-27	0.276239	0.907	0.778	5.81777e-23	epithelial_stem
Chchd1	2.69078e-27	0.252378	0.852	0.672	6.67798e-23	epithelial_stem
Magoh	2.76577e-27	0.294108	0.882	0.704	6.8641e-23	epithelial_stem
Nolc1	3.63e-27	0.252469	0.694	0.458	9.00893e-23	epithelial_stem
Hnrnph3	7.75518e-27	0.264203	0.776	0.556	1.92468e-22	epithelial_stem
Elavl1	1.05797e-26	0.269661	0.832	0.63	2.62566e-22	epithelial_stem
Sarnp	1.15043e-26	0.276534	0.893	0.709	2.85515e-22	epithelial_stem
Baz1b	1.41221e-26	0.262024	0.732	0.512	3.50484e-22	epithelial_stem
Cct3	2.68746e-26	0.280521	0.929	0.804	6.66973e-22	epithelial_stem
2010107E04Rik	3.88925e-26	0.278191	0.97	0.885	9.65233e-22	epithelial_stem
Actr3	1.00081e-25	0.256327	0.813	0.596	2.48381e-21	epithelial_stem
Naa15	1.0276e-25	0.255781	0.71	0.488	2.55029e-21	epithelial_stem
Cdk2ap1	1.09235e-25	0.262812	0.542	0.334	2.711e-21	epithelial_stem
Cct4	1.79219e-25	0.288054	0.947	0.851	4.44787e-21	epithelial_stem
Hspe1	2.31585e-25	0.252371	0.992	0.953	5.74748e-21	epithelial_stem
Hnrnph1	2.89096e-25	0.269992	0.922	0.8	7.17477e-21	epithelial_stem
Hpgd	9.4128e-25	0.287705	0.36	0.2	2.33607e-20	epithelial_stem
Psmd7	1.37208e-24	0.251438	0.936	0.791	3.40523e-20	epithelial_stem
Cd24a	2.58532e-24	0.347458	0.562	0.363	6.41624e-20	epithelial_stem
Top1	6.37007e-24	0.275786	0.944	0.853	1.58092e-19	epithelial_stem
Ctbp1	2.56554e-23	0.257634	0.835	0.652	6.36716e-19	epithelial_stem
Mrpl12	1.17468e-22	0.259236	0.81	0.632	2.91531e-18	epithelial_stem
Eif5	1.7042e-18	0.281059	0.955	0.862	4.22948e-14	epithelial_stem
Rpgrip1	4.44541e-18	0.280056	0.432	0.27	1.10326e-13	epithelial_stem
Ifitm1	4.90984e-18	0.254166	0.795	0.612	1.21852e-13	epithelial_stem
Ldha	7.81328e-17	0.281208	0.94	0.832	1.9391e-12	epithelial_stem
Id3	8.51955e-17	0.261927	0.847	0.717	2.11438e-12	epithelial_stem
AC160336.1	7.13238e-11	0.323722	0.468	0.346	1.77012e-06	epithelial_stem
Actb	8.93889e-11	0.268152	0.999	0.998	2.21845e-06	epithelial_stem
Itm2a	0	2.61605	0.821	0.37	0	epithelial_1
Ptn	0	2.35212	0.782	0.193	0	epithelial_1
Dlk1	0	2.16272	0.91	0.403	0	epithelial_1
Meis2	0	1.56261	0.85	0.339	0	epithelial_1
Runx1t1	8.41804e-307	1.18157	0.52	0.076	2.08919e-302	epithelial_1
Npm1	1.15992e-303	0.882441	1	0.993	2.87868e-299	epithelial_1
Sfrp1	3.19178e-292	1.21918	0.645	0.154	7.92137e-288	epithelial_1
Meg3	1.07759e-279	1.82252	0.966	0.709	2.67436e-275	epithelial_1
Grb10	5.4905e-279	1.24286	0.883	0.474	1.36263e-274	epithelial_1
Sox111	2.92965e-274	1.30216	0.829	0.323	7.2708e-270	epithelial_1
6330403K07Rik	6.96188e-269	1.001	0.611	0.152	1.7278e-264	epithelial_1
Col1a2	3.69025e-252	1.78047	0.766	0.313	9.15846e-248	epithelial_1
Mdk1	2.92772e-250	1.1944	0.993	0.718	7.26603e-246	epithelial_1
Nr2f2	1.9755e-243	1.26841	0.832	0.428	4.9028e-239	epithelial_1
Bex31	1.17006e-229	1.25353	0.915	0.586	2.90386e-225	epithelial_1
Serpinh1	5.18375e-220	0.883155	0.989	0.914	1.2865e-215	epithelial_1
Flrt3	1.18336e-214	0.933124	0.475	0.099	2.93686e-210	epithelial_1
Net1	6.76484e-214	1.01431	0.669	0.251	1.6789e-209	epithelial_1
Ncam1	2.08153e-209	0.949167	0.546	0.146	5.16594e-205	epithelial_1
Col1a1	4.87003e-208	2.18499	0.563	0.16	1.20864e-203	epithelial_1
Mfap2	2.29123e-206	1.01167	0.836	0.464	5.68637e-202	epithelial_1
Clmp	1.0706e-204	0.740423	0.518	0.132	2.65702e-200	epithelial_1
Rspo3	3.27209e-204	0.774928	0.316	0.032	8.12067e-200	epithelial_1
Nap1l11	7.63621e-203	0.854776	0.976	0.865	1.89516e-198	epithelial_1
Nnat1	1.95591e-202	1.13182	0.834	0.461	4.85418e-198	epithelial_1
Hand2	1.66133e-198	0.639687	0.347	0.045	4.1231e-194	epithelial_1
Gpc3	6.33771e-194	0.996849	0.961	0.825	1.57289e-189	epithelial_1
Marcks1	3.27473e-183	0.993579	0.854	0.53	8.12723e-179	epithelial_1
Nrep	1.23674e-182	0.91162	0.657	0.271	3.06933e-178	epithelial_1
Hoxa7	6.97854e-178	0.726956	0.358	0.06	1.73193e-173	epithelial_1
Hnrnpa11	1.44924e-173	0.748634	0.996	0.955	3.59672e-169	epithelial_1
Rbp1	2.51319e-171	1.02145	0.668	0.298	6.23723e-167	epithelial_1
Tceal91	1.32294e-164	0.762462	0.994	0.937	3.28327e-160	epithelial_1
Mmp2	2.65992e-163	0.746582	0.434	0.109	6.6014e-159	epithelial_1
Mfap4	1.89623e-161	0.815486	0.459	0.126	4.70606e-157	epithelial_1
Igfbp4	2.87508e-156	0.811384	0.887	0.582	7.13536e-152	epithelial_1
Id21	8.70393e-154	1.18572	0.81	0.465	2.16014e-149	epithelial_1
Pdgfc	2.57607e-153	0.760822	0.564	0.217	6.3933e-149	epithelial_1
Ltbp1	1.69635e-149	0.652926	0.464	0.137	4.21001e-145	epithelial_1
Wisp1	5.76506e-149	0.680815	0.377	0.088	1.43077e-144	epithelial_1
Wnt5a	7.38366e-148	0.782197	0.485	0.154	1.83248e-143	epithelial_1
Nasp1	7.54837e-145	0.824342	0.867	0.618	1.87336e-140	epithelial_1
Plagl1	1.96663e-143	0.795356	0.407	0.11	4.88079e-139	epithelial_1
Marcksl11	1.06726e-142	0.764833	0.979	0.877	2.64872e-138	epithelial_1
Eef1g1	2.29991e-140	0.582129	0.997	0.968	5.70791e-136	epithelial_1
Hnrnpc	1.21028e-138	0.636265	0.97	0.921	3.00368e-134	epithelial_1
Rplp0	1.61056e-138	0.449905	0.999	0.998	3.99708e-134	epithelial_1
Basp11	3.31332e-137	0.793655	0.605	0.266	8.22299e-133	epithelial_1
Gas1	6.29974e-137	0.779834	0.929	0.761	1.56347e-132	epithelial_1
Peg3	3.78217e-136	0.837741	0.97	0.787	9.3866e-132	epithelial_1
Rpl22l1	2.92533e-133	0.55549	0.997	0.986	7.26008e-129	epithelial_1
Eif3e	2.75109e-129	0.626231	0.975	0.923	6.82765e-125	epithelial_1
Fblim1	3.17903e-128	0.478305	0.363	0.093	7.88972e-124	epithelial_1
Akap12	4.37881e-126	0.856896	0.44	0.151	1.08673e-121	epithelial_1
Cbx11	1.93732e-125	0.634644	0.942	0.821	4.80804e-121	epithelial_1
Slc25a4	1.03068e-124	0.517277	0.989	0.944	2.55793e-120	epithelial_1
Tgfb2	1.09545e-123	0.820904	0.434	0.145	2.71868e-119	epithelial_1
Rps4x	3.96122e-123	0.409723	1	0.998	9.83096e-119	epithelial_1
Cd24a1	4.08024e-123	1.06997	0.631	0.333	1.01263e-118	epithelial_1
Rps6	6.8256e-123	0.4516	1	0.993	1.69398e-118	epithelial_1
Crabp2	1.09502e-122	0.553266	0.402	0.119	2.71762e-118	epithelial_1
Fbln2	9.51174e-122	0.974144	0.408	0.13	2.36062e-117	epithelial_1
Nr2f1	3.62792e-120	0.590746	0.335	0.082	9.00377e-116	epithelial_1
Bzw21	5.19645e-119	0.676167	0.771	0.5	1.28965e-114	epithelial_1
Igf2bp11	8.36005e-118	0.579504	0.476	0.179	2.0748e-113	epithelial_1
Stmn11	3.1716e-117	0.657908	0.987	0.836	7.87127e-113	epithelial_1
Col18a1	7.29068e-117	0.748237	0.597	0.287	1.8094e-112	epithelial_1
Meis1	3.89783e-115	0.673641	0.672	0.389	9.67364e-111	epithelial_1
Id31	2.15348e-113	0.890543	0.884	0.7	5.34451e-109	epithelial_1
Tmem108	5.19388e-111	0.721711	0.703	0.407	1.28902e-106	epithelial_1
Atxn7l3b	2.21867e-110	0.546417	0.97	0.912	5.5063e-106	epithelial_1
Tpm1	6.79412e-108	0.72691	0.95	0.865	1.68616e-103	epithelial_1
Rpl7	2.33503e-107	0.386602	0.999	0.998	5.79508e-103	epithelial_1
Cdh11	2.03616e-104	0.774148	0.518	0.23	5.05334e-100	epithelial_1
Fstl1	6.85736e-104	0.780023	0.767	0.53	1.70186e-99	epithelial_1
Tagln	6.35341e-103	0.864717	0.365	0.112	1.57679e-98	epithelial_1
Nrk	6.38711e-102	0.563103	0.345	0.102	1.58515e-97	epithelial_1
Rpl6	1.24997e-101	0.3417	1	0.998	3.10218e-97	epithelial_1
Slc1a3	1.16932e-100	0.473103	0.338	0.102	2.90201e-96	epithelial_1
Cct41	2.67618e-99	0.585367	0.939	0.848	6.64174e-95	epithelial_1
Rpl3	2.78888e-98	0.367359	1	0.994	6.92144e-94	epithelial_1
Rps27a	8.47188e-97	0.363771	1	0.999	2.10255e-92	epithelial_1
H2afy21	1.04832e-95	0.695886	0.759	0.539	2.60172e-91	epithelial_1
Kif26b	2.3175e-94	0.49387	0.302	0.084	5.75157e-90	epithelial_1
Tcp11	2.81846e-94	0.524522	0.919	0.799	6.99484e-90	epithelial_1
Eif51	3.06577e-94	0.551434	0.933	0.863	7.60862e-90	epithelial_1
Tcf21	2.48763e-93	0.633939	0.312	0.09	6.17379e-89	epithelial_1
Rpl39	4.46735e-93	0.331713	0.999	0.998	1.10871e-88	epithelial_1
Hsp90ab1	1.14719e-88	0.367732	1	1	2.8471e-84	epithelial_1
Ttc3	1.35972e-88	0.536283	0.951	0.865	3.37455e-84	epithelial_1
Tubb2b1	2.43833e-88	0.551516	0.619	0.342	6.05145e-84	epithelial_1
Hspd11	1.04175e-87	0.581527	0.941	0.886	2.58542e-83	epithelial_1
Ywhae1	1.18657e-87	0.492643	0.989	0.965	2.94482e-83	epithelial_1
Csrp2	1.57224e-87	0.722691	0.584	0.308	3.90199e-83	epithelial_1
Ssbp2	3.51092e-87	0.562787	0.582	0.317	8.7134e-83	epithelial_1
Rpl42	8.38232e-87	0.41305	0.998	0.986	2.08032e-82	epithelial_1
Asxl3	2.28671e-86	0.371717	0.272	0.073	5.67516e-82	epithelial_1
Efna5	2.32663e-86	0.479599	0.34	0.116	5.77424e-82	epithelial_1
Arf4	2.71067e-86	0.554	0.944	0.842	6.72734e-82	epithelial_1
Atp2b1	3.05024e-86	0.729253	0.881	0.76	7.57008e-82	epithelial_1
Rcn3	2.23236e-85	0.639528	0.801	0.642	5.54026e-81	epithelial_1
Rps18	8.27063e-84	0.337156	1	0.998	2.05261e-79	epithelial_1
Cdca7	8.9768e-84	0.549671	0.577	0.32	2.22786e-79	epithelial_1
Sfr1	1.46713e-82	0.491493	0.931	0.836	3.64111e-78	epithelial_1
Ybx11	3.08613e-82	0.48098	0.997	0.985	7.65915e-78	epithelial_1
Rps3	5.12362e-82	0.310472	1	0.999	1.27158e-77	epithelial_1
Fscn11	5.49883e-82	0.522547	0.604	0.34	1.3647e-77	epithelial_1
Rps25	1.73505e-81	0.360773	1	0.997	4.30606e-77	epithelial_1
Snrpe1	5.8732e-81	0.436296	0.972	0.924	1.45761e-76	epithelial_1
Igf2bp31	1.5984e-80	0.497338	0.599	0.342	3.96691e-76	epithelial_1
Rps9	2.06253e-80	0.312027	1	0.998	5.11879e-76	epithelial_1
Sumo11	4.94496e-80	0.550034	0.946	0.858	1.22724e-75	epithelial_1
Nme11	5.9568e-80	0.574279	0.92	0.812	1.47836e-75	epithelial_1
Tuba1a1	1.23239e-79	0.797635	0.773	0.573	3.05855e-75	epithelial_1
Mif1	5.36771e-79	0.568929	0.992	0.965	1.33216e-74	epithelial_1
Acat21	5.86308e-79	0.504651	0.482	0.232	1.4551e-74	epithelial_1
Rpl24	7.79746e-78	0.293916	1	0.998	1.93517e-73	epithelial_1
Rps15a	8.69089e-78	0.348374	0.999	0.998	2.1569e-73	epithelial_1
Ranbp11	8.9043e-78	0.589046	0.95	0.864	2.20987e-73	epithelial_1
Rpl15	2.71337e-77	0.302734	1	0.998	6.73404e-73	epithelial_1
Ung	3.7263e-77	0.486111	0.449	0.206	9.24794e-73	epithelial_1
Naca	1.00026e-76	0.29929	1	0.993	2.48244e-72	epithelial_1
Tmsb101	1.24873e-76	0.498074	0.998	0.99	3.09909e-72	epithelial_1
Prmt11	3.49097e-76	0.499703	0.921	0.849	8.6639e-72	epithelial_1
Zcchc3	1.43352e-75	0.509174	0.832	0.632	3.55771e-71	epithelial_1
Rps3a1	1.22575e-73	0.285174	1	0.999	3.04206e-69	epithelial_1
Rps23	1.87028e-73	0.347541	1	0.998	4.64167e-69	epithelial_1
Snrpf1	1.3458e-72	0.447948	0.952	0.905	3.34002e-68	epithelial_1
Cpz	2.08567e-72	0.360914	0.267	0.083	5.17621e-68	epithelial_1
Rnf71	5.61629e-71	0.464183	0.912	0.839	1.39385e-66	epithelial_1
Hnrnpk1	3.29369e-70	0.522767	0.986	0.971	8.17427e-66	epithelial_1
Sema3c	3.51233e-70	0.604281	0.531	0.3	8.71689e-66	epithelial_1
Rpl9	5.59703e-70	0.325302	1	0.994	1.38907e-65	epithelial_1
Anp32b1	6.39616e-70	0.420674	0.969	0.924	1.5874e-65	epithelial_1
Mest1	6.48901e-70	0.873851	0.832	0.702	1.61044e-65	epithelial_1
Pabpc1	1.03128e-69	0.435178	0.978	0.925	2.55942e-65	epithelial_1
Cdk41	1.03406e-69	0.436808	0.971	0.919	2.56632e-65	epithelial_1
Stox2	1.2463e-69	0.428382	0.37	0.155	3.09306e-65	epithelial_1
Rpl14	1.46451e-69	0.324388	1	0.997	3.63462e-65	epithelial_1
Serbp11	4.4409e-69	0.365621	0.992	0.972	1.10214e-64	epithelial_1
Emilin1	8.2328e-69	0.347855	0.286	0.097	2.04322e-64	epithelial_1
Ckap4	7.11542e-68	0.513749	0.628	0.406	1.7659e-63	epithelial_1
Bcl11a	1.4191e-67	0.409499	0.296	0.105	3.52193e-63	epithelial_1
Mmp16	3.93222e-67	0.357603	0.285	0.099	9.75899e-63	epithelial_1
Acvr2b	5.85393e-67	0.492313	0.466	0.245	1.45283e-62	epithelial_1
Bex1	7.47351e-67	0.564834	0.574	0.34	1.85478e-62	epithelial_1
Pkm1	1.09583e-66	0.606947	0.965	0.926	2.71963e-62	epithelial_1
Srsf11	1.30239e-66	0.462758	0.921	0.856	3.23228e-62	epithelial_1
Dpysl3	1.4094e-66	0.36829	0.264	0.086	3.49786e-62	epithelial_1
Id4	5.72616e-66	0.448362	0.338	0.133	1.42112e-61	epithelial_1
Set1	1.45526e-65	0.413345	0.984	0.965	3.61166e-61	epithelial_1
Sumo21	1.46811e-65	0.403531	0.996	0.978	3.64357e-61	epithelial_1
Ncl1	2.57547e-65	0.398076	0.98	0.978	6.39181e-61	epithelial_1
Tead21	3.48146e-65	0.491409	0.717	0.5	8.64029e-61	epithelial_1
Ywhaq1	4.64079e-65	0.508272	0.957	0.919	1.15175e-60	epithelial_1
Btg1	6.4272e-65	0.602021	0.811	0.64	1.5951e-60	epithelial_1
Plod2	7.27262e-65	0.432965	0.366	0.158	1.80492e-60	epithelial_1
Rnd3	8.89161e-65	0.498321	0.468	0.241	2.20672e-60	epithelial_1
Fn1	1.42146e-64	0.661805	0.434	0.218	3.52779e-60	epithelial_1
F2r	2.23871e-64	0.43944	0.322	0.128	5.55602e-60	epithelial_1
G3bp11	3.65114e-64	0.468062	0.896	0.801	9.06141e-60	epithelial_1
Cct8	3.95263e-64	0.463992	0.869	0.804	9.80963e-60	epithelial_1
Cyr61	9.52756e-64	0.738615	0.767	0.528	2.36455e-59	epithelial_1
Khdrbs1	1.53254e-63	0.456609	0.87	0.759	3.80345e-59	epithelial_1
Smarcc11	2.1131e-63	0.47497	0.858	0.736	5.24429e-59	epithelial_1
Lbh	2.28774e-63	0.450702	0.383	0.175	5.67771e-59	epithelial_1
Rbfox2	3.07867e-63	0.493156	0.587	0.38	7.64065e-59	epithelial_1
Btf3	3.95668e-63	0.303422	0.995	0.989	9.81968e-59	epithelial_1
Tmem1671	4.97643e-63	0.502699	0.82	0.676	1.23505e-58	epithelial_1
Glipr2	5.05254e-63	0.331227	0.308	0.119	1.25394e-58	epithelial_1
Npnt	5.18789e-63	0.417007	0.267	0.093	1.28753e-58	epithelial_1
Pdap11	8.88343e-63	0.408967	0.949	0.876	2.20469e-58	epithelial_1
Tnfaip8	1.06079e-62	0.509765	0.535	0.32	2.63267e-58	epithelial_1
Tubb51	1.36292e-62	0.334972	0.993	0.95	3.38248e-58	epithelial_1
Eif3a	2.2972e-62	0.422638	0.925	0.872	5.7012e-58	epithelial_1
Srsf31	2.55424e-62	0.42289	0.974	0.921	6.33911e-58	epithelial_1
Rbms3	4.16146e-61	0.52365	0.555	0.347	1.03279e-56	epithelial_1
Tra2b1	9.96553e-61	0.424445	0.933	0.805	2.47324e-56	epithelial_1
Pgk11	1.0894e-60	0.658326	0.798	0.687	2.70367e-56	epithelial_1
Srsf71	3.65835e-60	0.486278	0.843	0.716	9.07929e-56	epithelial_1
Aprt	4.61898e-60	0.433073	0.951	0.88	1.14634e-55	epithelial_1
Rpl8	5.4879e-60	0.274548	1	0.996	1.36199e-55	epithelial_1
Mcm6	1.37074e-58	0.506089	0.636	0.438	3.40191e-54	epithelial_1
Smarce11	2.17328e-58	0.428553	0.863	0.75	5.39364e-54	epithelial_1
Rbmxl11	2.49478e-58	0.453465	0.724	0.539	6.19154e-54	epithelial_1
Eno11	3.32688e-58	0.54551	0.907	0.808	8.25665e-54	epithelial_1
Hdac21	4.28268e-58	0.489424	0.766	0.624	1.06288e-53	epithelial_1
Rpl17	4.4575e-58	0.329616	1	0.999	1.10626e-53	epithelial_1
Rpl31	1.25385e-57	0.355753	0.998	0.993	3.1118e-53	epithelial_1
Zfp422	1.88097e-57	0.51547	0.71	0.536	4.66819e-53	epithelial_1
Ankrd11	3.24619e-57	0.431344	0.87	0.717	8.05641e-53	epithelial_1
Clip3	4.03324e-57	0.332825	0.358	0.163	1.00097e-52	epithelial_1
H2afz1	4.94833e-57	0.342969	0.992	0.963	1.22808e-52	epithelial_1
Ran1	7.11255e-57	0.434386	0.962	0.915	1.76519e-52	epithelial_1
Myl71	1.11961e-56	0.551692	0.333	0.139	2.77865e-52	epithelial_1
Igfbp3	3.09757e-56	1.04401	0.442	0.25	7.68756e-52	epithelial_1
Rpl11	3.90828e-56	0.259509	0.999	0.998	9.69956e-52	epithelial_1
Id1	4.60011e-56	0.509774	0.782	0.581	1.14165e-51	epithelial_1
Gpc6	7.17678e-56	0.420443	0.338	0.149	1.78113e-51	epithelial_1
Tenm4	1.43536e-55	0.456359	0.399	0.205	3.56227e-51	epithelial_1
Mcm3	1.7217e-55	0.43724	0.511	0.312	4.27292e-51	epithelial_1
Tcf4	3.23868e-55	0.521472	0.799	0.666	8.03777e-51	epithelial_1
Rps11	1.02144e-54	0.262527	1	0.998	2.53502e-50	epithelial_1
Limd2	1.48864e-54	0.441976	0.542	0.339	3.6945e-50	epithelial_1
Rps14	2.73632e-54	0.26525	1	0.999	6.791e-50	epithelial_1
Pgam11	2.85889e-54	0.479391	0.902	0.836	7.0952e-50	epithelial_1
Pnn	3.92908e-54	0.454441	0.793	0.655	9.75118e-50	epithelial_1
Psma5	5.37934e-54	0.375808	0.905	0.827	1.33504e-49	epithelial_1
Mcm2	7.67569e-54	0.421701	0.481	0.283	1.90495e-49	epithelial_1
Hnrnpf1	1.65672e-53	0.415821	0.944	0.908	4.11166e-49	epithelial_1
Ezh21	1.81074e-53	0.410954	0.669	0.449	4.49391e-49	epithelial_1
Col5a2	4.96808e-53	0.661498	0.338	0.159	1.23298e-48	epithelial_1
Fkbp31	7.4974e-53	0.391991	0.935	0.875	1.86071e-48	epithelial_1
Rpl10	9.21184e-53	0.291164	0.999	0.995	2.28619e-48	epithelial_1
Igf2bp21	1.02377e-52	0.434595	0.642	0.452	2.54078e-48	epithelial_1
Srsf61	2.82254e-52	0.430388	0.891	0.772	7.00499e-48	epithelial_1
Ddah21	4.10036e-52	0.425751	0.814	0.665	1.01763e-47	epithelial_1
Fubp11	5.63728e-52	0.420064	0.907	0.827	1.39906e-47	epithelial_1
Nono1	9.169e-52	0.416439	0.919	0.869	2.27556e-47	epithelial_1
Col3a1	2.01058e-51	1.32577	0.827	0.684	4.98987e-47	epithelial_1
Sfpq1	2.51438e-51	0.404083	0.926	0.86	6.24018e-47	epithelial_1
Rpl13a1	2.56857e-51	0.368643	0.971	0.906	6.37467e-47	epithelial_1
Mcc	5.92395e-51	0.342937	0.299	0.126	1.47021e-46	epithelial_1
Hist3h2ba1	1.62114e-50	0.356977	0.298	0.128	4.02335e-46	epithelial_1
Fam213a	5.55638e-50	0.434564	0.582	0.385	1.37898e-45	epithelial_1
Rpl29	6.43036e-50	0.272896	0.997	0.984	1.59589e-45	epithelial_1
Sub1	1.4902e-49	0.386537	0.981	0.946	3.69838e-45	epithelial_1
Mex3a	4.5985e-49	0.406591	0.577	0.387	1.14125e-44	epithelial_1
Srsf21	5.46237e-49	0.452442	0.904	0.851	1.35565e-44	epithelial_1
Rtraf	5.64091e-49	0.363149	0.958	0.898	1.39996e-44	epithelial_1
Ilf21	6.79093e-49	0.402254	0.818	0.705	1.68537e-44	epithelial_1
Zmiz1	7.75917e-49	0.46607	0.597	0.424	1.92567e-44	epithelial_1
Cnn2	1.11071e-48	0.411168	0.406	0.214	2.75655e-44	epithelial_1
Rps17	1.47673e-48	0.305642	1	0.996	3.66495e-44	epithelial_1
Fras1	2.60195e-48	0.60081	0.471	0.296	6.45751e-44	epithelial_1
Prnp	5.31813e-48	0.358361	0.31	0.137	1.31985e-43	epithelial_1
Bzw1	1.25341e-47	0.413733	0.907	0.852	3.1107e-43	epithelial_1
Sparc	1.36437e-47	0.768937	0.983	0.949	3.38608e-43	epithelial_1
Calr	2.26326e-47	0.439251	0.929	0.912	5.61696e-43	epithelial_1
Sec61g	2.64066e-47	0.379375	0.992	0.966	6.55358e-43	epithelial_1
S100a6	3.76506e-47	0.833903	0.503	0.307	9.34413e-43	epithelial_1
Csrp1	4.80501e-47	0.481629	0.518	0.334	1.19251e-42	epithelial_1
Lsp1	1.78121e-46	0.490232	0.407	0.229	4.42061e-42	epithelial_1
Pmp22	2.9749e-46	0.560861	0.589	0.427	7.3831e-42	epithelial_1
Klk8	3.0376e-46	0.299241	0.258	0.106	7.53871e-42	epithelial_1
Polr2m1	3.80551e-46	0.430582	0.884	0.805	9.44451e-42	epithelial_1
Nt5dc21	1.02022e-45	0.362548	0.595	0.379	2.53197e-41	epithelial_1
Lmnb11	1.34189e-45	0.338707	0.712	0.505	3.33031e-41	epithelial_1
Rpl32	1.60676e-45	0.253769	1	1	3.98765e-41	epithelial_1
Mmp11	2.99494e-45	0.370843	0.43	0.246	7.43285e-41	epithelial_1
Myh10	5.08604e-45	0.483314	0.775	0.649	1.26225e-40	epithelial_1
Atp5f1	5.23114e-45	0.303546	0.949	0.923	1.29827e-40	epithelial_1
Ostc	5.58504e-45	0.374596	0.874	0.79	1.38609e-40	epithelial_1
Apex1	5.91751e-45	0.40814	0.806	0.682	1.46861e-40	epithelial_1
Cadm1	5.92411e-45	0.296107	0.257	0.103	1.47025e-40	epithelial_1
Eef2	2.15536e-44	0.312844	0.992	0.984	5.34917e-40	epithelial_1
Fgf9	2.34384e-44	0.413955	0.295	0.136	5.81695e-40	epithelial_1
Lrrn4	2.63249e-44	0.373775	0.445	0.257	6.53332e-40	epithelial_1
Rps7	2.87444e-44	0.290909	0.999	0.995	7.13378e-40	epithelial_1
Tpm41	3.39298e-44	0.417899	0.853	0.763	8.42069e-40	epithelial_1
Mcm4	3.83561e-44	0.404016	0.469	0.291	9.51923e-40	epithelial_1
Gsto1	1.00596e-43	0.420968	0.572	0.402	2.4966e-39	epithelial_1
Sumo31	1.64736e-43	0.404877	0.844	0.747	4.08842e-39	epithelial_1
Mn1	5.25177e-43	0.299456	0.25	0.106	1.30338e-38	epithelial_1
Cct5	5.89436e-43	0.334819	0.918	0.868	1.46286e-38	epithelial_1
Ptgis	6.65923e-43	0.470643	0.307	0.146	1.65269e-38	epithelial_1
Gapdh1	9.51419e-43	0.330332	0.987	0.977	2.36123e-38	epithelial_1
Nsg1	1.33943e-42	0.342757	0.386	0.211	3.3242e-38	epithelial_1
Sf3b1	2.46841e-42	0.336374	0.931	0.876	6.1261e-38	epithelial_1
Srsf101	2.65326e-42	0.380962	0.828	0.726	6.58487e-38	epithelial_1
Usp29	5.94446e-42	0.336145	0.34	0.177	1.4753e-37	epithelial_1
Nmral11	6.23632e-42	0.330946	0.406	0.231	1.54773e-37	epithelial_1
Pfn2	7.17643e-42	0.404277	0.598	0.439	1.78105e-37	epithelial_1
Mageh1	1.62079e-41	0.364501	0.472	0.303	4.02247e-37	epithelial_1
Mrfap11	1.98552e-41	0.308072	0.955	0.92	4.92766e-37	epithelial_1
Tia1	2.44844e-41	0.397461	0.81	0.694	6.07654e-37	epithelial_1
Cfl11	2.82406e-41	0.339037	0.983	0.969	7.00876e-37	epithelial_1
Nid2	3.40983e-41	0.352716	0.348	0.185	8.46252e-37	epithelial_1
Taf1d	9.95253e-41	0.382412	0.79	0.676	2.47002e-36	epithelial_1
Creb3l2	1.05575e-40	0.440742	0.555	0.394	2.62016e-36	epithelial_1
Rpl5	1.0639e-40	0.266366	0.995	0.993	2.64039e-36	epithelial_1
Sf3b21	1.21864e-40	0.32777	0.917	0.888	3.02442e-36	epithelial_1
Amer1	1.95562e-40	0.497624	0.588	0.436	4.85346e-36	epithelial_1
Rbms1	2.5735e-40	0.395668	0.792	0.699	6.38692e-36	epithelial_1
Hnrnpdl1	4.67052e-40	0.373981	0.866	0.754	1.15913e-35	epithelial_1
Foxp1	1.27146e-39	0.495524	0.664	0.546	3.1555e-35	epithelial_1
Slc38a4	1.43482e-39	0.347908	0.393	0.226	3.56094e-35	epithelial_1
Hnrnpm1	1.87667e-39	0.393533	0.894	0.84	4.65753e-35	epithelial_1
Hnrnpa31	4.31955e-39	0.302455	0.97	0.947	1.07203e-34	epithelial_1
Nop561	5.11037e-39	0.376558	0.753	0.643	1.26829e-34	epithelial_1
2010107E04Rik1	8.64841e-39	0.416262	0.94	0.888	2.14636e-34	epithelial_1
Ppid	1.72571e-38	0.382943	0.653	0.503	4.28286e-34	epithelial_1
Kifap3	2.89644e-38	0.381222	0.621	0.466	7.18837e-34	epithelial_1
Srm	3.32674e-38	0.362707	0.533	0.369	8.2563e-34	epithelial_1
Efnb2	3.64731e-38	0.342163	0.302	0.154	9.05189e-34	epithelial_1
Cdc16	4.71238e-38	0.340585	0.62	0.459	1.16952e-33	epithelial_1
Srek1	6.82401e-38	0.37784	0.716	0.567	1.69358e-33	epithelial_1
Cct7	1.04556e-37	0.338644	0.88	0.833	2.59488e-33	epithelial_1
Aplp1	1.07036e-37	0.376493	0.492	0.323	2.65642e-33	epithelial_1
Skp21	1.65044e-37	0.32897	0.401	0.239	4.09606e-33	epithelial_1
44811	3.55756e-37	0.382141	0.908	0.845	8.82916e-33	epithelial_1
Rest	1.33244e-36	0.369674	0.747	0.634	3.30685e-32	epithelial_1
Tspan13	1.39136e-36	0.356946	0.262	0.122	3.45308e-32	epithelial_1
Cpxm1	1.72822e-36	0.361087	0.407	0.251	4.2891e-32	epithelial_1
Smoc2	1.92468e-36	0.351863	0.295	0.138	4.77667e-32	epithelial_1
Rbm4b	2.0078e-36	0.384675	0.68	0.526	4.98297e-32	epithelial_1
Lysmd3	4.26032e-36	0.337823	0.403	0.243	1.05733e-31	epithelial_1
Mcm71	4.83821e-36	0.374912	0.614	0.464	1.20075e-31	epithelial_1
Prdx2	5.49526e-36	0.267992	0.993	0.979	1.36381e-31	epithelial_1
Ddx46	6.28684e-36	0.366579	0.716	0.585	1.56027e-31	epithelial_1
Tomm20	6.39521e-36	0.274027	0.955	0.921	1.58716e-31	epithelial_1
Fkbp1a	7.39846e-36	0.338298	0.923	0.856	1.83615e-31	epithelial_1
Oxct11	8.0516e-36	0.362373	0.623	0.471	1.99825e-31	epithelial_1
Tspan6	1.03026e-35	0.371473	0.632	0.476	2.5569e-31	epithelial_1
Cdv31	1.22401e-35	0.371709	0.836	0.758	3.03774e-31	epithelial_1
Actg11	1.90826e-35	0.255637	1	0.995	4.73593e-31	epithelial_1
Dynll11	2.11145e-35	0.265123	0.987	0.96	5.24019e-31	epithelial_1
Serp1	3.0937e-35	0.374462	0.692	0.573	7.67793e-31	epithelial_1
Mpzl1	3.57603e-35	0.321454	0.572	0.417	8.87498e-31	epithelial_1
H19	7.59765e-35	0.475224	0.96	0.73	1.88558e-30	epithelial_1
Morf4l21	9.83948e-35	0.353365	0.931	0.868	2.44196e-30	epithelial_1
Alkbh1	1.24688e-34	0.370951	0.608	0.457	3.09451e-30	epithelial_1
44815	1.26644e-34	0.324285	0.487	0.318	3.14305e-30	epithelial_1
Mettl9	1.50505e-34	0.334529	0.789	0.691	3.73524e-30	epithelial_1
Mmp14	1.94792e-34	0.362023	0.606	0.452	4.83434e-30	epithelial_1
Tomm5	2.55613e-34	0.314743	0.784	0.705	6.3438e-30	epithelial_1
Sh3kbp1	5.37413e-34	0.273612	0.256	0.124	1.33375e-29	epithelial_1
Pdia6	5.59071e-34	0.356276	0.911	0.876	1.3875e-29	epithelial_1
Snrpb1	6.12116e-34	0.27686	0.949	0.922	1.51915e-29	epithelial_1
Celf4	1.0861e-33	0.302982	0.304	0.16	2.69548e-29	epithelial_1
Rbm31	1.7007e-33	0.309942	0.966	0.914	4.22081e-29	epithelial_1
Epha7	3.56822e-33	0.31246	0.398	0.24	8.8556e-29	epithelial_1
Cdc261	3.57291e-33	0.339355	0.806	0.703	8.86726e-29	epithelial_1
Lhfp	3.62726e-33	0.548514	0.261	0.134	9.00214e-29	epithelial_1
Nop581	5.56921e-33	0.385067	0.746	0.629	1.38217e-28	epithelial_1
Pcsk5	6.11131e-33	0.297325	0.33	0.186	1.5167e-28	epithelial_1
Emg11	9.59462e-33	0.302367	0.787	0.682	2.38119e-28	epithelial_1
Hnrnpa2b11	1.20576e-32	0.283679	0.981	0.97	2.99246e-28	epithelial_1
Tmed2	1.31766e-32	0.338406	0.882	0.82	3.27017e-28	epithelial_1
Shisa4	1.88599e-32	0.299391	0.431	0.278	4.68065e-28	epithelial_1
U2af11	1.94349e-32	0.304245	0.856	0.788	4.82335e-28	epithelial_1
Arid4b	2.60723e-32	0.371745	0.81	0.725	6.47062e-28	epithelial_1
Hspe11	3.5442e-32	0.257362	0.971	0.957	8.796e-28	epithelial_1
Nfib	3.81008e-32	0.391181	0.928	0.888	9.45586e-28	epithelial_1
Eef1b2	4.39106e-32	0.288465	0.99	0.975	1.08977e-27	epithelial_1
Hnrnpr1	7.80741e-32	0.333661	0.885	0.827	1.93764e-27	epithelial_1
Luzp1	1.28701e-31	0.347722	0.575	0.442	3.1941e-27	epithelial_1
Pbx1	1.35806e-31	0.369237	0.905	0.839	3.37044e-27	epithelial_1
Hsp90aa11	1.40719e-31	0.284821	0.987	0.988	3.49237e-27	epithelial_1
Smc31	2.50906e-31	0.319154	0.819	0.733	6.22699e-27	epithelial_1
Slc16a3	8.75987e-31	0.331117	0.365	0.221	2.17402e-26	epithelial_1
Yaf2	9.13252e-31	0.392891	0.556	0.429	2.26651e-26	epithelial_1
Dicer1	1.55363e-30	0.301466	0.524	0.379	3.85579e-26	epithelial_1
Lrrc59	1.75445e-30	0.348971	0.535	0.405	4.35419e-26	epithelial_1
Cdt1	2.76936e-30	0.263505	0.352	0.208	6.87299e-26	epithelial_1
Rpl23a1	4.07559e-30	0.270331	1	0.996	1.01148e-25	epithelial_1
Cct2	4.31435e-30	0.299984	0.859	0.802	1.07074e-25	epithelial_1
Gdi2	5.25824e-30	0.357134	0.892	0.845	1.30499e-25	epithelial_1
Klhdc2	6.5238e-30	0.320283	0.696	0.578	1.61908e-25	epithelial_1
Mcm51	9.31684e-30	0.327822	0.417	0.273	2.31225e-25	epithelial_1
Npm31	9.50609e-30	0.296335	0.71	0.581	2.35922e-25	epithelial_1
Eif4a11	1.25535e-29	0.254115	0.989	0.964	3.11553e-25	epithelial_1
Cpne8	1.36747e-29	0.312885	0.356	0.211	3.39378e-25	epithelial_1
Nktr	1.39235e-29	0.332625	0.755	0.656	3.45554e-25	epithelial_1
Fzd2	1.48113e-29	0.264832	0.366	0.224	3.67588e-25	epithelial_1
Rcn1	1.83711e-29	0.349124	0.689	0.58	4.55933e-25	epithelial_1
Rcn2	2.13385e-29	0.32318	0.753	0.638	5.29579e-25	epithelial_1
Hells1	2.31001e-29	0.351823	0.497	0.348	5.73299e-25	epithelial_1
Psmb71	2.38535e-29	0.31719	0.818	0.754	5.91996e-25	epithelial_1
Psmd71	3.39914e-29	0.283968	0.859	0.804	8.43598e-25	epithelial_1
Fkbp41	3.4149e-29	0.304856	0.861	0.821	8.47509e-25	epithelial_1
Clns1a1	7.23422e-29	0.298995	0.655	0.524	1.79539e-24	epithelial_1
Ctnnbip1	9.03765e-29	0.329153	0.65	0.532	2.24296e-24	epithelial_1
Glrx3	9.6401e-29	0.297069	0.816	0.758	2.39248e-24	epithelial_1
Ccar1	1.0994e-28	0.313557	0.747	0.652	2.72849e-24	epithelial_1
Ube2g1	1.26011e-28	0.342279	0.585	0.454	3.12733e-24	epithelial_1
Csnk1a1	1.64552e-28	0.269033	0.936	0.885	4.08385e-24	epithelial_1
Orc61	2.57287e-28	0.328503	0.535	0.406	6.38534e-24	epithelial_1
Smarca41	2.8799e-28	0.320236	0.688	0.581	7.14733e-24	epithelial_1
Tomm22	4.00968e-28	0.269226	0.862	0.803	9.95123e-24	epithelial_1
Vgll4	4.85625e-28	0.35148	0.631	0.508	1.20522e-23	epithelial_1
Tgs1	9.01745e-28	0.325718	0.572	0.452	2.23795e-23	epithelial_1
Eif3m	1.00499e-27	0.259275	0.939	0.912	2.49419e-23	epithelial_1
Hdgfl3	1.79108e-27	0.359407	0.636	0.513	4.44509e-23	epithelial_1
Pnisr	2.72915e-27	0.280011	0.862	0.782	6.77321e-23	epithelial_1
Gnl3	3.51972e-27	0.330064	0.699	0.598	8.73525e-23	epithelial_1
B230219D22Rik	3.89333e-27	0.316104	0.771	0.675	9.66246e-23	epithelial_1
Phldb2	4.36022e-27	0.320741	0.467	0.337	1.08212e-22	epithelial_1
Ado	5.19658e-27	0.321225	0.508	0.382	1.28969e-22	epithelial_1
Snu131	5.38738e-27	0.269534	0.923	0.866	1.33704e-22	epithelial_1
Cct31	6.19029e-27	0.282989	0.861	0.816	1.53631e-22	epithelial_1
Psma4	6.36006e-27	0.288732	0.902	0.866	1.57844e-22	epithelial_1
Abracl	6.95932e-27	0.321841	0.657	0.54	1.72716e-22	epithelial_1
Nek6	1.02767e-26	0.267118	0.391	0.256	2.55047e-22	epithelial_1
Lman1	1.14741e-26	0.330625	0.658	0.544	2.84764e-22	epithelial_1
Gsdme	1.30344e-26	0.252625	0.312	0.184	3.23489e-22	epithelial_1
Hdgf1	1.31667e-26	0.288167	0.848	0.794	3.26771e-22	epithelial_1
Hnrnpu1	1.52004e-26	0.266608	0.947	0.93	3.77243e-22	epithelial_1
Acp11	1.74659e-26	0.292786	0.806	0.741	4.33468e-22	epithelial_1
Sox4	1.88661e-26	0.386155	0.947	0.931	4.6822e-22	epithelial_1
Mtf21	2.9009e-26	0.307861	0.616	0.487	7.19945e-22	epithelial_1
Jun	3.03925e-26	0.344152	0.949	0.888	7.54282e-22	epithelial_1
Snhg6	3.26269e-26	0.298979	0.603	0.469	8.09734e-22	epithelial_1
Syncrip	3.55697e-26	0.314141	0.733	0.649	8.8277e-22	epithelial_1
Jam3	3.58529e-26	0.288166	0.418	0.286	8.89796e-22	epithelial_1
Cmas	3.93638e-26	0.281989	0.48	0.34	9.7693e-22	epithelial_1
Strap1	9.2629e-26	0.328642	0.704	0.608	2.29887e-21	epithelial_1
Trim281	1.01297e-25	0.305305	0.796	0.736	2.51398e-21	epithelial_1
Nudcd21	1.20702e-25	0.301082	0.638	0.528	2.99558e-21	epithelial_1
Fbl	1.25846e-25	0.29548	0.79	0.726	3.12326e-21	epithelial_1
Lsm81	1.32599e-25	0.29251	0.748	0.646	3.29084e-21	epithelial_1
Tspan3	1.78894e-25	0.254474	0.856	0.802	4.4398e-21	epithelial_1
Brd31	1.84072e-25	0.303616	0.751	0.665	4.5683e-21	epithelial_1
Scfd1	1.95611e-25	0.288489	0.572	0.445	4.85467e-21	epithelial_1
Psma3	2.56436e-25	0.285688	0.928	0.907	6.36423e-21	epithelial_1
Snrpd31	2.57811e-25	0.276151	0.862	0.819	6.39835e-21	epithelial_1
Zfp322a	2.75382e-25	0.307921	0.476	0.35	6.83442e-21	epithelial_1
Psma6	3.32632e-25	0.269935	0.842	0.8	8.25526e-21	epithelial_1
Tshz2	3.52886e-25	0.422452	0.883	0.864	8.75793e-21	epithelial_1
Mettl1	3.61602e-25	0.309468	0.489	0.367	8.97424e-21	epithelial_1
Ube2v2	4.85713e-25	0.316011	0.651	0.544	1.20544e-20	epithelial_1
Pcbp4	5.69063e-25	0.281383	0.489	0.355	1.4123e-20	epithelial_1
Paip2	6.16095e-25	0.271364	0.911	0.878	1.52903e-20	epithelial_1
Pigx	6.7523e-25	0.281447	0.554	0.437	1.67578e-20	epithelial_1
Gm26699	6.88323e-25	0.298424	0.462	0.331	1.70828e-20	epithelial_1
Cnbp	6.99255e-25	0.264231	0.965	0.947	1.73541e-20	epithelial_1
Zdbf2	7.32475e-25	0.256063	0.348	0.218	1.81786e-20	epithelial_1
Tra2a	7.73003e-25	0.271014	0.836	0.748	1.91844e-20	epithelial_1
Ptbp2	7.74322e-25	0.29423	0.416	0.285	1.92171e-20	epithelial_1
Ewsr11	7.87386e-25	0.329944	0.806	0.719	1.95413e-20	epithelial_1
Rsl1d1	7.92381e-25	0.294383	0.771	0.692	1.96653e-20	epithelial_1
Psmd11	1.13492e-24	0.272132	0.748	0.68	2.81665e-20	epithelial_1
Tmed9	1.13737e-24	0.278013	0.884	0.837	2.82273e-20	epithelial_1
Srrm11	1.69679e-24	0.270419	0.874	0.793	4.2111e-20	epithelial_1
Ppa11	1.82647e-24	0.304634	0.559	0.449	4.53294e-20	epithelial_1
Polr2d1	2.04741e-24	0.264441	0.609	0.489	5.08126e-20	epithelial_1
Eprs	2.30268e-24	0.275196	0.731	0.653	5.71478e-20	epithelial_1
Cxadr	5.71982e-24	0.288982	0.482	0.35	1.41954e-19	epithelial_1
Tgfbi	7.29807e-24	0.330176	0.411	0.285	1.81124e-19	epithelial_1
Chd3	7.37099e-24	0.339933	0.773	0.698	1.82933e-19	epithelial_1
Ccdc80	7.72654e-24	0.426911	0.625	0.519	1.91757e-19	epithelial_1
Mrpl421	8.54977e-24	0.276627	0.801	0.725	2.12188e-19	epithelial_1
Hspa5	1.04937e-23	0.31492	0.931	0.898	2.60432e-19	epithelial_1
Eif2a	1.49597e-23	0.295959	0.617	0.509	3.71269e-19	epithelial_1
Hspa1a	2.61159e-23	0.536948	0.37	0.236	6.48145e-19	epithelial_1
Rbm18	2.95924e-23	0.253418	0.465	0.338	7.34424e-19	epithelial_1
Nme4	3.59309e-23	0.275116	0.662	0.556	8.91733e-19	epithelial_1
Dcakd1	4.09589e-23	0.280413	0.614	0.503	1.01652e-18	epithelial_1
Snrpa	4.98139e-23	0.270999	0.706	0.62	1.23628e-18	epithelial_1
Phf5a1	7.29808e-23	0.268222	0.743	0.658	1.81124e-18	epithelial_1
Gjc11	1.0282e-22	0.254369	0.402	0.279	2.55179e-18	epithelial_1
Igsf3	1.18214e-22	0.289653	0.366	0.248	2.93384e-18	epithelial_1
Jpt21	1.2345e-22	0.290018	0.455	0.33	3.06379e-18	epithelial_1
Dpp3	1.38258e-22	0.251677	0.473	0.351	3.4313e-18	epithelial_1
Psma11	1.62271e-22	0.282566	0.861	0.818	4.02723e-18	epithelial_1
Gpx8	1.64438e-22	0.299577	0.74	0.661	4.08101e-18	epithelial_1
Rpap3	1.76796e-22	0.269008	0.455	0.333	4.38771e-18	epithelial_1
Tdg1	2.17685e-22	0.254577	0.489	0.367	5.40251e-18	epithelial_1
2810004N23Rik	3.02407e-22	0.255745	0.694	0.58	7.50514e-18	epithelial_1
Ppp2r2a	3.55702e-22	0.275057	0.69	0.599	8.82781e-18	epithelial_1
Dab2	3.88242e-22	0.321805	0.49	0.383	9.63538e-18	epithelial_1
Wsb1	4.43226e-22	0.256821	0.56	0.429	1.1e-17	epithelial_1
Zranb2	4.44742e-22	0.250252	0.775	0.696	1.10376e-17	epithelial_1
Nras	4.79003e-22	0.28883	0.604	0.497	1.18879e-17	epithelial_1
Acin1	5.02839e-22	0.262597	0.84	0.792	1.24794e-17	epithelial_1
Zfhx3	5.08449e-22	0.357283	0.567	0.463	1.26187e-17	epithelial_1
Gtpbp4	5.27678e-22	0.30568	0.614	0.523	1.30959e-17	epithelial_1
Ktn1	7.94758e-22	0.261656	0.886	0.829	1.97243e-17	epithelial_1
Prpf40a	1.10287e-21	0.267481	0.814	0.746	2.73711e-17	epithelial_1
Tipin1	1.18399e-21	0.280658	0.601	0.478	2.93844e-17	epithelial_1
Bax	2.02212e-21	0.269945	0.667	0.567	5.0185e-17	epithelial_1
Tes	2.08782e-21	0.266063	0.387	0.269	5.18155e-17	epithelial_1
Tceal8	2.12815e-21	0.291212	0.86	0.806	5.28165e-17	epithelial_1
Kdelr2	2.96448e-21	0.360689	0.711	0.618	7.35726e-17	epithelial_1
Polr3k	3.27401e-21	0.312755	0.619	0.538	8.12543e-17	epithelial_1
Pfdn41	3.28779e-21	0.281134	0.595	0.482	8.15963e-17	epithelial_1
Tcf31	3.70427e-21	0.287098	0.638	0.53	9.19327e-17	epithelial_1
Cdh3	4.25152e-21	0.27758	0.401	0.287	1.05514e-16	epithelial_1
Kdm5b	4.51358e-21	0.273998	0.717	0.626	1.12018e-16	epithelial_1
Luc7l3	9.36125e-21	0.250359	0.871	0.809	2.32328e-16	epithelial_1
Cpsf6	9.88499e-21	0.269512	0.622	0.525	2.45326e-16	epithelial_1
Eif4ebp1	1.09552e-20	0.304216	0.584	0.488	2.71886e-16	epithelial_1
Rsrc2	1.11564e-20	0.254084	0.886	0.826	2.76881e-16	epithelial_1
Srsf12	1.18035e-20	0.283174	0.761	0.684	2.9294e-16	epithelial_1
Nudt211	1.49528e-20	0.265756	0.792	0.734	3.71099e-16	epithelial_1
Dhx15	1.62075e-20	0.262229	0.657	0.562	4.02238e-16	epithelial_1
Ddx39b1	1.70802e-20	0.252327	0.886	0.835	4.23897e-16	epithelial_1
Ythdf2	3.0092e-20	0.295742	0.614	0.521	7.46824e-16	epithelial_1
Uba21	3.1311e-20	0.267698	0.641	0.551	7.77077e-16	epithelial_1
Lsm41	4.99398e-20	0.252505	0.816	0.738	1.23941e-15	epithelial_1
Setd5	5.66442e-20	0.26911	0.656	0.558	1.40579e-15	epithelial_1
Prdx6	6.46591e-20	0.302537	0.79	0.768	1.60471e-15	epithelial_1
Armcx1	7.43989e-20	0.276726	0.49	0.379	1.84643e-15	epithelial_1
C1d	7.81157e-20	0.278965	0.802	0.732	1.93868e-15	epithelial_1
Dazap11	8.4568e-20	0.251341	0.689	0.595	2.09881e-15	epithelial_1
Fndc3a	1.10673e-19	0.272363	0.521	0.413	2.74668e-15	epithelial_1
Pbrm1	1.19113e-19	0.253443	0.809	0.738	2.95616e-15	epithelial_1
Igf2r	1.56587e-19	0.255871	0.422	0.304	3.88619e-15	epithelial_1
Casp8ap2	2.02243e-19	0.257937	0.423	0.309	5.01926e-15	epithelial_1
Tmem55a	2.15374e-19	0.267304	0.431	0.328	5.34516e-15	epithelial_1
Tbpl1	4.37392e-19	0.254879	0.373	0.267	1.08552e-14	epithelial_1
Supt161	9.33303e-19	0.291398	0.692	0.584	2.31627e-14	epithelial_1
Tardbp	1.30386e-18	0.277394	0.682	0.613	3.23591e-14	epithelial_1
Ppp4c1	1.40898e-18	0.278742	0.687	0.601	3.4968e-14	epithelial_1
Actl6a1	1.50564e-18	0.260869	0.63	0.552	3.7367e-14	epithelial_1
Usmg5	2.51049e-18	0.318768	0.918	0.883	6.23054e-14	epithelial_1
Hnrnph2	2.73146e-18	0.25191	0.495	0.39	6.77893e-14	epithelial_1
Ube2e31	4.03358e-18	0.25479	0.869	0.808	1.00105e-13	epithelial_1
Snrpb2	4.06414e-18	0.262028	0.831	0.782	1.00864e-13	epithelial_1
Pafah1b2	6.95363e-18	0.270707	0.617	0.537	1.72575e-13	epithelial_1
Armcx2	8.28338e-18	0.254284	0.508	0.403	2.05577e-13	epithelial_1
Htatsf1	1.62941e-17	0.296138	0.577	0.478	4.04386e-13	epithelial_1
Sfxn1	1.67802e-17	0.263066	0.583	0.495	4.16451e-13	epithelial_1
Arl6ip6	1.82927e-17	0.273273	0.443	0.35	4.53987e-13	epithelial_1
Cbfb	2.08503e-17	0.259549	0.492	0.39	5.17463e-13	epithelial_1
St13	2.32105e-17	0.251536	0.918	0.891	5.76039e-13	epithelial_1
Golt1b	2.73576e-17	0.254932	0.312	0.214	6.7896e-13	epithelial_1
Tpm2	4.70913e-17	0.272753	0.335	0.232	1.16871e-12	epithelial_1
Txndc5	9.88328e-17	0.256352	0.661	0.603	2.45283e-12	epithelial_1
Dnajc91	1.41322e-16	0.250869	0.556	0.449	3.50734e-12	epithelial_1
Fam60a	2.54943e-16	0.265151	0.618	0.539	6.32719e-12	epithelial_1
Ube2n1	3.10418e-16	0.296054	0.781	0.743	7.70396e-12	epithelial_1
Rrs1	3.26112e-16	0.275795	0.508	0.424	8.09345e-12	epithelial_1
Ldha1	4.86574e-16	0.477221	0.88	0.842	1.20758e-11	epithelial_1
Tfdp11	1.18526e-15	0.253862	0.46	0.364	2.94158e-11	epithelial_1
Ppic	2.03003e-15	0.262753	0.754	0.658	5.03814e-11	epithelial_1
Gadd45g	2.14847e-15	0.444487	0.378	0.277	5.33206e-11	epithelial_1
Ndn	4.28647e-15	0.283555	0.679	0.592	1.06382e-10	epithelial_1
Alcam	1.38536e-14	0.478449	0.652	0.626	3.43818e-10	epithelial_1
Wtap	1.9106e-14	0.261185	0.582	0.494	4.74174e-10	epithelial_1
Flrt2	9.32347e-14	0.285743	0.381	0.291	2.3139e-09	epithelial_1
Sdc2	1.72253e-13	0.320282	0.56	0.494	4.27499e-09	epithelial_1
Abcg2	1.14844e-12	0.30953	0.331	0.254	2.85019e-08	epithelial_1
Cycs1	9.78825e-12	0.250664	0.716	0.655	2.42925e-07	epithelial_1
Frem2	1.04176e-11	0.32001	0.29	0.216	2.58545e-07	epithelial_1
Klf6	1.74995e-09	0.302021	0.553	0.489	4.34302e-05	epithelial_1
Hpgd1	2.22632e-07	0.276416	0.275	0.214	0.00552529	epithelial_1
Cbx31	6.68014e-06	0.315299	0.827	0.819	0.165788	epithelial_1
Tnni1	0	1.16157	0.871	0.419	0	epithelial_2
Wnt6	0	1.13182	0.893	0.474	0	epithelial_2
Igfbp2	4.61035e-286	1.15744	0.951	0.624	1.1442e-281	epithelial_2
Kitl	1.40748e-272	1.16241	0.81	0.389	3.49307e-268	epithelial_2
Dnajc15	4.70341e-255	0.878465	0.908	0.639	1.16729e-250	epithelial_2
Tkt	3.3138e-249	0.812252	0.97	0.777	8.2242e-245	epithelial_2
Prcd	3.06201e-242	0.866173	0.788	0.372	7.5993e-238	epithelial_2
Cst8	1.01137e-233	0.895613	0.546	0.147	2.51002e-229	epithelial_2
Gng13	1.34646e-225	0.745945	0.891	0.475	3.34163e-221	epithelial_2
Gxylt2	2.54883e-225	0.902912	0.798	0.465	6.32568e-221	epithelial_2
Rmst	7.44114e-222	0.724719	0.472	0.103	1.84674e-217	epithelial_2
Itga6	1.05964e-221	0.877335	0.763	0.392	2.62982e-217	epithelial_2
Sorbs2	2.9456e-216	0.988238	0.735	0.369	7.3104e-212	epithelial_2
Atpif1	1.32084e-207	0.519305	0.998	0.985	3.27806e-203	epithelial_2
Gm17660	9.3038e-194	0.609312	0.394	0.075	2.30902e-189	epithelial_2
Cfap54	1.40492e-189	0.558841	0.386	0.069	3.48673e-185	epithelial_2
Qsox1	2.1889e-186	0.742135	0.617	0.26	5.43241e-182	epithelial_2
Vim	1.17991e-179	0.754333	0.971	0.843	2.92829e-175	epithelial_2
Enpp2	2.94475e-176	0.696509	0.467	0.137	7.30828e-172	epithelial_2
Etnk2	1.33285e-175	0.569572	0.526	0.186	3.30788e-171	epithelial_2
Chmp4b	3.49228e-175	0.622941	0.931	0.757	8.66714e-171	epithelial_2
Cib2	1.64438e-169	0.669494	0.683	0.345	4.08102e-165	epithelial_2
Col12a1	4.11168e-168	0.697695	0.4	0.098	1.02044e-163	epithelial_2
Smpx	2.03919e-166	0.6124	0.546	0.212	5.06087e-162	epithelial_2
Bmyc	1.10706e-164	0.691815	0.937	0.694	2.74751e-160	epithelial_2
Grhpr	3.07031e-162	0.623015	0.834	0.557	7.61991e-158	epithelial_2
Ddit4	1.17124e-161	0.706935	0.738	0.421	2.90679e-157	epithelial_2
Idh1	6.3376e-159	0.699453	0.862	0.636	1.57286e-154	epithelial_2
Adamts19	2.4564e-158	0.653973	0.641	0.298	6.09629e-154	epithelial_2
Vdac3	8.31409e-153	0.653576	0.952	0.805	2.06339e-148	epithelial_2
Ifitm11	9.5507e-152	0.929048	0.827	0.504	2.37029e-147	epithelial_2
Tnfrsf19	9.67607e-151	0.659604	0.676	0.366	2.40141e-146	epithelial_2
Prss35	1.21394e-147	0.719572	0.492	0.186	3.01275e-143	epithelial_2
Cfap161	2.28882e-147	0.551476	0.59	0.261	5.6804e-143	epithelial_2
Acsbg1	6.12033e-144	0.516164	0.412	0.122	1.51894e-139	epithelial_2
Mia	4.88035e-143	0.689238	0.323	0.065	1.2112e-138	epithelial_2
Anxa2	3.89657e-142	0.632519	0.979	0.857	9.6705e-138	epithelial_2
mt-Co3	2.51196e-141	0.425206	0.999	0.997	6.23419e-137	epithelial_2
Tst	6.50995e-140	0.585395	0.85	0.552	1.61564e-135	epithelial_2
H191	1.32705e-135	0.610121	0.953	0.647	3.29347e-131	epithelial_2
Lrrn1	3.07304e-130	0.433831	0.393	0.122	7.62668e-126	epithelial_2
Lgals7	3.32097e-129	0.446413	0.994	0.737	8.24198e-125	epithelial_2
Krt8	1.57392e-127	0.708381	0.903	0.687	3.90614e-123	epithelial_2
Rnaset2b	1.1219e-126	0.704259	0.641	0.353	2.78434e-122	epithelial_2
Maged2	2.60031e-123	0.938619	0.893	0.735	6.45346e-119	epithelial_2
Rpl18a	1.93126e-122	0.389001	1	0.999	4.793e-118	epithelial_2
Mfge8	3.18651e-120	0.667878	0.719	0.477	7.90828e-116	epithelial_2
Tdrp	5.3693e-120	0.511023	0.591	0.303	1.33255e-115	epithelial_2
Cited4	5.24615e-118	0.543993	0.523	0.228	1.30199e-113	epithelial_2
Eln	9.15188e-118	0.574169	0.59	0.283	2.27131e-113	epithelial_2
Rps141	1.51562e-117	0.337791	1	0.999	3.76147e-113	epithelial_2
Smim1	4.33061e-116	0.492609	0.966	0.835	1.07477e-111	epithelial_2
Ccnd2	4.18424e-115	0.535411	0.97	0.861	1.03845e-110	epithelial_2
mt-Co1	1.08099e-114	0.412422	0.999	0.996	2.68279e-110	epithelial_2
Prdx3	9.63253e-114	0.592575	0.823	0.615	2.3906e-109	epithelial_2
Rpl36	2.01564e-112	0.406051	0.999	0.997	5.00242e-108	epithelial_2
Rnaset2a	4.35171e-111	0.675114	0.575	0.31	1.08001e-106	epithelial_2
Trank1	1.75738e-110	0.355277	0.309	0.083	4.36146e-106	epithelial_2
AC167229.1	2.58626e-106	0.681307	0.415	0.162	6.41858e-102	epithelial_2
Fos	1.72225e-105	0.91785	0.805	0.64	4.27429e-101	epithelial_2
Cdkn1c	4.65288e-103	0.880144	0.893	0.739	1.15475e-98	epithelial_2
Rpl13	2.12148e-102	0.304003	1	0.999	5.26509e-98	epithelial_2
Rps71	3.50167e-102	0.34263	1	0.993	8.69044e-98	epithelial_2
Fkbp9	7.53993e-102	0.485663	0.86	0.656	1.87126e-97	epithelial_2
Dclk1	3.05073e-101	0.498119	0.727	0.423	7.5713e-97	epithelial_2
Krt18	7.29639e-101	0.655591	0.948	0.824	1.81082e-96	epithelial_2
Capns1	7.38531e-100	0.658598	0.935	0.846	1.83289e-95	epithelial_2
Runx1	1.35717e-99	0.463361	0.594	0.319	3.36822e-95	epithelial_2
Serpinb6a	1.99733e-99	0.682905	0.862	0.671	4.95698e-95	epithelial_2
Rpl23a2	3.1066e-97	0.415835	1	0.995	7.70997e-93	epithelial_2
Pglyrp1	1.65056e-96	0.725907	0.284	0.081	4.09637e-92	epithelial_2
Uba52	1.79049e-96	0.790635	0.929	0.876	4.44364e-92	epithelial_2
2410015M20Rik	2.55602e-95	0.409922	0.953	0.855	6.34353e-91	epithelial_2
Stk24	9.16888e-94	0.506106	0.712	0.484	2.27553e-89	epithelial_2
Arhgdig	2.03945e-92	0.382035	0.457	0.212	5.06151e-88	epithelial_2
Crip3	6.51631e-92	0.319499	0.299	0.094	1.61722e-87	epithelial_2
Chka	7.474e-92	0.594681	0.658	0.435	1.8549e-87	epithelial_2
Gm11808	9.58945e-92	0.51876	0.799	0.625	2.37991e-87	epithelial_2
Rps26	8.07552e-91	0.367347	0.999	0.997	2.00418e-86	epithelial_2
Rpl10a	1.23193e-90	0.332684	1	0.989	3.05741e-86	epithelial_2
Pld3	1.89421e-90	0.520905	0.694	0.446	4.70105e-86	epithelial_2
Kcnk2	3.49721e-90	0.357168	0.301	0.096	8.67938e-86	epithelial_2
Rspo1	7.44199e-90	0.522404	0.839	0.643	1.84695e-85	epithelial_2
Rpl23	8.28014e-90	0.26595	1	0.999	2.05497e-85	epithelial_2
Kank3	2.75802e-89	0.369518	0.486	0.234	6.84486e-85	epithelial_2
Polr2l	8.3846e-89	0.515001	0.674	0.445	2.08089e-84	epithelial_2
Crygb	2.23034e-88	0.667611	0.341	0.121	5.53526e-84	epithelial_2
Sema6d	2.11042e-87	0.398576	0.522	0.273	5.23764e-83	epithelial_2
mt-Nd1	2.42763e-87	0.303035	0.998	0.996	6.02489e-83	epithelial_2
Gstm2	2.46089e-87	0.437809	0.906	0.677	6.10744e-83	epithelial_2
Me1	2.89967e-87	0.491276	0.588	0.345	7.1964e-83	epithelial_2
Gm14226	5.13415e-87	0.454585	0.274	0.083	1.27419e-82	epithelial_2
Gatm	1.10303e-86	0.590419	0.289	0.089	2.73749e-82	epithelial_2
Tmem184a	2.16494e-86	0.360699	0.364	0.137	5.37294e-82	epithelial_2
Use1	2.55927e-86	0.415606	0.872	0.732	6.35161e-82	epithelial_2
S100a8	7.86053e-86	0.336315	0.25	0.066	1.95083e-81	epithelial_2
Nrn1	1.2294e-85	0.487935	0.678	0.405	3.05111e-81	epithelial_2
Atp13a3	2.85804e-85	0.450023	0.578	0.348	7.09309e-81	epithelial_2
Rpl27	1.88206e-84	0.520071	0.974	0.941	4.67091e-80	epithelial_2
Fau	2.00391e-84	0.272025	1	0.997	4.97329e-80	epithelial_2
Rps15	1.12477e-82	0.302912	0.999	0.997	2.79146e-78	epithelial_2
Hs3st3a1	3.50326e-82	0.337769	0.398	0.172	8.6944e-78	epithelial_2
Rpl321	9.14034e-80	0.301846	1	1	2.26845e-75	epithelial_2
Dpysl2	3.57986e-79	0.421116	0.617	0.379	8.88449e-75	epithelial_2
Fdxr	7.1653e-79	0.364754	0.474	0.243	1.77828e-74	epithelial_2
Prkcd	8.59939e-77	0.383245	0.597	0.365	2.1342e-72	epithelial_2
Pebp1	1.14148e-76	0.347507	0.992	0.955	2.83291e-72	epithelial_2
Btg2	5.99988e-76	0.640946	0.869	0.72	1.48905e-71	epithelial_2
Rps181	6.71616e-76	0.307972	0.999	0.998	1.66682e-71	epithelial_2
Morn1	1.19265e-75	0.318044	0.298	0.11	2.95991e-71	epithelial_2
Adora1	1.21468e-75	0.331695	0.365	0.15	3.01459e-71	epithelial_2
1110065P20Rik	1.27332e-75	0.400526	0.753	0.558	3.16012e-71	epithelial_2
Arpc1b	4.42848e-75	0.448334	0.82	0.641	1.09906e-70	epithelial_2
Rplp1	6.68482e-74	0.25566	1	0.998	1.65904e-69	epithelial_2
Gstm6	9.81783e-74	0.456184	0.385	0.172	2.43659e-69	epithelial_2
Rplp2	1.08319e-71	0.293554	1	0.995	2.68826e-67	epithelial_2
Cd44	2.34771e-71	0.291922	0.291	0.107	5.82656e-67	epithelial_2
Rps19	2.43945e-71	0.281507	1	0.999	6.05422e-67	epithelial_2
Rps171	8.74657e-71	0.314796	0.999	0.995	2.17072e-66	epithelial_2
Cst12	1.09944e-70	0.342594	0.467	0.218	2.72858e-66	epithelial_2
Neat1	6.36005e-69	0.616414	0.412	0.207	1.57844e-64	epithelial_2
Papola	7.22431e-69	0.400597	0.925	0.817	1.79293e-64	epithelial_2
Irx3	1.53804e-68	0.28848	0.709	0.419	3.81712e-64	epithelial_2
Fst	6.9503e-68	0.513694	0.347	0.15	1.72492e-63	epithelial_2
Cdc14b	3.71423e-67	0.337778	0.453	0.25	9.21798e-63	epithelial_2
Itpr2	8.59114e-67	0.304543	0.284	0.107	2.13215e-62	epithelial_2
Mxd4	1.31286e-66	0.328989	0.712	0.495	3.25826e-62	epithelial_2
Egr1	1.91703e-66	0.545199	0.782	0.599	4.75768e-62	epithelial_2
Amhr2	8.71793e-66	0.278439	0.93	0.685	2.16361e-61	epithelial_2
Phf14	1.44769e-65	0.419111	0.832	0.681	3.59288e-61	epithelial_2
Ier3	3.52338e-65	0.476009	0.504	0.292	8.74432e-61	epithelial_2
Adgrl3	5.93087e-65	0.395332	0.632	0.433	1.47192e-60	epithelial_2
Il11ra1	6.03776e-65	0.376696	0.755	0.561	1.49845e-60	epithelial_2
Ppic1	1.07292e-63	0.34723	0.79	0.594	2.66278e-59	epithelial_2
Akr1b8	2.45602e-63	0.32912	0.443	0.244	6.09535e-59	epithelial_2
Anxa6	3.69585e-63	0.352966	0.618	0.414	9.17235e-59	epithelial_2
Aldoa	1.39633e-62	0.327284	0.988	0.942	3.46541e-58	epithelial_2
Fosb	2.47162e-62	0.499735	0.482	0.277	6.13407e-58	epithelial_2
Rps28	2.83454e-62	0.450785	1	0.997	7.03476e-58	epithelial_2
44622	3.17277e-62	0.387466	0.768	0.584	7.87419e-58	epithelial_2
Pank1	3.30463e-62	0.368518	0.449	0.254	8.20144e-58	epithelial_2
Ndufa4	1.696e-61	0.346616	0.995	0.974	4.20914e-57	epithelial_2
Sox5	2.39027e-61	0.334789	0.369	0.184	5.93217e-57	epithelial_2
Cav1	2.63367e-61	0.420348	0.585	0.361	6.53625e-57	epithelial_2
Svs5	1.53969e-60	0.365537	0.276	0.105	3.8212e-56	epithelial_2
Rasl11a	1.54087e-60	0.409814	0.719	0.49	3.82412e-56	epithelial_2
Ccnd3	2.22922e-60	0.375945	0.766	0.593	5.53248e-56	epithelial_2
Gpx1	4.63697e-60	0.352671	0.886	0.78	1.1508e-55	epithelial_2
Rps5	7.98174e-60	0.258003	1	0.997	1.98091e-55	epithelial_2
Actr6	1.53866e-59	0.376131	0.552	0.35	3.81865e-55	epithelial_2
Xist	5.07663e-59	0.335564	0.985	0.885	1.25992e-54	epithelial_2
Rasa4	7.12137e-59	0.264086	0.307	0.136	1.76738e-54	epithelial_2
Gpx4	1.42738e-58	0.313997	0.976	0.926	3.54248e-54	epithelial_2
Grcc10	1.7295e-58	0.496164	0.647	0.49	4.29227e-54	epithelial_2
Fgfr2	1.83704e-58	0.333868	0.494	0.301	4.55917e-54	epithelial_2
Sh2d4a	3.49455e-58	0.304439	0.573	0.352	8.67279e-54	epithelial_2
Mtss1l	1.14605e-57	0.251029	0.286	0.121	2.84427e-53	epithelial_2
Rnf128	1.30594e-57	0.328556	0.588	0.38	3.24108e-53	epithelial_2
Vat1	1.49483e-57	0.314241	0.417	0.224	3.70988e-53	epithelial_2
Ifnar1	3.38452e-57	0.285749	0.497	0.294	8.3997e-53	epithelial_2
Klhl23	4.09479e-57	0.358651	0.527	0.337	1.01625e-52	epithelial_2
Exoc3l2	7.10327e-57	0.263196	0.287	0.119	1.76289e-52	epithelial_2
Nt5c3	8.11962e-57	0.397443	0.686	0.499	2.01513e-52	epithelial_2
Efna1	9.59109e-57	0.302426	0.412	0.219	2.38032e-52	epithelial_2
Mtr	2.45123e-56	0.283688	0.341	0.167	6.08345e-52	epithelial_2
Tmsb4x	3.08368e-56	0.435947	0.999	0.993	7.65309e-52	epithelial_2
Pabpn1	3.81092e-56	0.34969	0.664	0.494	9.45793e-52	epithelial_2
Rec8	4.72493e-56	0.277988	0.291	0.126	1.17263e-51	epithelial_2
Smarca1	6.46375e-56	0.354754	0.636	0.451	1.60417e-51	epithelial_2
Polr2g	1.03155e-55	0.371827	0.869	0.74	2.56011e-51	epithelial_2
Prdx1	1.62607e-55	0.460015	0.992	0.981	4.03558e-51	epithelial_2
Scpep1	3.66591e-55	0.329681	0.502	0.31	9.09806e-51	epithelial_2
Ak7	3.70069e-55	0.279212	0.288	0.126	9.18438e-51	epithelial_2
Rpl311	1.57587e-54	0.287717	1	0.99	3.911e-50	epithelial_2
Aldh2	6.04039e-54	0.348278	0.799	0.645	1.4991e-49	epithelial_2
Ssbp4	7.54548e-54	0.342474	0.716	0.539	1.87264e-49	epithelial_2
mt-Nd4	1.04531e-53	0.33451	0.998	0.993	2.59425e-49	epithelial_2
Rpl36a	8.77526e-53	0.282046	0.999	0.99	2.17784e-48	epithelial_2
Dcaf12l1	1.13254e-52	0.274889	0.677	0.467	2.81074e-48	epithelial_2
Tmem206	1.75072e-52	0.255611	0.437	0.247	4.34494e-48	epithelial_2
Plat	1.88506e-52	0.415467	0.586	0.408	4.67835e-48	epithelial_2
Mbnl3	3.25996e-52	0.266812	0.373	0.198	8.09056e-48	epithelial_2
Plcd1	9.05074e-52	0.259517	0.34	0.169	2.24621e-47	epithelial_2
Rpl351	1.172e-51	0.336508	0.998	0.989	2.90868e-47	epithelial_2
Rgs2	3.52427e-51	0.34723	0.63	0.427	8.74653e-47	epithelial_2
Bad	5.10801e-51	0.314907	0.631	0.462	1.26771e-46	epithelial_2
Cdc42ep5	9.44576e-51	0.320159	0.559	0.365	2.34425e-46	epithelial_2
Loxl2	2.87385e-50	0.34704	0.508	0.327	7.13233e-46	epithelial_2
Tmem35a	2.97433e-50	0.251422	0.288	0.133	7.3817e-46	epithelial_2
Frrs1	5.15006e-50	0.287409	0.378	0.204	1.27814e-45	epithelial_2
Nrtn	1.56799e-49	0.307049	0.359	0.187	3.89143e-45	epithelial_2
Ramp2	1.76246e-49	0.321276	0.464	0.278	4.37407e-45	epithelial_2
Aldh1a1	5.91465e-49	0.356561	0.618	0.4	1.4679e-44	epithelial_2
Aard	6.01805e-49	0.285159	0.299	0.142	1.49356e-44	epithelial_2
Sobp	6.51273e-49	0.259806	0.334	0.169	1.61633e-44	epithelial_2
Csgalnact1	8.67694e-49	0.25401	0.312	0.152	2.15344e-44	epithelial_2
Rpl411	2.55092e-48	0.320155	1	0.998	6.33087e-44	epithelial_2
Ccdc61	5.47292e-48	0.360275	0.401	0.235	1.35827e-43	epithelial_2
Ier2	9.44615e-48	0.406058	0.787	0.675	2.34435e-43	epithelial_2
Sfxn3	1.77102e-47	0.257518	0.473	0.282	4.39532e-43	epithelial_2
Atp6v0e	2.14924e-47	0.263659	0.866	0.731	5.33397e-43	epithelial_2
Lgr4	5.05605e-47	0.316911	0.515	0.336	1.25481e-42	epithelial_2
Pam	7.39472e-47	0.344008	0.805	0.606	1.83522e-42	epithelial_2
Nav2	7.9463e-47	0.307875	0.694	0.53	1.97211e-42	epithelial_2
Smpdl3b	2.02303e-46	0.256645	0.417	0.238	5.02075e-42	epithelial_2
Eva1b	2.09859e-46	0.304119	0.781	0.63	5.20828e-42	epithelial_2
Lgals1	2.59579e-46	0.26313	0.992	0.93	6.44223e-42	epithelial_2
Klhl13	2.76912e-46	0.279325	0.398	0.229	6.8724e-42	epithelial_2
Klf7	4.25998e-46	0.316136	0.514	0.336	1.05724e-41	epithelial_2
Sp5	4.70774e-46	0.299025	0.578	0.387	1.16837e-41	epithelial_2
Wdr89	6.8899e-46	0.357832	0.642	0.481	1.70994e-41	epithelial_2
Rbbp6	9.46721e-46	0.309936	0.829	0.698	2.34957e-41	epithelial_2
Peak1	1.59738e-45	0.2681	0.607	0.424	3.96438e-41	epithelial_2
Cited2	2.76272e-45	0.457872	0.78	0.628	6.85652e-41	epithelial_2
Lrrc42	4.14902e-45	0.29493	0.661	0.489	1.0297e-40	epithelial_2
Mgst3	5.4678e-45	0.335759	0.725	0.541	1.357e-40	epithelial_2
Naaa	5.77384e-45	0.313126	0.568	0.385	1.43295e-40	epithelial_2
Sptbn1	9.90199e-45	0.359327	0.883	0.82	2.45748e-40	epithelial_2
Ifitm2	1.64299e-44	0.254789	0.988	0.958	4.07756e-40	epithelial_2
Kdm3a	9.00504e-44	0.279442	0.543	0.366	2.23487e-39	epithelial_2
Vkorc1	2.95068e-43	0.32922	0.686	0.529	7.32301e-39	epithelial_2
Upk3b	5.65569e-43	0.307954	0.895	0.783	1.40363e-38	epithelial_2
Micu1	1.0348e-42	0.264455	0.474	0.305	2.56816e-38	epithelial_2
Olfm1	1.45937e-42	0.322746	0.407	0.249	3.62186e-38	epithelial_2
Mif4gd	1.79417e-42	0.300065	0.543	0.376	4.45277e-38	epithelial_2
Atf3	1.82302e-42	0.802625	0.472	0.318	4.52438e-38	epithelial_2
Atox1	1.92225e-42	0.270668	0.896	0.792	4.77064e-38	epithelial_2
Med10	1.92802e-42	0.31805	0.732	0.591	4.78496e-38	epithelial_2
Rpl13a2	2.16118e-42	0.311851	0.981	0.874	5.36362e-38	epithelial_2
Gm5617	1.74364e-41	0.265785	0.58	0.414	4.32737e-37	epithelial_2
Cox6a1	2.49219e-41	0.30224	0.968	0.917	6.18512e-37	epithelial_2
Gamt	3.20474e-41	0.262968	0.541	0.369	7.95353e-37	epithelial_2
Vcl	3.65227e-41	0.328721	0.555	0.384	9.06421e-37	epithelial_2
Tsix	3.85568e-41	0.458843	0.445	0.293	9.56903e-37	epithelial_2
Nme2	5.44194e-41	0.263974	0.35	0.202	1.35058e-36	epithelial_2
Ralb	3.55521e-40	0.265193	0.625	0.446	8.82332e-36	epithelial_2
Isyna1	4.78989e-40	0.273168	0.963	0.886	1.18875e-35	epithelial_2
Clic1	7.27635e-40	0.295083	0.928	0.847	1.80584e-35	epithelial_2
Nr4a1	8.10228e-40	0.457675	0.399	0.247	2.01082e-35	epithelial_2
2810001G20Rik	9.37175e-40	0.274872	0.68	0.515	2.32588e-35	epithelial_2
Rnf149	1.30424e-39	0.276232	0.605	0.446	3.23687e-35	epithelial_2
Hacd1	1.72868e-39	0.255447	0.474	0.319	4.29023e-35	epithelial_2
Unc119	3.29336e-39	0.268576	0.613	0.46	8.17346e-35	epithelial_2
Uchl3	3.58404e-39	0.315021	0.757	0.602	8.89487e-35	epithelial_2
Gm45889	4.82645e-39	0.288277	0.444	0.278	1.19783e-34	epithelial_2
Ntng1	5.90558e-39	0.253887	0.337	0.185	1.46565e-34	epithelial_2
Ndufb4	6.21192e-39	0.255744	0.949	0.863	1.54167e-34	epithelial_2
Arhgap17	6.87293e-39	0.258873	0.529	0.366	1.70572e-34	epithelial_2
Smyd2	6.95316e-39	0.27248	0.518	0.363	1.72563e-34	epithelial_2
Spats2l	1.0831e-38	0.286016	0.445	0.285	2.68804e-34	epithelial_2
Glrx	1.84915e-38	0.287923	0.457	0.3	4.58923e-34	epithelial_2
Cox6b2	2.02959e-38	0.294363	0.634	0.464	5.03703e-34	epithelial_2
B230307C23Rik	2.76118e-38	0.260498	0.333	0.191	6.85269e-34	epithelial_2
Wsb2	3.39296e-38	0.252657	0.474	0.318	8.42064e-34	epithelial_2
Tob1	6.42913e-38	0.275531	0.427	0.27	1.59558e-33	epithelial_2
Ifngr2	1.11079e-37	0.25801	0.593	0.425	2.75675e-33	epithelial_2
Rpl36al	2.28783e-37	0.30318	0.914	0.858	5.67794e-33	epithelial_2
Mef2a	1.28144e-36	0.29723	0.62	0.479	3.18028e-32	epithelial_2
Bcl2	3.8414e-36	0.251733	0.42	0.273	9.53359e-32	epithelial_2
1190002N15Rik	4.31683e-36	0.254322	0.392	0.247	1.07135e-31	epithelial_2
Ube2l6	4.48793e-36	0.29155	0.454	0.297	1.11381e-31	epithelial_2
Junb	5.17404e-36	0.390654	0.551	0.401	1.28409e-31	epithelial_2
Dock4	6.67468e-36	0.250223	0.551	0.377	1.65652e-31	epithelial_2
Gstm1	1.04233e-35	0.316452	0.801	0.612	2.58685e-31	epithelial_2
Aldh1b1	1.62172e-35	0.252928	0.263	0.136	4.02479e-31	epithelial_2
Timm8a11	2.86552e-35	0.261391	0.667	0.492	7.11165e-31	epithelial_2
mt-Nd6	6.3394e-35	0.558158	0.366	0.234	1.57331e-30	epithelial_2
Bmp2	6.85079e-35	0.285651	0.295	0.162	1.70023e-30	epithelial_2
Klf4	9.70478e-35	0.54141	0.378	0.244	2.40853e-30	epithelial_2
Dusp5	2.11109e-34	0.361998	0.313	0.184	5.2393e-30	epithelial_2
Col4a1	3.08283e-34	0.255628	0.501	0.355	7.65097e-30	epithelial_2
Cd63	3.16245e-34	0.270835	0.963	0.923	7.84857e-30	epithelial_2
Knop1	9.3256e-34	0.262805	0.851	0.729	2.31443e-29	epithelial_2
Anxa5	1.25218e-33	0.307383	0.832	0.721	3.10765e-29	epithelial_2
Nfe2l2	1.37724e-33	0.260805	0.641	0.481	3.41804e-29	epithelial_2
mt-Nd5	3.63264e-33	0.548048	0.935	0.912	9.0155e-29	epithelial_2
S100a11	5.34034e-33	0.32536	0.988	0.958	1.32537e-28	epithelial_2
Pnrc1	6.10384e-33	0.260272	0.876	0.792	1.51485e-28	epithelial_2
Ooep	1.12219e-32	0.262795	0.472	0.311	2.78505e-28	epithelial_2
Gadd45b	2.0508e-32	0.302234	0.667	0.508	5.08968e-28	epithelial_2
Bex21	9.34717e-32	0.346695	0.719	0.573	2.31978e-27	epithelial_2
Selenbp1	1.67872e-31	0.328237	0.533	0.392	4.16625e-27	epithelial_2
Polr2i	2.44558e-31	0.272204	0.821	0.709	6.06943e-27	epithelial_2
Dusp1	3.44417e-31	0.431267	0.473	0.343	8.54773e-27	epithelial_2
Cyb5a	5.81903e-31	0.273208	0.899	0.821	1.44417e-26	epithelial_2
Pdpn	2.89405e-30	0.286959	0.724	0.586	7.18245e-26	epithelial_2
Tiparp	6.30936e-30	0.36117	0.633	0.505	1.56586e-25	epithelial_2
Creb3	2.11294e-29	0.256708	0.456	0.318	5.24389e-25	epithelial_2
Tcea3	6.42573e-29	0.251686	0.558	0.409	1.59474e-24	epithelial_2
Sec31a	1.2346e-28	0.257507	0.67	0.543	3.06403e-24	epithelial_2
Ubc	6.97344e-28	0.25102	0.983	0.967	1.73067e-23	epithelial_2
Mycn	7.87463e-28	0.271349	0.496	0.364	1.95433e-23	epithelial_2
Selenow	1.06149e-27	0.281638	0.967	0.944	2.6344e-23	epithelial_2
Vmp1	1.07842e-27	0.267694	0.65	0.528	2.67643e-23	epithelial_2
Hes1	6.78991e-27	0.369309	0.757	0.632	1.68512e-22	epithelial_2
Kcnq1ot1	8.45774e-27	0.534904	0.81	0.713	2.09904e-22	epithelial_2
Rps27rt	8.99848e-27	0.331832	0.747	0.656	2.23324e-22	epithelial_2
Prpf38b	4.49231e-26	0.278512	0.763	0.653	1.1149e-21	epithelial_2
Azin1	7.60067e-26	0.266496	0.427	0.305	1.88633e-21	epithelial_2
Arhgap29	4.61368e-25	0.251016	0.737	0.629	1.14502e-20	epithelial_2
Gemin7	6.60201e-25	0.250834	0.674	0.556	1.63849e-20	epithelial_2
Gpcpd1	1.5342e-24	0.265473	0.473	0.352	3.80758e-20	epithelial_2
Zfand5	2.90265e-24	0.267148	0.812	0.722	7.2038e-20	epithelial_2
S100a10	2.91313e-24	0.255216	0.966	0.927	7.22982e-20	epithelial_2
Gstp1	1.2797e-21	0.281735	0.505	0.403	3.17595e-17	epithelial_2
mt-Atp8	1.37408e-20	0.291905	0.639	0.557	3.4102e-16	epithelial_2
Ccnl1	7.31953e-18	0.254483	0.742	0.657	1.81656e-13	epithelial_2
Pfn1	1.47346e-16	0.263894	0.956	0.946	3.65683e-12	epithelial_2
Hmgcs2	6.6741e-15	0.253538	0.449	0.332	1.65638e-10	epithelial_2
Tpt1	2.98947e-11	0.268349	0.999	1	7.41926e-07	epithelial_2
Gm42418	0	4.18183	1	0.751	0	epithelial_3
Ly6e	0	3.60978	0.988	0.564	0	epithelial_3
Cd74	0	3.22161	0.806	0.05	0	epithelial_3
Crip1	0	2.9278	0.965	0.421	0	epithelial_3
C3	0	2.90075	0.503	0.022	0	epithelial_3
Igfbp6	0	2.79838	0.936	0.334	0	epithelial_3
Clu	0	2.76047	0.962	0.342	0	epithelial_3
H2-K1	0	2.73027	0.949	0.149	0	epithelial_3
Txnip	0	2.71022	0.987	0.447	0	epithelial_3
Creg1	0	2.56715	0.959	0.557	0	epithelial_3
Mt1	0	2.55879	0.996	0.687	0	epithelial_3
Lars2	0	2.5543	0.964	0.255	0	epithelial_3
Rarres2	0	2.47312	0.949	0.49	0	epithelial_3
Lgals2	0	2.46581	0.897	0.256	0	epithelial_3
H2-D1	0	2.46497	0.903	0.167	0	epithelial_3
Ifi27l2a	0	2.33902	0.811	0.22	0	epithelial_3
Epcam	0	2.33739	0.961	0.42	0	epithelial_3
Mgst1	0	2.23508	0.99	0.764	0	epithelial_3
Hsd17b2	0	2.22195	0.786	0.107	0	epithelial_3
Ifitm3	0	2.10366	0.935	0.547	0	epithelial_3
Apoe	0	2.08805	0.988	0.771	0	epithelial_3
Sdc4	0	2.08061	0.991	0.676	0	epithelial_3
Serinc3	0	2.06557	0.982	0.654	0	epithelial_3
Cystm1	0	1.99634	0.865	0.208	0	epithelial_3
Prr15l	0	1.99534	0.841	0.082	0	epithelial_3
Gbp2	0	1.98114	0.814	0.229	0	epithelial_3
Serping1	0	1.96897	0.827	0.307	0	epithelial_3
Mt2	0	1.96593	0.971	0.515	0	epithelial_3
Tmem176b	0	1.95394	0.993	0.874	0	epithelial_3
Cpe	0	1.95022	0.991	0.652	0	epithelial_3
Msln	0	1.92918	0.763	0.123	0	epithelial_3
Tmem176a	0	1.87959	0.964	0.668	0	epithelial_3
Anpep	0	1.87002	0.717	0.17	0	epithelial_3
Col6a1	0	1.84988	0.957	0.419	0	epithelial_3
Cd9	0	1.84536	0.843	0.242	0	epithelial_3
Star	0	1.76133	0.802	0.269	0	epithelial_3
Chchd10	0	1.76125	0.947	0.61	0	epithelial_3
Spint2	0	1.75765	0.978	0.671	0	epithelial_3
Col6a2	0	1.70986	0.916	0.393	0	epithelial_3
Lsr	0	1.70186	0.957	0.622	0	epithelial_3
Plet1	0	1.69624	0.629	0.026	0	epithelial_3
Sectm1b	0	1.63513	0.628	0.032	0	epithelial_3
Atp1b1	0	1.62143	0.979	0.729	0	epithelial_3
H2-Ab1	0	1.61908	0.525	0.022	0	epithelial_3
Cldn3	0	1.52943	0.635	0.051	0	epithelial_3
Tspan1	0	1.52137	0.643	0.085	0	epithelial_3
Akr1cl	0	1.52053	0.788	0.214	0	epithelial_3
Cd55	0	1.51049	0.702	0.119	0	epithelial_3
Il4ra	0	1.4688	0.665	0.074	0	epithelial_3
Rabac1	0	1.43911	0.947	0.703	0	epithelial_3
C1s1	0	1.42671	0.56	0.085	0	epithelial_3
Lmo7	0	1.40664	0.787	0.246	0	epithelial_3
H2-T23	0	1.38968	0.613	0.025	0	epithelial_3
Efemp1	0	1.37405	0.628	0.13	0	epithelial_3
Npr1	0	1.34509	0.758	0.259	0	epithelial_3
H2-Aa	0	1.33639	0.42	0.016	0	epithelial_3
Cd47	0	1.33505	0.757	0.245	0	epithelial_3
Unc45b	0	1.32739	0.762	0.216	0	epithelial_3
Itm2b	0	1.32654	0.993	0.928	0	epithelial_3
Acsl4	0	1.3076	0.666	0.162	0	epithelial_3
Cyp11a1	0	1.28344	0.528	0.018	0	epithelial_3
H2-Eb1	0	1.27697	0.439	0.019	0	epithelial_3
Esam	0	1.2649	0.721	0.193	0	epithelial_3
Angpt2	0	1.22809	0.492	0.026	0	epithelial_3
Lgr6	0	1.20551	0.498	0.018	0	epithelial_3
Pcnx2	0	1.20286	0.622	0.088	0	epithelial_3
Ltbp2	0	1.14279	0.516	0.017	0	epithelial_3
Ahnak2	0	1.11192	0.592	0.102	0	epithelial_3
Nupr1	0	1.07628	0.471	0.046	0	epithelial_3
Adgrg1	1.28317e-306	1.34812	0.735	0.241	3.18457e-302	epithelial_3
Kcnf1	4.92168e-304	1.02474	0.485	0.059	1.22146e-299	epithelial_3
Ildr2	5.01556e-304	1.53	0.905	0.462	1.24476e-299	epithelial_3
Gstt1	5.18722e-304	1.27334	0.737	0.246	1.28736e-299	epithelial_3
Nr1d1	3.66028e-301	1.02192	0.433	0.041	9.08408e-297	epithelial_3
Cybrd1	1.99737e-298	1.24559	0.608	0.131	4.95707e-294	epithelial_3
S100a1	3.70721e-297	1.50393	0.853	0.465	9.20055e-293	epithelial_3
F11r	6.76895e-292	1.53135	0.919	0.632	1.67992e-287	epithelial_3
Bsg	6.49686e-291	1.36126	0.989	0.968	1.61239e-286	epithelial_3
Dbp	2.65254e-285	1.63045	0.585	0.131	6.58308e-281	epithelial_3
Nrgn	9.71948e-282	1.80941	0.744	0.246	2.41218e-277	epithelial_3
Cdh1	2.2963e-280	0.724991	0.352	0.019	5.69897e-276	epithelial_3
Cst3	2.55858e-279	1.19887	0.98	0.917	6.34988e-275	epithelial_3
Cftr	5.59778e-278	0.99749	0.491	0.075	1.38926e-273	epithelial_3
Oasl2	9.46497e-277	1.16098	0.631	0.146	2.34902e-272	epithelial_3
Ifi27	9.01913e-273	1.38386	0.868	0.416	2.23837e-268	epithelial_3
Ltbp4	1.5279e-267	1.61291	0.832	0.422	3.79193e-263	epithelial_3
Rbbp7	2.36168e-267	1.66903	0.974	0.898	5.86122e-263	epithelial_3
Nfix	6.36358e-267	1.21442	0.696	0.219	1.57931e-262	epithelial_3
Ly6a	2.75941e-265	1.51655	0.298	0.009	6.8483e-261	epithelial_3
Lgals71	5.19511e-265	1.40983	0.99	0.814	1.28932e-260	epithelial_3
Ces1d	5.40888e-265	0.712688	0.312	0.012	1.34237e-260	epithelial_3
B2m	3.5351e-263	1.57259	0.871	0.515	8.77341e-259	epithelial_3
Krt19	1.47288e-260	1.4608	0.977	0.712	3.65539e-256	epithelial_3
Hsd3b1	5.44233e-260	0.864643	0.399	0.04	1.35068e-255	epithelial_3
Me2	1.27153e-258	1.37885	0.868	0.5	3.15569e-254	epithelial_3
Psmb8	1.44191e-258	0.735232	0.361	0.028	3.57853e-254	epithelial_3
Tmem178	1.55986e-258	1.05619	0.586	0.14	3.87125e-254	epithelial_3
Spint1	9.72819e-258	0.595901	0.306	0.013	2.41434e-253	epithelial_3
Plxna4	1.14563e-256	1.36506	0.848	0.463	2.84323e-252	epithelial_3
Rtn1	1.4187e-248	0.868973	0.423	0.055	3.52093e-244	epithelial_3
Gpm6a	2.11571e-241	1.22266	0.718	0.245	5.25077e-237	epithelial_3
Soat1	3.72872e-241	1.45391	0.965	0.801	9.25393e-237	epithelial_3
Espn	2.16815e-240	1.17646	0.849	0.385	5.38092e-236	epithelial_3
Klk1	1.38117e-239	1.4108	0.276	0.009	3.42778e-235	epithelial_3
Ptms	7.437e-233	1.08619	0.954	0.86	1.84571e-228	epithelial_3
C1ra	1.81247e-230	0.869557	0.459	0.081	4.49819e-226	epithelial_3
Mbp	1.34532e-228	0.943646	0.565	0.15	3.33881e-224	epithelial_3
Ezr	4.54605e-226	1.25505	0.916	0.635	1.12824e-221	epithelial_3
Igfbp7	2.22833e-225	1.12041	0.478	0.089	5.53027e-221	epithelial_3
Gbp3	2.52514e-223	0.664593	0.32	0.026	6.26689e-219	epithelial_3
C2	2.9952e-223	1.08932	0.577	0.161	7.43347e-219	epithelial_3
Hmgcs21	4.43072e-220	1.27512	0.775	0.292	1.09962e-215	epithelial_3
Hspb1	1.31166e-219	1.14539	0.962	0.717	3.25528e-215	epithelial_3
Gabarapl1	2.45574e-219	1.14948	0.851	0.526	6.09465e-215	epithelial_3
Ifit1	2.59452e-219	0.831312	0.361	0.041	6.43907e-215	epithelial_3
Ppfibp2	2.97423e-219	1.16042	0.805	0.431	7.38144e-215	epithelial_3
Atp5g3	1.46533e-216	1.09611	0.964	0.937	3.63666e-212	epithelial_3
Ar	2.5727e-216	0.763276	0.376	0.046	6.38493e-212	epithelial_3
Tspan8	8.36324e-216	1.03573	0.684	0.231	2.07559e-211	epithelial_3
Myl12b	1.24628e-215	1.07285	0.866	0.667	3.09302e-211	epithelial_3
Pkhd1l1	2.06787e-215	1.1828	0.563	0.157	5.13203e-211	epithelial_3
Upk1b	2.54073e-215	1.31987	0.836	0.468	6.30559e-211	epithelial_3
AY036118	4.53052e-215	0.746955	0.84	0.373	1.12438e-210	epithelial_3
Lamp2	9.73772e-215	1.1528	0.867	0.597	2.41671e-210	epithelial_3
Ahnak	1.28032e-214	1.23537	0.928	0.654	3.17751e-210	epithelial_3
Phyh	3.50687e-214	1.18517	0.656	0.253	8.70336e-210	epithelial_3
Ctsb	6.22835e-214	1.10062	0.894	0.689	1.54575e-209	epithelial_3
Gm20186	6.11448e-213	1.32058	0.834	0.399	1.51749e-208	epithelial_3
Gstm11	3.27398e-211	1.18294	0.944	0.636	8.12535e-207	epithelial_3
Cfh	4.32457e-210	1.09738	0.359	0.044	1.07327e-205	epithelial_3
Aldh1a2	8.87571e-210	1.14951	0.937	0.797	2.20277e-205	epithelial_3
Slc16a9	1.02816e-209	0.742849	0.368	0.048	2.5517e-205	epithelial_3
Phf11d	1.17991e-209	0.579828	0.306	0.025	2.92831e-205	epithelial_3
Ces2g	2.0109e-207	0.868803	0.533	0.137	4.99064e-203	epithelial_3
Dbi	6.85975e-206	1.05527	0.95	0.897	1.70245e-201	epithelial_3
Pla2g16	2.4285e-205	0.963086	0.585	0.183	6.02705e-201	epithelial_3
Tapbp	5.38017e-205	1.11467	0.727	0.327	1.33525e-200	epithelial_3
Gas6	1.73825e-204	1.16858	0.913	0.614	4.31398e-200	epithelial_3
Ube2h	4.68533e-204	1.09367	0.755	0.393	1.16281e-199	epithelial_3
Kctd14	2.05924e-203	2.11872	0.896	0.675	5.11063e-199	epithelial_3
Anxa1	5.86278e-203	1.12443	0.72	0.306	1.45503e-198	epithelial_3
Aes	1.74164e-202	0.951365	0.969	0.866	4.3224e-198	epithelial_3
Tcim	2.16268e-201	1.07227	0.499	0.123	5.36734e-197	epithelial_3
Esyt3	5.0727e-201	0.54921	0.286	0.022	1.25894e-196	epithelial_3
Fth1	1.34531e-200	0.776946	0.998	0.997	3.3388e-196	epithelial_3
Nkain4	3.70447e-200	1.02759	0.548	0.155	9.19376e-196	epithelial_3
Slc23a3	1.42712e-199	0.557275	0.286	0.022	3.54182e-195	epithelial_3
Syne2	2.38997e-199	1.30463	0.921	0.677	5.93143e-195	epithelial_3
Tspo	2.09797e-197	1.03126	0.885	0.635	5.20674e-193	epithelial_3
Lynx1	9.31733e-197	0.535392	0.276	0.02	2.31238e-192	epithelial_3
Ablim1	2.42328e-196	1.06573	0.68	0.289	6.01409e-192	epithelial_3
Zbtb20	1.15266e-195	1.18104	0.761	0.391	2.86068e-191	epithelial_3
Psme1	2.84417e-195	0.984839	0.909	0.766	7.05867e-191	epithelial_3
Gm26870	7.20875e-195	0.932156	0.262	0.017	1.78907e-190	epithelial_3
Rragd	4.53602e-194	0.950896	0.565	0.177	1.12575e-189	epithelial_3
Ucp2	7.75405e-194	1.16381	0.804	0.486	1.9244e-189	epithelial_3
Cxcl16	2.00768e-193	0.714729	0.368	0.056	4.98265e-189	epithelial_3
mt-Co2	1.1086e-191	0.826079	0.999	0.997	2.75131e-187	epithelial_3
Amhr21	2.26695e-191	1.04004	0.934	0.757	5.62612e-187	epithelial_3
Crb3	6.10954e-191	0.519047	0.317	0.036	1.51627e-186	epithelial_3
Timp2	2.87317e-190	1.12935	0.875	0.651	7.13063e-186	epithelial_3
Egfl6	2.02813e-189	1.06718	0.806	0.411	5.03342e-185	epithelial_3
Chst4	2.37642e-189	0.644504	0.322	0.038	5.89781e-185	epithelial_3
Sptb	4.41143e-189	0.639659	0.32	0.039	1.09483e-184	epithelial_3
Cryl1	5.87485e-189	1.11312	0.856	0.564	1.45802e-184	epithelial_3
Bri3	2.88811e-186	1.03277	0.947	0.934	7.1677e-182	epithelial_3
Alad	1.20448e-185	0.99169	0.902	0.74	2.98927e-181	epithelial_3
Smim22	1.37508e-184	0.903374	0.559	0.182	3.41266e-180	epithelial_3
Cldn15	4.27779e-183	1.10135	0.546	0.179	1.06166e-178	epithelial_3
Pank3	8.99089e-183	1.17132	0.717	0.368	2.23136e-178	epithelial_3
Sfn	1.47554e-182	0.632866	0.31	0.036	3.66199e-178	epithelial_3
Cd200	1.18557e-181	1.09655	0.753	0.406	2.94234e-177	epithelial_3
Pdgfa	2.61406e-181	1.00896	0.843	0.572	6.48758e-177	epithelial_3
Selenom	1.44327e-180	1.09241	0.733	0.389	3.5819e-176	epithelial_3
Retreg1	3.11731e-179	0.734141	0.452	0.107	7.73654e-175	epithelial_3
Rnf130	2.37239e-178	0.960541	0.736	0.412	5.88781e-174	epithelial_3
Serinc2	5.63412e-176	0.509813	0.252	0.019	1.39827e-171	epithelial_3
Lgr5	7.20235e-176	1.17352	0.815	0.445	1.78748e-171	epithelial_3
Cd81	1.59778e-175	0.709013	0.994	0.978	3.96537e-171	epithelial_3
Cpq	4.71628e-175	1.00142	0.724	0.39	1.17049e-170	epithelial_3
Ccdc107	2.58456e-174	0.946994	0.76	0.468	6.41437e-170	epithelial_3
Dync1i2	4.62598e-173	0.940766	0.911	0.78	1.14808e-168	epithelial_3
Mcf2	3.53716e-172	0.52558	0.259	0.023	8.77853e-168	epithelial_3
Cys1	3.97783e-172	0.620572	0.298	0.036	9.87219e-168	epithelial_3
Crip2	3.00021e-169	1.05262	0.716	0.382	7.44593e-165	epithelial_3
Rras	4.71457e-169	0.811732	0.562	0.204	1.17006e-164	epithelial_3
H2-DMb1	2.45365e-168	0.448171	0.256	0.023	6.08947e-164	epithelial_3
Anxa3	6.49426e-168	0.864039	0.561	0.187	1.61174e-163	epithelial_3
Igfbp5	1.72453e-167	1.73973	0.964	0.866	4.27993e-163	epithelial_3
Syngr1	2.75191e-167	0.870773	0.506	0.157	6.82968e-163	epithelial_3
Rps21	7.85727e-167	0.757763	1	0.999	1.95002e-162	epithelial_3
mt-Cytb	4.06251e-166	0.731069	0.999	0.996	1.00823e-161	epithelial_3
Galnt1	1.55058e-164	1.01028	0.805	0.551	3.84824e-160	epithelial_3
App	1.70442e-164	0.94481	0.828	0.515	4.23003e-160	epithelial_3
Qpct	1.10975e-162	0.588536	0.327	0.052	2.75419e-158	epithelial_3
Aplp2	7.3476e-161	0.930521	0.937	0.828	1.82353e-156	epithelial_3
Psmb9	2.85253e-160	0.524042	0.305	0.044	7.07942e-156	epithelial_3
Fabp3	2.93307e-160	1.20585	0.765	0.41	7.2793e-156	epithelial_3
Tnfsf13os	5.30983e-160	0.521895	0.262	0.028	1.31779e-155	epithelial_3
Ctsh	2.02448e-159	1.13294	0.621	0.294	5.02435e-155	epithelial_3
Trp53bp2	2.16241e-159	0.955123	0.602	0.268	5.36667e-155	epithelial_3
Ptprg	1.34645e-156	0.94388	0.704	0.391	3.34162e-152	epithelial_3
Smoc21	5.05984e-156	0.856106	0.443	0.109	1.25575e-151	epithelial_3
Tsc22d3	3.95887e-155	0.982339	0.6	0.261	9.82513e-151	epithelial_3
Tmbim6	1.05799e-154	0.807706	0.916	0.811	2.62572e-150	epithelial_3
Ppl	1.08701e-154	0.72823	0.404	0.097	2.69775e-150	epithelial_3
Slc9a3r1	2.6048e-154	0.983711	0.806	0.525	6.46459e-150	epithelial_3
Ddx60	1.1023e-153	0.733727	0.406	0.096	2.73568e-149	epithelial_3
Tax1bp1	3.64852e-152	0.836279	0.893	0.747	9.05489e-148	epithelial_3
Tnfrsf1a	1.8813e-149	0.890207	0.697	0.39	4.66901e-145	epithelial_3
Selenop	2.10811e-149	1.02086	0.713	0.388	5.23191e-145	epithelial_3
Ech1	5.2973e-149	0.890507	0.858	0.678	1.31468e-144	epithelial_3
Krt7	3.64467e-148	1.381	0.874	0.704	9.04534e-144	epithelial_3
Plppr4	5.70529e-148	0.574783	0.291	0.044	1.41594e-143	epithelial_3
Laptm4a	8.42893e-148	0.660875	0.985	0.971	2.09189e-143	epithelial_3
Epn3	1.41227e-147	0.849447	0.574	0.244	3.50496e-143	epithelial_3
Cavin2	3.75615e-147	0.983766	0.46	0.138	9.32202e-143	epithelial_3
Apoc1	3.97453e-147	1.50963	0.763	0.495	9.86399e-143	epithelial_3
Bicc1	9.14032e-147	0.92125	0.607	0.275	2.26844e-142	epithelial_3
Pdcd4	1.43965e-146	0.903681	0.945	0.857	3.57292e-142	epithelial_3
Dhrs3	1.98932e-146	0.871869	0.514	0.186	4.93709e-142	epithelial_3
Tmod1	4.57767e-145	0.513151	0.25	0.029	1.13609e-140	epithelial_3
Flrt1	8.20019e-144	0.960589	0.595	0.268	2.03512e-139	epithelial_3
Fam117a	2.48093e-143	0.81272	0.502	0.183	6.15716e-139	epithelial_3
Irx31	1.6392e-142	1.08151	0.809	0.482	4.06817e-138	epithelial_3
Rgs10	4.37558e-142	0.8469	0.554	0.234	1.08593e-137	epithelial_3
Serpinb9	6.04384e-142	0.784052	0.425	0.122	1.49996e-137	epithelial_3
Lgals3bp	8.97618e-142	0.641329	0.343	0.072	2.22771e-137	epithelial_3
Ptprf	1.5629e-139	0.876672	0.867	0.703	3.8788e-135	epithelial_3
Mgp	6.22647e-138	1.38638	0.614	0.288	1.54529e-133	epithelial_3
Hist1h2bc	1.7508e-136	0.932505	0.628	0.284	4.34513e-132	epithelial_3
Cebpb	2.30135e-136	0.839766	0.793	0.485	5.71148e-132	epithelial_3
Emb	7.50232e-136	0.572602	0.333	0.069	1.86193e-131	epithelial_3
Syk	3.99962e-135	0.659693	0.366	0.091	9.92625e-131	epithelial_3
Ptpn13	4.49289e-134	0.847465	0.627	0.321	1.11505e-129	epithelial_3
Tmsb4x1	3.2157e-133	0.620753	0.999	0.995	7.98073e-129	epithelial_3
Ndufa7	1.69837e-132	0.727342	0.962	0.971	4.21501e-128	epithelial_3
Slc15a2	1.76767e-132	0.51365	0.257	0.037	4.38701e-128	epithelial_3
Pnp	9.31578e-132	0.870983	0.591	0.291	2.31199e-127	epithelial_3
Zc3hav1	1.14203e-131	0.572053	0.374	0.091	2.83429e-127	epithelial_3
Hoxc8	7.52503e-131	0.8779	0.765	0.508	1.86756e-126	epithelial_3
Pura	4.91447e-130	0.804765	0.683	0.398	1.21967e-125	epithelial_3
Gm10076	5.81456e-130	1.08099	0.857	0.853	1.44306e-125	epithelial_3
Nrd1	8.36487e-130	0.949826	0.772	0.556	2.07599e-125	epithelial_3
1500009L16Rik	5.07017e-129	1.10447	0.539	0.248	1.25831e-124	epithelial_3
Klc3	5.37797e-129	0.450583	0.281	0.049	1.3347e-124	epithelial_3
Serpinb6b	7.06466e-128	1.1138	0.687	0.393	1.75331e-123	epithelial_3
Muc16	8.41644e-128	1.09326	0.573	0.265	2.08879e-123	epithelial_3
Parp14	4.89211e-127	0.459862	0.255	0.039	1.21412e-122	epithelial_3
Dennd1b	3.92778e-126	0.959084	0.593	0.298	9.74796e-122	epithelial_3
Slc25a12	6.11571e-126	0.604893	0.359	0.093	1.5178e-121	epithelial_3
Npdc1	7.18827e-126	0.729105	0.538	0.229	1.78398e-121	epithelial_3
Dmkn	4.24927e-125	0.787707	0.316	0.065	1.05458e-120	epithelial_3
Stard10	2.82058e-123	0.728601	0.574	0.271	7.00012e-119	epithelial_3
Rassf3	5.48617e-123	0.744302	0.434	0.149	1.36156e-118	epithelial_3
Ndufa1	1.6956e-122	0.841248	0.806	0.673	4.20813e-118	epithelial_3
Dhrs7	4.89224e-122	0.708621	0.553	0.243	1.21416e-117	epithelial_3
Aldh1a11	2.85065e-121	0.916553	0.765	0.431	7.07474e-117	epithelial_3
Aqp1	3.97335e-121	0.716388	0.341	0.085	9.86106e-117	epithelial_3
mt-Nd4l	5.96568e-121	0.863582	0.867	0.684	1.48056e-116	epithelial_3
Serinc5	1.7003e-120	0.755304	0.455	0.164	4.21981e-116	epithelial_3
Foxo6	1.12767e-119	0.645466	0.387	0.117	2.79865e-115	epithelial_3
Ldhb	1.51286e-119	0.645973	0.979	0.965	3.75461e-115	epithelial_3
Rnf213	1.78923e-119	0.917452	0.776	0.558	4.44051e-115	epithelial_3
Pcp4l1	1.80683e-119	0.847687	0.546	0.252	4.48419e-115	epithelial_3
Gstm21	2.40849e-119	0.914688	0.925	0.741	5.97738e-115	epithelial_3
A530020G20Rik	8.28555e-119	0.740984	0.384	0.112	2.05631e-114	epithelial_3
Inf2	3.3897e-117	0.682371	0.433	0.156	8.41256e-113	epithelial_3
Nenf	5.42738e-117	0.636386	0.952	0.936	1.34697e-112	epithelial_3
Bend7	2.25023e-115	0.568016	0.311	0.072	5.58462e-111	epithelial_3
Stk26	5.80188e-115	0.818063	0.768	0.576	1.43991e-110	epithelial_3
Nfic	7.1177e-115	0.806707	0.76	0.563	1.76647e-110	epithelial_3
Gbp7	9.95792e-115	0.602566	0.324	0.08	2.47136e-110	epithelial_3
Cmbl	1.71457e-114	0.584521	0.348	0.094	4.25521e-110	epithelial_3
Wls	8.11582e-114	0.871114	0.899	0.798	2.01418e-109	epithelial_3
Dennd4c	2.71659e-113	0.805843	0.552	0.274	6.74204e-109	epithelial_3
mt-Co11	2.16237e-112	0.542608	0.998	0.997	5.36658e-108	epithelial_3
Rpl30	1.76105e-111	0.493397	0.993	0.997	4.37057e-107	epithelial_3
Irf2bp2	4.12286e-111	0.839953	0.643	0.379	1.02321e-106	epithelial_3
Rbp4	3.29276e-110	1.24391	0.309	0.075	8.17198e-106	epithelial_3
Amd2	9.48283e-110	0.578983	0.346	0.098	2.35345e-105	epithelial_3
Shroom3	3.42582e-109	0.610518	0.415	0.148	8.50221e-105	epithelial_3
Nr1d2	3.89266e-108	0.556725	0.316	0.081	9.66079e-104	epithelial_3
Atp9a	6.681e-108	0.667255	0.444	0.173	1.65809e-103	epithelial_3
Cpne3	7.93757e-108	0.810067	0.71	0.49	1.96995e-103	epithelial_3
Scamp2	3.56525e-107	0.749227	0.642	0.39	8.84825e-103	epithelial_3
Psap	7.70242e-107	0.665897	0.929	0.841	1.91159e-102	epithelial_3
Ctnna1	7.78854e-107	0.782858	0.843	0.717	1.93296e-102	epithelial_3
Mylk	2.17373e-106	0.784987	0.392	0.133	5.39477e-102	epithelial_3
Nr0b1	5.70695e-106	0.895124	0.407	0.143	1.41635e-101	epithelial_3
Pttg1	2.71548e-105	0.78419	0.677	0.456	6.73928e-101	epithelial_3
Shtn1	6.32683e-105	0.550801	0.341	0.099	1.57019e-100	epithelial_3
Mfsd6	2.21285e-104	0.453518	0.256	0.051	5.49186e-100	epithelial_3
Ddx5	2.2942e-104	0.548817	0.988	0.982	5.69375e-100	epithelial_3
Inha	5.61462e-104	0.969436	0.499	0.219	1.39344e-99	epithelial_3
Nr3c1	8.32258e-104	0.718667	0.521	0.24	2.0655e-99	epithelial_3
Bhlhe41	1.60916e-103	0.628249	0.318	0.085	3.99362e-99	epithelial_3
Rnase4	1.90501e-103	0.932061	0.491	0.22	4.72786e-99	epithelial_3
Enpp5	3.83614e-103	0.596849	0.397	0.137	9.52053e-99	epithelial_3
Rhoc	1.40093e-102	0.766991	0.83	0.731	3.47684e-98	epithelial_3
Dctn6	3.52883e-102	0.802016	0.83	0.717	8.75786e-98	epithelial_3
Cavin3	1.08918e-101	0.713754	0.801	0.617	2.70313e-97	epithelial_3
S100a16	1.32354e-101	0.657373	0.512	0.233	3.28475e-97	epithelial_3
Tgfbr3	1.68541e-101	0.526491	0.311	0.083	4.18286e-97	epithelial_3
Tgm2	2.47058e-101	0.927574	0.641	0.393	6.13148e-97	epithelial_3
Sema4b	2.48843e-99	0.697834	0.512	0.243	6.17578e-95	epithelial_3
Per3	3.4226e-99	0.589186	0.327	0.096	8.4942e-95	epithelial_3
Nedd4l	3.69191e-99	0.508602	0.276	0.066	9.16259e-95	epithelial_3
Cygb	5.71373e-99	0.854647	0.63	0.391	1.41803e-94	epithelial_3
Sqstm1	1.024e-98	0.699637	0.758	0.563	2.54137e-94	epithelial_3
Nab1	2.23091e-98	0.701574	0.589	0.331	5.53668e-94	epithelial_3
Cyp2s1	2.57139e-98	0.622222	0.379	0.133	6.38167e-94	epithelial_3
Psmb10	1.17229e-97	0.738454	0.533	0.281	2.9094e-93	epithelial_3
Tmem86a	3.74205e-97	0.735453	0.573	0.307	9.28703e-93	epithelial_3
Ptgr1	1.48933e-96	1.02344	0.586	0.354	3.69623e-92	epithelial_3
Cavin1	4.37204e-96	0.791027	0.603	0.361	1.08505e-91	epithelial_3
Nfia	5.24257e-96	0.741875	0.825	0.694	1.3011e-91	epithelial_3
Cyp2d22	3.15607e-95	0.524651	0.324	0.096	7.83272e-91	epithelial_3
Fam129a	4.15656e-95	0.801226	0.582	0.31	1.03157e-90	epithelial_3
Hadhb	6.04683e-95	0.724993	0.743	0.57	1.5007e-90	epithelial_3
E130102H24Rik	1.23363e-94	0.48844	0.26	0.061	3.06162e-90	epithelial_3
Ncoa4	1.30811e-94	0.914982	0.632	0.424	3.24646e-90	epithelial_3
Acaa2	5.08639e-94	0.828143	0.893	0.819	1.26234e-89	epithelial_3
Wnt2b	8.67306e-94	0.498711	0.346	0.112	2.15248e-89	epithelial_3
Pcyox1	1.09513e-93	0.745742	0.556	0.317	2.71788e-89	epithelial_3
Bex4	2.50938e-93	0.711787	0.843	0.712	6.22779e-89	epithelial_3
S100a61	3.39976e-93	0.948787	0.61	0.289	8.43752e-89	epithelial_3
Sec62	5.50742e-93	0.597026	0.91	0.862	1.36683e-88	epithelial_3
Pbx3	7.65919e-93	0.703895	0.5	0.242	1.90086e-88	epithelial_3
Hist1h1c	2.14542e-92	0.731922	0.469	0.211	5.32451e-88	epithelial_3
Bace2	2.30602e-92	0.633246	0.555	0.266	5.72307e-88	epithelial_3
Lrrc1	2.89399e-92	0.584969	0.421	0.172	7.18229e-88	epithelial_3
Npc1	1.34255e-91	0.730234	0.561	0.306	3.33194e-87	epithelial_3
Ctsl	4.4875e-91	0.718722	0.878	0.761	1.11371e-86	epithelial_3
Magi1	3.11355e-90	0.756629	0.642	0.416	7.7272e-86	epithelial_3
Mapkapk3	3.80914e-90	0.489348	0.304	0.087	9.45352e-86	epithelial_3
Elovl1	3.86097e-90	0.753899	0.578	0.345	9.58215e-86	epithelial_3
Gm2a	6.52404e-90	0.668721	0.709	0.483	1.61914e-85	epithelial_3
Prag1	6.68915e-90	0.620433	0.393	0.154	1.66011e-85	epithelial_3
Stum	6.90347e-90	0.654754	0.458	0.209	1.7133e-85	epithelial_3
Ddx58	7.05233e-90	0.468394	0.282	0.076	1.75025e-85	epithelial_3
Ctsd	7.36974e-90	0.65733	0.749	0.573	1.82902e-85	epithelial_3
Arhgap18	1.23347e-89	0.683011	0.482	0.233	3.06122e-85	epithelial_3
Ddrgk1	2.09256e-89	0.724307	0.674	0.502	5.19331e-85	epithelial_3
Sema5a	2.60733e-89	0.588777	0.331	0.106	6.47087e-85	epithelial_3
Cyba	4.79027e-89	0.67831	0.783	0.666	1.18885e-84	epithelial_3
Krt181	9.51606e-89	0.619239	0.952	0.86	2.36169e-84	epithelial_3
Prr13	1.80678e-88	0.668204	0.703	0.509	4.48406e-84	epithelial_3
Reep5	2.85331e-88	0.632277	0.853	0.752	7.08135e-84	epithelial_3
Shisa5	4.83389e-88	0.653322	0.541	0.292	1.19967e-83	epithelial_3
Cpt1a	1.96325e-87	0.624528	0.445	0.203	4.8724e-83	epithelial_3
Hacd4	2.33323e-87	0.697947	0.599	0.36	5.7906e-83	epithelial_3
Hist1h1e1	3.57487e-87	0.671689	0.469	0.213	8.87211e-83	epithelial_3
Bcap31	4.08045e-87	0.642173	0.771	0.644	1.01269e-82	epithelial_3
Jup	5.72561e-87	0.678986	0.539	0.295	1.42098e-82	epithelial_3
mt-Nd2	1.04281e-86	0.410397	0.999	0.99	2.58806e-82	epithelial_3
Sdf4	1.7101e-86	0.664447	0.722	0.574	4.24411e-82	epithelial_3
Saraf	1.39643e-85	0.659301	0.706	0.537	3.46567e-81	epithelial_3
Bst2	1.76982e-85	0.578839	0.555	0.272	4.39234e-81	epithelial_3
Grn	3.85709e-84	0.746217	0.63	0.43	9.57253e-80	epithelial_3
Il10rb	5.35147e-83	0.631376	0.501	0.261	1.32813e-78	epithelial_3
Gm13212	1.17114e-82	0.548167	0.328	0.112	2.90653e-78	epithelial_3
Ltbp3	2.249e-82	0.674978	0.537	0.3	5.58158e-78	epithelial_3
Gja1	2.72294e-82	0.754146	0.659	0.442	6.75779e-78	epithelial_3
Scarb2	5.49048e-82	0.57236	0.325	0.111	1.36263e-77	epithelial_3
Kcnab1	1.56256e-81	0.646113	0.456	0.216	3.87796e-77	epithelial_3
Fdx1	1.60475e-81	0.763121	0.688	0.521	3.98266e-77	epithelial_3
Pam1	2.72963e-81	0.588295	0.846	0.656	6.77439e-77	epithelial_3
Arap2	3.05693e-81	0.470232	0.31	0.1	7.5867e-77	epithelial_3
Lrch2	4.01947e-81	0.726925	0.525	0.296	9.97551e-77	epithelial_3
Dpp4	4.59697e-81	0.502789	0.296	0.088	1.14088e-76	epithelial_3
Met	3.0277e-80	0.5409	0.348	0.129	7.51414e-76	epithelial_3
Pawr	3.17737e-80	0.546365	0.388	0.158	7.8856e-76	epithelial_3
Fam110c	7.71878e-80	0.483297	0.347	0.125	1.91565e-75	epithelial_3
Pqlc1	7.7253e-80	0.672312	0.559	0.331	1.91726e-75	epithelial_3
St3gal4	1.98657e-79	0.561143	0.328	0.115	4.93026e-75	epithelial_3
Ndufb9	3.23393e-79	0.514649	0.912	0.941	8.02596e-75	epithelial_3
Anxa7	3.75426e-79	0.63426	0.64	0.439	9.31732e-75	epithelial_3
Nptn	6.32272e-79	0.604077	0.561	0.33	1.56917e-74	epithelial_3
Tpt11	1.52995e-78	0.296263	0.999	0.999	3.79703e-74	epithelial_3
Lrp10	2.68937e-78	0.62015	0.508	0.279	6.67448e-74	epithelial_3
Nmi	7.56973e-78	0.415693	0.297	0.094	1.87866e-73	epithelial_3
Man2b2	8.69335e-78	0.420572	0.276	0.082	2.15752e-73	epithelial_3
S100a111	1.49272e-77	0.483939	0.982	0.968	3.70464e-73	epithelial_3
Actn4	2.95683e-77	0.644984	0.794	0.692	7.33827e-73	epithelial_3
Jund	4.99418e-77	0.634561	0.97	0.965	1.23946e-72	epithelial_3
Socs2	2.75365e-76	0.656098	0.558	0.295	6.83402e-72	epithelial_3
Gnas	3.33664e-76	0.406828	0.996	0.984	8.28088e-72	epithelial_3
Hacd2	3.49424e-76	0.7323	0.587	0.395	8.672e-72	epithelial_3
Bmpr2	4.81914e-76	0.694689	0.57	0.359	1.19602e-71	epithelial_3
Jak1	9.80307e-76	0.597261	0.762	0.619	2.43293e-71	epithelial_3
Lgals9	2.69081e-75	0.527042	0.463	0.213	6.67806e-71	epithelial_3
Iqgap1	2.91721e-75	0.679362	0.64	0.452	7.23994e-71	epithelial_3
Tmem59	5.42063e-75	0.537019	0.879	0.829	1.34529e-70	epithelial_3
Kif13b	1.05504e-74	0.540878	0.366	0.151	2.61839e-70	epithelial_3
Crebrf	1.66476e-74	0.618265	0.503	0.274	4.13159e-70	epithelial_3
Cap1	2.40489e-74	0.52015	0.415	0.193	5.96845e-70	epithelial_3
Gng131	8.37852e-74	1.1701	0.849	0.609	2.07938e-69	epithelial_3
Vdr	2.26618e-73	0.459738	0.294	0.098	5.6242e-69	epithelial_3
Cyb5a1	2.39247e-73	0.557753	0.898	0.844	5.93763e-69	epithelial_3
Sbsn	6.96605e-73	0.736756	0.498	0.28	1.72884e-68	epithelial_3
Lmna	2.11914e-72	0.617573	0.686	0.486	5.25929e-68	epithelial_3
Cd320	3.63097e-72	0.816494	0.683	0.584	9.01133e-68	epithelial_3
Daglb	2.02963e-71	0.428111	0.289	0.096	5.03714e-67	epithelial_3
Nectin2	2.08666e-71	0.603633	0.784	0.673	5.17868e-67	epithelial_3
Apobec3	6.93607e-71	0.536536	0.452	0.221	1.72139e-66	epithelial_3
Dhcr24	1.10817e-70	0.743977	0.488	0.285	2.75026e-66	epithelial_3
Clec2l	2.81724e-70	0.627776	0.426	0.203	6.99182e-66	epithelial_3
Ano1	7.83744e-70	0.653863	0.672	0.479	1.9451e-65	epithelial_3
Cdkn1b	9.42367e-70	0.687548	0.585	0.37	2.33877e-65	epithelial_3
Sox9	2.43596e-69	0.601778	0.313	0.115	6.04556e-65	epithelial_3
Plekhb2	2.50111e-69	0.458444	0.313	0.116	6.20725e-65	epithelial_3
Gmds	3.06109e-69	0.525594	0.354	0.147	7.59701e-65	epithelial_3
Acadl	5.02357e-69	0.631546	0.625	0.438	1.24675e-64	epithelial_3
Tmem114	6.2408e-69	0.574103	0.294	0.102	1.54884e-64	epithelial_3
Hist1h4d	9.32925e-69	0.478423	0.356	0.146	2.31533e-64	epithelial_3
Rbpms	9.3966e-69	0.571296	0.842	0.776	2.33205e-64	epithelial_3
Znrf2	9.65053e-69	0.603701	0.409	0.198	2.39507e-64	epithelial_3
Gcnt2	2.83818e-68	0.423877	0.252	0.076	7.04379e-64	epithelial_3
Nedd4	4.57788e-68	0.447974	0.987	0.974	1.13614e-63	epithelial_3
Twsg1	9.35151e-68	0.66149	0.566	0.377	2.32086e-63	epithelial_3
Akr1b3	1.42533e-67	0.599459	0.749	0.659	3.53739e-63	epithelial_3
Aff1	1.88799e-67	0.438286	0.277	0.094	4.68562e-63	epithelial_3
Vamp8	2.05831e-67	0.545851	0.847	0.81	5.1083e-63	epithelial_3
Plekhg3	2.45345e-67	0.454613	0.301	0.111	6.08897e-63	epithelial_3
Atp1a1	3.41675e-67	0.703421	0.74	0.648	8.47969e-63	epithelial_3
Cast	4.42393e-67	0.603114	0.549	0.344	1.09793e-62	epithelial_3
Cd151	7.32284e-67	0.601485	0.733	0.612	1.81738e-62	epithelial_3
Slc4a4	1.12413e-66	0.707024	0.48	0.266	2.78986e-62	epithelial_3
Ndufb3	1.28199e-66	0.547005	0.809	0.764	3.18164e-62	epithelial_3
Chmp2a	1.35358e-66	0.532982	0.772	0.703	3.35931e-62	epithelial_3
Bcam	1.53957e-66	0.840975	0.787	0.729	3.8209e-62	epithelial_3
Il6st	2.6003e-66	0.625297	0.419	0.216	6.45343e-62	epithelial_3
Emp3	3.59732e-66	0.609955	0.83	0.764	8.92782e-62	epithelial_3
Gphn	4.11517e-66	0.561506	0.388	0.185	1.0213e-61	epithelial_3
Scand1	5.67005e-66	0.54162	0.795	0.693	1.40719e-61	epithelial_3
Fcgr2b	7.33498e-66	0.492076	0.303	0.11	1.8204e-61	epithelial_3
Sppl2a	9.84313e-66	0.532967	0.453	0.242	2.44287e-61	epithelial_3
Dstn	1.18872e-65	0.478727	0.927	0.911	2.95015e-61	epithelial_3
Kifc3	1.20379e-65	0.593504	0.499	0.286	2.98756e-61	epithelial_3
Tmbim4	3.57446e-65	0.556642	0.619	0.446	8.87109e-61	epithelial_3
Sulf2	3.69575e-65	0.592184	0.483	0.271	9.17211e-61	epithelial_3
C1galt1	5.47008e-65	0.597326	0.391	0.19	1.35756e-60	epithelial_3
Sptbn11	8.31994e-65	0.532201	0.925	0.829	2.06484e-60	epithelial_3
Mgst31	1.36593e-64	0.570703	0.742	0.592	3.38998e-60	epithelial_3
Mme	1.36864e-64	0.809225	0.418	0.217	3.3967e-60	epithelial_3
Thra	1.37845e-64	0.598753	0.756	0.62	3.42104e-60	epithelial_3
Usp2	2.21882e-64	0.469186	0.29	0.105	5.50666e-60	epithelial_3
Celf2	2.52393e-64	0.536899	0.643	0.416	6.26389e-60	epithelial_3
Angptl4	2.5833e-64	0.698155	0.425	0.222	6.41122e-60	epithelial_3
Irx5	5.61923e-64	0.541471	0.357	0.155	1.39458e-59	epithelial_3
Tef	9.74091e-64	0.622076	0.39	0.19	2.4175e-59	epithelial_3
Tmem109	1.00372e-63	0.582365	0.501	0.309	2.49103e-59	epithelial_3
Lrp1	1.32362e-63	0.659459	0.536	0.352	3.28495e-59	epithelial_3
Rxra	3.96599e-63	0.424093	0.272	0.096	9.8428e-59	epithelial_3
Pts	5.79174e-63	0.597269	0.57	0.396	1.43739e-58	epithelial_3
Rpn1	1.12698e-62	0.630588	0.682	0.559	2.79693e-58	epithelial_3
Dcn	1.16302e-62	0.82589	0.807	0.603	2.88639e-58	epithelial_3
Slc50a1	1.25748e-62	0.548829	0.532	0.341	3.12081e-58	epithelial_3
Nod1	1.36616e-62	0.404637	0.255	0.085	3.39054e-58	epithelial_3
Car9	1.39656e-62	0.433747	0.384	0.162	3.46598e-58	epithelial_3
Aldoa1	1.6719e-62	0.407059	0.975	0.959	4.14931e-58	epithelial_3
Kdf1	1.80756e-62	0.342643	0.259	0.086	4.48601e-58	epithelial_3
Drap1	4.10701e-62	0.504626	0.794	0.736	1.01928e-57	epithelial_3
Znfx1	5.74839e-62	0.385872	0.251	0.082	1.42664e-57	epithelial_3
Arhgef12	1.44473e-61	0.662391	0.602	0.43	3.58552e-57	epithelial_3
Smpdl3a	1.57453e-61	0.450757	0.308	0.121	3.90768e-57	epithelial_3
Tjp1	1.91604e-61	0.630466	0.563	0.386	4.75522e-57	epithelial_3
Kdr	2.49199e-61	0.742614	0.522	0.331	6.18461e-57	epithelial_3
Ephx2	2.90016e-61	0.464921	0.332	0.14	7.19763e-57	epithelial_3
Msrb2	3.39785e-61	0.5675	0.436	0.237	8.43278e-57	epithelial_3
2010111I01Rik	3.65228e-61	0.604866	0.555	0.38	9.06423e-57	epithelial_3
Agpat3	3.66674e-61	0.483505	0.398	0.199	9.10011e-57	epithelial_3
Tm4sf5	5.8733e-61	0.716627	0.788	0.684	1.45763e-56	epithelial_3
B4galt4	7.97659e-61	0.575571	0.592	0.414	1.97963e-56	epithelial_3
Myo1d	8.37768e-61	0.483232	0.371	0.176	2.07917e-56	epithelial_3
Tecr	1.60009e-60	0.464686	0.908	0.897	3.97111e-56	epithelial_3
Trf	3.24066e-60	0.603867	0.306	0.122	8.04266e-56	epithelial_3
Trip10	5.86905e-60	0.449412	0.334	0.146	1.45658e-55	epithelial_3
Dync1h1	1.06615e-59	0.601956	0.616	0.457	2.64597e-55	epithelial_3
Fam46c	1.16722e-59	0.400583	0.266	0.094	2.89681e-55	epithelial_3
Slc44a1	2.80308e-59	0.565874	0.446	0.252	6.95668e-55	epithelial_3
Trp53inp2	3.99869e-59	0.405837	0.256	0.089	9.92396e-55	epithelial_3
Mid1ip1	4.61248e-59	0.522878	0.531	0.323	1.14473e-54	epithelial_3
B3gnt7	2.01284e-58	0.539581	0.372	0.177	4.99546e-54	epithelial_3
Tmem205	3.1862e-58	0.551032	0.57	0.401	7.90751e-54	epithelial_3
Plec	5.18614e-58	0.601178	0.559	0.379	1.2871e-53	epithelial_3
Evpl	7.32708e-58	0.445588	0.266	0.097	1.81844e-53	epithelial_3
Gadd45b1	1.63884e-57	0.604475	0.714	0.545	4.06727e-53	epithelial_3
Ephb6	1.70829e-57	0.47906	0.361	0.17	4.23963e-53	epithelial_3
Plbd2	2.35807e-57	0.516014	0.5	0.311	5.85225e-53	epithelial_3
C1qtnf12	2.67174e-57	0.693174	0.686	0.56	6.63073e-53	epithelial_3
Fut8	3.12383e-57	0.538177	0.384	0.196	7.75273e-53	epithelial_3
Laptm4b	6.21374e-57	0.699124	0.794	0.721	1.54212e-52	epithelial_3
Casz1	6.26839e-57	0.449496	0.294	0.115	1.55569e-52	epithelial_3
Tmco1	2.39499e-56	0.560686	0.701	0.615	5.94389e-52	epithelial_3
Prpf8	3.62705e-56	0.607874	0.576	0.424	9.00161e-52	epithelial_3
Plxdc2	4.43842e-56	0.616943	0.464	0.281	1.10153e-51	epithelial_3
Ifngr1	1.00931e-55	0.451587	0.337	0.154	2.50489e-51	epithelial_3
Iscu	1.05439e-55	0.541364	0.635	0.51	2.61679e-51	epithelial_3
Smagp	1.20078e-55	0.443807	0.283	0.11	2.9801e-51	epithelial_3
BC005537	1.44022e-55	0.614593	0.64	0.504	3.57434e-51	epithelial_3
Fuca1	2.04379e-55	0.557687	0.583	0.422	5.07228e-51	epithelial_3
Irf2	2.23275e-55	0.471109	0.409	0.217	5.54124e-51	epithelial_3
Mgat3	2.50738e-55	0.518345	0.368	0.188	6.2228e-51	epithelial_3
Sorbs3	5.91285e-55	0.483968	0.371	0.188	1.46745e-50	epithelial_3
Gm12840	1.15097e-54	0.526025	0.341	0.147	2.85647e-50	epithelial_3
Jak2	1.27199e-54	0.440115	0.276	0.11	3.15683e-50	epithelial_3
Sema3f	1.44638e-54	0.397216	0.269	0.103	3.58963e-50	epithelial_3
Dsg2	1.54373e-54	0.465878	0.315	0.139	3.83124e-50	epithelial_3
Ifi35	1.58805e-54	0.358762	0.286	0.111	3.94123e-50	epithelial_3
Kctd2	2.06017e-54	0.469851	0.418	0.229	5.11292e-50	epithelial_3
Cdc42ep1	2.31703e-54	0.526134	0.426	0.239	5.75041e-50	epithelial_3
Mpc2	2.40258e-54	0.509862	0.715	0.64	5.96273e-50	epithelial_3
Snhg18	2.43802e-54	0.51992	0.663	0.537	6.05068e-50	epithelial_3
Chchd2	3.64954e-54	0.310729	0.99	0.994	9.05743e-50	epithelial_3
Eci1	4.45937e-54	0.569123	0.638	0.517	1.10673e-49	epithelial_3
Sptan1	4.7474e-54	0.585524	0.615	0.467	1.17821e-49	epithelial_3
Zfp36l1	4.74958e-54	0.554828	0.945	0.914	1.17875e-49	epithelial_3
Fmc1	9.35716e-54	0.546185	0.693	0.604	2.32226e-49	epithelial_3
Ctnnal1	9.76442e-54	0.599665	0.493	0.323	2.42333e-49	epithelial_3
Gstt3	1.00636e-53	0.376582	0.268	0.101	2.49759e-49	epithelial_3
Mbnl1	1.63707e-53	0.559926	0.551	0.391	4.06289e-49	epithelial_3
Ube2m	2.53905e-53	0.554975	0.626	0.508	6.30143e-49	epithelial_3
Lhx9	3.35064e-53	0.632855	0.893	0.772	8.31561e-49	epithelial_3
Tm4sf1	3.55567e-53	0.556131	0.264	0.096	8.82447e-49	epithelial_3
Ppp1r14b	3.88543e-53	0.523457	0.738	0.64	9.64285e-49	epithelial_3
Nrn11	4.26969e-53	0.579783	0.675	0.487	1.05965e-48	epithelial_3
Ndfip1	5.40548e-53	0.530571	0.522	0.351	1.34153e-48	epithelial_3
Cryab	6.48249e-53	0.555426	0.55	0.369	1.60882e-48	epithelial_3
Anxa4	8.2509e-53	0.459166	0.416	0.226	2.04771e-48	epithelial_3
Lamtor4	1.14767e-52	0.490673	0.731	0.656	2.84829e-48	epithelial_3
Phf1	1.27841e-52	0.379989	0.287	0.118	3.17275e-48	epithelial_3
N4bp3	2.07383e-52	0.406213	0.297	0.127	5.14682e-48	epithelial_3
St6gal1	2.33821e-52	0.446581	0.278	0.114	5.80298e-48	epithelial_3
Ddr1	3.11041e-52	0.572075	0.514	0.352	7.71941e-48	epithelial_3
Cenpb	3.40904e-52	0.520043	0.531	0.362	8.46054e-48	epithelial_3
Ifnar2	4.55682e-52	0.562384	0.537	0.375	1.13091e-47	epithelial_3
Crtc3	5.01224e-52	0.514522	0.576	0.41	1.24394e-47	epithelial_3
Pde4dip	8.87219e-52	0.469181	0.293	0.127	2.2019e-47	epithelial_3
Nfe2l21	1.18039e-51	0.493767	0.68	0.52	2.92949e-47	epithelial_3
Tjp2	1.24342e-51	0.465789	0.388	0.209	3.08591e-47	epithelial_3
Fkbp2	1.46417e-51	0.536032	0.666	0.559	3.63379e-47	epithelial_3
Tcaf1	1.11504e-50	0.689219	0.561	0.421	2.76731e-46	epithelial_3
Daam1	1.26985e-50	0.52564	0.516	0.331	3.15151e-46	epithelial_3
Bag3	1.40772e-50	0.423321	0.314	0.142	3.49367e-46	epithelial_3
Maml3	3.09069e-50	0.550235	0.44	0.267	7.67047e-46	epithelial_3
Lnpep	5.23392e-50	0.544167	0.512	0.345	1.29896e-45	epithelial_3
Ndrg2	5.61153e-50	0.497299	0.35	0.173	1.39267e-45	epithelial_3
Numa1	1.04937e-49	0.566601	0.6	0.463	2.60432e-45	epithelial_3
Klf2	1.1932e-49	0.736484	0.528	0.323	2.96127e-45	epithelial_3
Xaf1	1.55811e-49	0.37542	0.275	0.11	3.86691e-45	epithelial_3
Ppp2r5a	2.52293e-49	0.50715	0.48	0.308	6.2614e-45	epithelial_3
Ndufa13	3.25807e-49	0.358732	0.938	0.946	8.08587e-45	epithelial_3
Isyna11	3.5251e-49	0.492054	0.926	0.918	8.74861e-45	epithelial_3
[truncated: 637 more rows]
