# Supplementary material for: Single-cell RNA sequencing reveals the intercellular crosstalk and the regulatory landscape of stromal cells during the whole life of the mouse ovary
Source: Life Med. 2024 Dec 28;3(6):lnae041. doi: 10.1093/lifemedi/lnae041 (PMC11748273; doi:10.1093/lifemedi/lnae041)
Supplement: lnae041_suppl_Supplementary_Table_S8 [file lnae041_suppl_supplementary_table_s8.xlsx]

## Sheet: Table S8
Table S8: Marker genes for each Immune cell subcluster
Gene Name	p_val	avg_log2FC	pct.1	pct.2	p_val_adj	cluster
Apoe	0	5.51869	0.987	0.499	0	macrophage
C1qa	0	5.24252	0.917	0.039	0	macrophage
C1qb	0	5.18623	0.932	0.06	0	macrophage
C1qc	0	4.84051	0.928	0.045	0	macrophage
Selenop	0	4.06466	0.966	0.303	0	macrophage
Ctsb	0	3.60048	0.997	0.687	0	macrophage
Ms4a7	0	3.38058	0.915	0.023	0	macrophage
Ctsd	0	3.32737	0.968	0.711	0	macrophage
Trem2	0	3.0355	0.892	0.06	0	macrophage
Lgmn	0	3.02702	0.973	0.184	0	macrophage
Ctss	0	2.71373	0.991	0.367	0	macrophage
Pf4	0	2.55117	0.762	0.023	0	macrophage
Pltp	0	2.51053	0.765	0.089	0	macrophage
Cd68	0	2.49541	0.963	0.248	0	macrophage
Ftl1	0	2.47316	1	0.994	0	macrophage
Lpl	0	2.42165	0.716	0.067	0	macrophage
Psap	0	2.33409	0.996	0.763	0	macrophage
Grn	0	2.32927	0.978	0.45	0	macrophage
Aif1	0	2.32214	0.931	0.165	0	macrophage
Hmox1	0	2.30196	0.747	0.121	0	macrophage
Mrc1	0	2.2502	0.779	0.04	0	macrophage
Csf1r	0	2.2324	0.947	0.15	0	macrophage
Fcrls	0	2.16617	0.689	0.017	0	macrophage
Igf1	0	2.16452	0.755	0.059	0	macrophage
Trf	0	2.15702	0.891	0.208	0	macrophage
Stab1	0	2.10512	0.778	0.031	0	macrophage
Dab2	0	2.09165	0.821	0.094	0	macrophage
C3ar1	0	2.08524	0.886	0.024	0	macrophage
Maf	0	2.06749	0.861	0.141	0	macrophage
Atf3	0	2.05474	0.809	0.211	0	macrophage
Marcks	0	2.03908	0.978	0.359	0	macrophage
Cx3cr1	0	2.00028	0.712	0.12	0	macrophage
Fth1	0	1.98904	1	0.991	0	macrophage
Mafb	0	1.95977	0.83	0.104	0	macrophage
Abca1	0	1.95836	0.788	0.089	0	macrophage
Ctsz	0	1.93361	0.985	0.659	0	macrophage
Ctsc	0	1.90982	0.946	0.412	0	macrophage
Cd63	0	1.84967	0.939	0.473	0	macrophage
Timp2	0	1.81156	0.862	0.218	0	macrophage
Hexa	0	1.80006	0.947	0.483	0	macrophage
Ctsa	0	1.78	0.952	0.411	0	macrophage
Unc93b1	0	1.77254	0.965	0.401	0	macrophage
Lipa	0	1.76955	0.855	0.247	0	macrophage
Cd300c2	0	1.76638	0.916	0.223	0	macrophage
Itm2b	0	1.76311	0.999	0.98	0	macrophage
Adgre1	0	1.76171	0.84	0.064	0	macrophage
Pld3	0	1.73894	0.766	0.179	0	macrophage
Ctsh	0	1.73869	0.973	0.345	0	macrophage
Cxcl16	0	1.73037	0.838	0.112	0	macrophage
Hexb	0	1.72365	0.927	0.411	0	macrophage
Lamp1	0	1.71059	0.982	0.735	0	macrophage
Cd36	0	1.66011	0.664	0.089	0	macrophage
Mpeg1	0	1.65407	0.926	0.253	0	macrophage
Itgb5	0	1.63513	0.854	0.081	0	macrophage
Fcgrt	0	1.62553	0.813	0.184	0	macrophage
Dhrs3	0	1.6203	0.849	0.182	0	macrophage
Fcgr3	0	1.61566	0.924	0.378	0	macrophage
Abhd12	0	1.59372	0.867	0.236	0	macrophage
Ehd4	0	1.58549	0.895	0.284	0	macrophage
Anxa5	0	1.56791	0.948	0.468	0	macrophage
Ly86	0	1.56103	0.942	0.244	0	macrophage
Rgs10	0	1.49088	0.937	0.493	0	macrophage
Sirpa	0	1.48645	0.897	0.258	0	macrophage
Akr1a1	0	1.45951	0.974	0.75	0	macrophage
Lrp1	0	1.45269	0.818	0.175	0	macrophage
Glul	0	1.44398	0.831	0.34	0	macrophage
Fcgr2b	0	1.42518	0.806	0.234	0	macrophage
Axl	0	1.42388	0.802	0.126	0	macrophage
Bcl2a1b	0	1.39744	0.859	0.218	0	macrophage
Sat1	0	1.35521	0.972	0.72	0	macrophage
Fcgr1	0	1.34962	0.806	0.067	0	macrophage
Rnase4	0	1.34852	0.682	0.064	0	macrophage
Tmem86a	0	1.34573	0.787	0.128	0	macrophage
Hpgds	0	1.34533	0.727	0.05	0	macrophage
Sdcbp	0	1.33933	0.957	0.751	0	macrophage
Slc11a1	0	1.30899	0.783	0.104	0	macrophage
Cd93	0	1.30883	0.702	0.093	0	macrophage
Pla2g7	0	1.26774	0.736	0.105	0	macrophage
Bri3	0	1.24637	0.949	0.734	0	macrophage
Tmem106a	0	1.24454	0.736	0.08	0	macrophage
Tpp1	0	1.23788	0.817	0.277	0	macrophage
Basp1	0	1.22469	0.833	0.168	0	macrophage
Sdc3	0	1.22442	0.737	0.122	0	macrophage
Npc2	0	1.2234	0.988	0.824	0	macrophage
Gngt2	0	1.21294	0.847	0.282	0	macrophage
Ms4a6d	0	1.20798	0.756	0.093	0	macrophage
Lgals3bp	0	1.2002	0.75	0.162	0	macrophage
Camk1	0	1.19318	0.804	0.146	0	macrophage
Cndp2	0	1.19115	0.803	0.267	0	macrophage
Tmem37	0	1.18833	0.668	0.042	0	macrophage
Snx5	0	1.18585	0.936	0.597	0	macrophage
P2ry6	0	1.17819	0.788	0.118	0	macrophage
Cyfip1	0	1.14615	0.853	0.319	0	macrophage
Clta	0	1.14249	0.986	0.884	0	macrophage
Gns	0	1.13692	0.812	0.224	0	macrophage
Ifi207	0	1.13459	0.762	0.107	0	macrophage
Cd300a	0	1.1176	0.832	0.236	0	macrophage
Cebpa	0	1.10481	0.691	0.098	0	macrophage
Clec4a3	0	1.10013	0.779	0.124	0	macrophage
Rab3il1	0	1.09439	0.715	0.114	0	macrophage
Apobec1	0	1.08758	0.75	0.111	0	macrophage
Nrp1	0	1.079	0.716	0.112	0	macrophage
Gna12	0	1.07034	0.702	0.146	0	macrophage
Tbxas1	0	1.02955	0.692	0.063	0	macrophage
Lair1	0	0.999555	0.743	0.136	0	macrophage
Pla2g15	0	0.962904	0.638	0.071	0	macrophage
Sash1	0	0.953357	0.654	0.067	0	macrophage
Slco2b1	0	0.885075	0.551	0.01	0	macrophage
Adap2	0	0.865906	0.626	0.038	0	macrophage
Ctsl	2.21159e-307	1.64406	0.902	0.427	5.48872e-303	macrophage
Bst2	2.90262e-305	0.889119	0.925	0.479	7.20372e-301	macrophage
Lamp2	3.12759e-305	1.0559	0.933	0.515	7.76206e-301	macrophage
Wwp1	3.16817e-305	1.28222	0.725	0.204	7.86276e-301	macrophage
Ms4a6c	7.28014e-305	1.02183	0.901	0.224	1.80678e-300	macrophage
Cst3	1.08997e-304	0.37916	0.999	0.886	2.70508e-300	macrophage
Mertk	4.48193e-302	0.776881	0.523	0.016	1.11233e-297	macrophage
Hacd4	4.24958e-300	0.881155	0.721	0.122	1.05466e-295	macrophage
Pdlim4	2.32478e-294	0.779126	0.607	0.066	5.76964e-290	macrophage
Cttnbp2nl	1.84964e-293	0.785749	0.566	0.047	4.59045e-289	macrophage
Asah1	7.70212e-292	1.06585	0.881	0.408	1.91151e-287	macrophage
Plxnb2	7.11922e-290	0.898243	0.715	0.148	1.76685e-285	macrophage
Slc43a2	1.04029e-289	0.941557	0.676	0.116	2.58179e-285	macrophage
Cltc	1.4565e-288	1.19507	0.913	0.543	3.61475e-284	macrophage
Smagp	4.55244e-287	0.979479	0.572	0.054	1.12982e-282	macrophage
Rab7b	6.67808e-286	0.932515	0.643	0.089	1.65736e-281	macrophage
Blnk	4.95828e-285	0.801169	0.607	0.065	1.23055e-280	macrophage
P2rx4	7.09018e-285	0.988588	0.748	0.221	1.75964e-280	macrophage
Lrrc25	7.23478e-284	0.969554	0.808	0.224	1.79553e-279	macrophage
Frmd4b	1.24372e-283	0.865833	0.649	0.103	3.08666e-279	macrophage
Cd83	9.26979e-283	1.52297	0.753	0.162	2.30058e-278	macrophage
Zeb2	1.08899e-282	1.13372	0.944	0.476	2.70267e-278	macrophage
Gpr65	6.46153e-282	1.27232	0.777	0.206	1.60362e-277	macrophage
Myo5a	2.14961e-279	1.02528	0.704	0.169	5.33489e-275	macrophage
Tnfsf12	1.03035e-278	0.885068	0.637	0.1	2.55712e-274	macrophage
Cd302	1.53425e-275	0.858738	0.721	0.158	3.8077e-271	macrophage
Fcer1g	1.20552e-273	1.15695	0.995	0.666	2.99187e-269	macrophage
Cd14	2.40935e-273	1.48083	0.802	0.235	5.97952e-269	macrophage
Tmem176b	5.01558e-273	1.46298	0.864	0.344	1.24477e-268	macrophage
Abcc3	1.23077e-272	0.66108	0.47	0.008	3.05453e-268	macrophage
Fam213b	1.2725e-272	0.777057	0.589	0.081	3.15808e-268	macrophage
Cstb	2.45194e-271	1.76678	0.897	0.57	6.08523e-267	macrophage
Clec4a1	3.60457e-271	0.875318	0.688	0.112	8.94582e-267	macrophage
Ninj1	1.13114e-270	1.36152	0.8	0.359	2.80725e-266	macrophage
Gabarap	2.9556e-269	0.936492	0.99	0.921	7.3352e-265	macrophage
Prdx1	5.52617e-266	1.41251	0.986	0.823	1.37149e-261	macrophage
Rrbp1	7.72928e-266	1.04398	0.949	0.659	1.91825e-261	macrophage
Ucp2	2.59189e-265	1.16223	0.978	0.851	6.43256e-261	macrophage
Pea15a	3.04931e-265	0.836229	0.658	0.124	7.56777e-261	macrophage
Ophn1	9.33646e-265	0.680514	0.497	0.028	2.31712e-260	macrophage
Plekho1	1.52146e-264	0.882757	0.793	0.216	3.77595e-260	macrophage
Slc15a3	1.5359e-263	0.931595	0.665	0.122	3.8118e-259	macrophage
Vcam1	2.85396e-263	1.97768	0.482	0.025	7.08295e-259	macrophage
Cd84	4.04173e-263	1.01751	0.762	0.222	1.00308e-258	macrophage
Myof	3.07975e-262	0.860093	0.583	0.08	7.64333e-258	macrophage
Renbp	7.19921e-262	0.759469	0.609	0.101	1.7867e-257	macrophage
Plin2	1.86827e-259	1.63997	0.904	0.585	4.63668e-255	macrophage
Ccl6	1.98011e-259	0.956188	0.84	0.23	4.91425e-255	macrophage
Cd74	1.55489e-258	1.50223	0.868	0.283	3.85893e-254	macrophage
Lacc1	2.18703e-258	0.797952	0.596	0.092	5.42777e-254	macrophage
Slc37a2	5.61289e-257	0.679705	0.489	0.028	1.39301e-252	macrophage
Rhob	3.21288e-254	1.32156	0.786	0.295	7.97372e-250	macrophage
Olfml3	2.23109e-253	0.873627	0.51	0.045	5.53711e-249	macrophage
Pmp22	4.85721e-253	1.00516	0.547	0.069	1.20546e-248	macrophage
Hpgd	7.26252e-251	1.38001	0.573	0.081	1.80241e-246	macrophage
Fos	1.41959e-249	1.86263	0.93	0.655	3.52314e-245	macrophage
Dse	2.80664e-248	0.702267	0.585	0.083	6.96552e-244	macrophage
Abcg1	3.94274e-247	1.06675	0.612	0.115	9.7851e-243	macrophage
Ckb	3.22206e-244	0.840046	0.88	0.298	7.99651e-240	macrophage
Tpd52	3.73903e-244	0.819184	0.899	0.411	9.27953e-240	macrophage
Il10rb	6.46617e-244	0.903694	0.821	0.356	1.60477e-239	macrophage
Ptms	4.0373e-242	0.960654	0.91	0.408	1.00198e-237	macrophage
Ifi204	4.51211e-242	0.751432	0.638	0.108	1.11982e-237	macrophage
Rtn4	6.72791e-241	0.921265	0.919	0.605	1.66973e-236	macrophage
Tmem176a	1.00238e-240	1.25574	0.797	0.275	2.48771e-236	macrophage
Gdf15	8.4219e-240	2.47092	0.43	0.013	2.09015e-235	macrophage
H2-Aa	9.38313e-240	1.65983	0.768	0.21	2.32871e-235	macrophage
Tgfbr1	2.03975e-239	0.965665	0.699	0.189	5.06225e-235	macrophage
Sgpl1	2.90808e-239	0.861866	0.68	0.186	7.21727e-235	macrophage
Laptm5	1.41369e-238	1.00427	0.983	0.723	3.5085e-234	macrophage
Irf8	2.5035e-238	0.331852	0.881	0.267	6.2132e-234	macrophage
Rgs1	4.50387e-238	1.44463	0.755	0.24	1.11777e-233	macrophage
H2-Eb1	3.41751e-234	1.61745	0.751	0.202	8.48157e-230	macrophage
Ftl1-ps1	6.00638e-234	0.943631	0.691	0.223	1.49066e-229	macrophage
Dnase2a	3.35977e-233	0.839226	0.7	0.241	8.33829e-229	macrophage
Slc29a3	4.36697e-233	0.708633	0.612	0.121	1.08379e-228	macrophage
Acp2	4.89248e-232	0.67332	0.582	0.101	1.21421e-227	macrophage
Uap1l1	2.99364e-231	0.824952	0.621	0.147	7.42961e-227	macrophage
Man2b1	3.53243e-231	1.07651	0.889	0.519	8.76679e-227	macrophage
Man1c1	8.31619e-231	0.629644	0.529	0.066	2.06391e-226	macrophage
Anxa4	2.59348e-230	0.873463	0.603	0.122	6.43651e-226	macrophage
Pld4	1.13079e-229	0.892413	0.83	0.244	2.8064e-225	macrophage
Ang	1.13109e-228	0.654561	0.426	0.015	2.80715e-224	macrophage
Slc6a6	4.98504e-228	0.933516	0.81	0.379	1.23719e-223	macrophage
Rasgef1b	8.10472e-228	0.936193	0.569	0.097	2.01143e-223	macrophage
Atp6v0b	4.04347e-227	0.809592	0.964	0.815	1.00351e-222	macrophage
Fyb	1.41865e-226	0.996732	0.921	0.539	3.52081e-222	macrophage
Laptm4a	1.66226e-225	0.838253	0.934	0.647	4.1254e-221	macrophage
Msr1	2.39814e-224	0.697768	0.484	0.042	5.9517e-220	macrophage
Fosb	9.85651e-223	1.51004	0.699	0.236	2.44619e-218	macrophage
Gatm	1.26747e-222	1.01985	0.744	0.279	3.1456e-218	macrophage
Fcgr4	1.51386e-222	1.09913	0.642	0.141	3.7571e-218	macrophage
Entpd1	2.28734e-222	0.74347	0.593	0.113	5.67672e-218	macrophage
Scpep1	1.63144e-221	0.728196	0.682	0.191	4.04892e-217	macrophage
H2-DMb1	2.04627e-220	1.00698	0.734	0.192	5.07843e-216	macrophage
Zfp36	1.25935e-219	1.49081	0.915	0.534	3.12545e-215	macrophage
Itga6	1.56324e-219	0.799549	0.612	0.144	3.87965e-215	macrophage
Cln8	1.21873e-218	0.65698	0.585	0.134	3.02464e-214	macrophage
App	2.09503e-218	0.898768	0.83	0.363	5.19945e-214	macrophage
Adam15	2.80931e-218	0.649569	0.599	0.119	6.97215e-214	macrophage
Tmcc3	1.44517e-217	0.715368	0.518	0.073	3.58661e-213	macrophage
Zfhx3	7.64156e-217	0.837248	0.633	0.158	1.89648e-212	macrophage
Clec4n	3.18312e-216	1.04259	0.465	0.043	7.89987e-212	macrophage
H2-Ab1	3.40737e-216	1.4158	0.773	0.256	8.45641e-212	macrophage
Lyz2	9.45628e-216	1.15943	0.982	0.555	2.34686e-211	macrophage
Plod1	1.09102e-215	0.592377	0.497	0.062	2.70769e-211	macrophage
Vat1	6.48235e-214	1.13417	0.548	0.118	1.60879e-209	macrophage
Serpinb6a	2.73596e-213	1.36949	0.743	0.357	6.7901e-209	macrophage
Pid1	3.11314e-212	0.758431	0.717	0.186	7.72618e-208	macrophage
Lpcat2	1.23745e-211	0.851325	0.686	0.201	3.07109e-207	macrophage
Rap2b	4.99494e-211	0.811669	0.745	0.288	1.23964e-206	macrophage
Ccl9	6.26796e-211	0.810311	0.674	0.156	1.55558e-206	macrophage
Metrnl	7.46209e-211	0.830876	0.748	0.239	1.85194e-206	macrophage
Cyth4	2.67093e-210	0.809871	0.89	0.398	6.62873e-206	macrophage
Arl4c	3.07325e-209	0.813905	0.733	0.217	7.6272e-205	macrophage
Lst1	6.87741e-209	1.02821	0.893	0.436	1.70683e-204	macrophage
Ntpcr	1.04128e-208	0.847056	0.656	0.215	2.58425e-204	macrophage
Creg1	3.78086e-208	1.21746	0.909	0.588	9.38333e-204	macrophage
Atp2b1	4.92873e-207	0.889154	0.896	0.554	1.22321e-202	macrophage
H2-DMa	7.42364e-207	0.965587	0.805	0.279	1.8424e-202	macrophage
Sdc4	9.66821e-207	1.10892	0.654	0.181	2.39946e-202	macrophage
Dcxr	1.30429e-206	0.65671	0.565	0.125	3.23698e-202	macrophage
Tgfbr2	2.93744e-204	0.704987	0.649	0.162	7.29014e-200	macrophage
Gas6	4.43837e-203	1.01271	0.637	0.189	1.10151e-198	macrophage
Itsn1	5.68496e-203	0.593956	0.479	0.063	1.41089e-198	macrophage
Zeb2os	1.08994e-201	0.629969	0.567	0.124	2.70502e-197	macrophage
Ccdc152	5.03436e-201	0.720396	0.381	0.015	1.24943e-196	macrophage
Ptafr	5.80735e-201	0.732005	0.675	0.183	1.44127e-196	macrophage
Hfe	1.2376e-200	0.628095	0.65	0.155	3.07147e-196	macrophage
Zfp703	3.63214e-200	0.739626	0.536	0.105	9.01424e-196	macrophage
Gpr34	1.35338e-199	0.817613	0.437	0.044	3.35882e-195	macrophage
Ccl3	4.94861e-199	1.07695	0.681	0.2	1.22814e-194	macrophage
Sh3glb1	1.00451e-198	0.783873	0.941	0.716	2.49301e-194	macrophage
Rgl1	1.75253e-198	0.600216	0.472	0.06	4.34942e-194	macrophage
Ccrl2	4.26365e-198	1.11415	0.659	0.197	1.05815e-193	macrophage
Atp13a2	1.8409e-197	0.752127	0.657	0.21	4.56874e-193	macrophage
Rassf4	8.85488e-197	0.672915	0.727	0.212	2.1976e-192	macrophage
Slc7a8	1.56749e-196	0.50428	0.461	0.052	3.89019e-192	macrophage
Nceh1	1.77038e-196	0.790215	0.6	0.16	4.39372e-192	macrophage
Nfic	2.64868e-188	0.71786	0.691	0.237	6.57349e-184	macrophage
Tyrobp	3.19373e-188	0.838437	0.993	0.672	7.9262e-184	macrophage
Lyn	4.47277e-188	0.772411	0.878	0.465	1.11005e-183	macrophage
Epb41l2	1.06854e-185	0.693514	0.67	0.221	2.65191e-181	macrophage
Efhd2	3.01616e-185	0.81924	0.932	0.68	7.4855e-181	macrophage
Cmtm3	4.05585e-185	0.603932	0.612	0.169	1.00658e-180	macrophage
Scarb2	2.50944e-184	0.735645	0.681	0.263	6.22792e-180	macrophage
Rasa4	4.40757e-183	0.553853	0.503	0.09	1.09387e-178	macrophage
Glmp	1.29349e-182	0.77263	0.775	0.404	3.21019e-178	macrophage
Tlr7	1.79882e-182	0.532651	0.47	0.067	4.4643e-178	macrophage
Mfsd1	1.63198e-181	0.672135	0.66	0.244	4.05024e-177	macrophage
Mdfic	4.77141e-181	0.592164	0.564	0.127	1.18417e-176	macrophage
Cmklr1	1.31939e-179	0.417975	0.384	0.026	3.27447e-175	macrophage
Nfe2l2	2.60919e-178	0.888074	0.898	0.607	6.4755e-174	macrophage
Ms4a6b	5.48885e-178	0.687102	0.724	0.227	1.36222e-173	macrophage
Slc7a7	2.48097e-177	0.50901	0.474	0.086	6.15728e-173	macrophage
Cd86	2.59372e-177	0.738383	0.56	0.132	6.43709e-173	macrophage
Paox	5.35191e-177	0.580554	0.5	0.113	1.32824e-172	macrophage
Pou2f2	6.74018e-177	0.620358	0.688	0.208	1.67278e-172	macrophage
B2m	6.799e-177	0.713497	0.998	0.974	1.68738e-172	macrophage
Ccr5	1.29414e-176	0.75184	0.608	0.155	3.2118e-172	macrophage
Arl11	3.51979e-176	0.649772	0.566	0.149	8.73542e-172	macrophage
Litaf	6.19318e-176	0.725391	0.84	0.421	1.53702e-171	macrophage
Idh1	6.30369e-176	0.759601	0.672	0.259	1.56445e-171	macrophage
Gltp	1.13833e-175	0.771474	0.822	0.489	2.8251e-171	macrophage
Tnfaip8l2	1.47526e-175	0.754316	0.761	0.323	3.66131e-171	macrophage
Tcn2	2.03788e-175	0.660959	0.668	0.222	5.05761e-171	macrophage
Fblim1	3.6343e-175	0.458768	0.362	0.023	9.0196e-171	macrophage
Ccl4	6.74209e-175	1.21559	0.639	0.196	1.67325e-170	macrophage
C5ar1	1.10952e-174	0.724109	0.741	0.24	2.7536e-170	macrophage
Nrp2	2.58636e-174	0.517433	0.396	0.038	6.41884e-170	macrophage
Gpnmb	3.1592e-174	2.47306	0.339	0.015	7.8405e-170	macrophage
Nckap1l	1.5995e-173	0.651543	0.723	0.281	3.96965e-169	macrophage
Cd72	8.41614e-173	1.02067	0.493	0.095	2.08872e-168	macrophage
Vwa5a	1.26229e-172	0.5239	0.574	0.143	3.13275e-168	macrophage
Rhoc	1.6722e-172	0.728013	0.562	0.144	4.15006e-168	macrophage
Evi2a	4.3988e-172	0.687526	0.782	0.304	1.09169e-167	macrophage
Daglb	5.15253e-172	0.613311	0.585	0.182	1.27875e-167	macrophage
Gusb	2.01455e-171	0.776451	0.768	0.418	4.9997e-167	macrophage
Itga9	7.22924e-171	0.513283	0.399	0.044	1.79415e-166	macrophage
Ccl12	1.19363e-170	1.62625	0.318	0.007	2.96234e-166	macrophage
Snx24	1.39947e-170	0.387002	0.334	0.014	3.47322e-166	macrophage
Rin2	5.86836e-170	0.552208	0.464	0.08	1.45641e-165	macrophage
Tspan4	2.01299e-169	0.613284	0.544	0.165	4.99585e-165	macrophage
Tnfrsf11a	3.76365e-169	0.443054	0.396	0.041	9.34062e-165	macrophage
Mef2c	1.18781e-168	0.725066	0.783	0.314	2.9479e-164	macrophage
Atp6v0a1	1.79991e-168	0.620447	0.538	0.152	4.46703e-164	macrophage
Npc1	3.38424e-168	0.612148	0.556	0.147	8.39902e-164	macrophage
Cd48	3.61366e-168	0.695426	0.835	0.378	8.96839e-164	macrophage
Plxna4os1	1.95028e-167	0.429869	0.356	0.024	4.8402e-163	macrophage
Trim47	3.74043e-167	0.438053	0.346	0.021	9.28299e-163	macrophage
Cd300ld	7.20471e-167	0.480343	0.482	0.081	1.78806e-162	macrophage
Arl8a	1.56159e-166	0.58111	0.64	0.226	3.87557e-162	macrophage
Acvrl1	3.74888e-166	0.489564	0.509	0.103	9.30398e-162	macrophage
Ptprj	5.16089e-166	0.538222	0.597	0.172	1.28083e-161	macrophage
Cenpb	1.88507e-165	0.616102	0.618	0.217	4.67836e-161	macrophage
4931406C07Rik	2.84448e-165	0.501089	0.505	0.111	7.05943e-161	macrophage
Sec14l1	6.3046e-165	0.57492	0.594	0.189	1.56468e-160	macrophage
Gpx3	1.7666e-164	0.912787	0.561	0.157	4.38435e-160	macrophage
Picalm	2.89023e-164	0.738954	0.877	0.535	7.17297e-160	macrophage
Kctd12	6.03268e-164	0.912497	0.821	0.385	1.49719e-159	macrophage
Tcirg1	6.47674e-164	0.65467	0.62	0.207	1.6074e-159	macrophage
Mylip	7.33532e-164	0.623628	0.557	0.146	1.82048e-159	macrophage
Ier3	1.02841e-163	1.11388	0.703	0.311	2.55232e-159	macrophage
Ifi27l2a	6.37537e-163	0.880137	0.716	0.255	1.58224e-158	macrophage
Rab11fip5	6.5482e-163	0.432871	0.374	0.037	1.62513e-158	macrophage
Abi3	1.90999e-162	0.5387	0.62	0.188	4.7402e-158	macrophage
Slamf9	6.69076e-162	0.725687	0.452	0.075	1.66051e-157	macrophage
Lilra5	1.07475e-161	0.569178	0.314	0.01	2.66731e-157	macrophage
Siglec1	1.96371e-161	0.389007	0.302	0.006	4.87352e-157	macrophage
Dusp3	8.26271e-161	0.553428	0.554	0.139	2.05064e-156	macrophage
Fam20c	1.27845e-160	0.532161	0.367	0.034	3.17285e-156	macrophage
Mfsd11	1.61795e-160	0.504307	0.471	0.103	4.01543e-156	macrophage
Ly96	7.16218e-160	0.460829	0.506	0.113	1.77751e-155	macrophage
Cd38	1.31432e-159	0.702425	0.474	0.092	3.26189e-155	macrophage
Mcl1	1.32701e-159	0.807351	0.927	0.668	3.29338e-155	macrophage
Irf2bp2	1.59794e-159	0.740324	0.806	0.431	3.96578e-155	macrophage
Tmem141	2.54806e-158	0.461703	0.44	0.077	6.32378e-154	macrophage
Abca9	4.96128e-158	0.506264	0.375	0.04	1.23129e-153	macrophage
Slc9a9	1.05425e-157	0.512375	0.431	0.07	2.61644e-153	macrophage
Dnase1l1	3.85572e-157	0.491607	0.483	0.108	9.56914e-153	macrophage
Blvrb	1.12743e-155	0.548596	0.89	0.424	2.79806e-151	macrophage
Plekhm2	6.90981e-155	0.545821	0.437	0.082	1.71488e-150	macrophage
Scamp2	2.73875e-154	0.693352	0.808	0.447	6.79702e-150	macrophage
Soat1	1.30035e-153	0.690427	0.753	0.344	3.2272e-149	macrophage
Il18bp	1.72407e-153	0.680266	0.317	0.018	4.27879e-149	macrophage
Vsir	1.9266e-153	0.697665	0.832	0.408	4.78143e-149	macrophage
Comt	4.39978e-153	0.684783	0.774	0.406	1.09194e-148	macrophage
Nagk	8.05417e-153	0.548895	0.54	0.159	1.99888e-148	macrophage
mt-Co2	2.02573e-152	0.758683	0.999	0.988	5.02747e-148	macrophage
Cadm1	3.64991e-152	0.636419	0.423	0.07	9.05834e-148	macrophage
Gnpda1	7.9201e-152	0.571866	0.596	0.219	1.96561e-147	macrophage
Tanc2	2.57614e-151	0.524724	0.383	0.055	6.39347e-147	macrophage
Clec4b1	6.63517e-151	0.708486	0.396	0.055	1.64672e-146	macrophage
Itm2c	1.05661e-149	0.644097	0.807	0.427	2.62229e-145	macrophage
AC149090.1	1.66588e-149	0.71614	0.731	0.33	4.13438e-145	macrophage
Naglu	2.07552e-149	0.423024	0.385	0.055	5.15103e-145	macrophage
Rnf150	2.10614e-149	0.426023	0.366	0.042	5.22703e-145	macrophage
P2rx7	3.7642e-149	0.407107	0.385	0.05	9.34199e-145	macrophage
Ubc	9.05435e-149	0.735252	0.993	0.93	2.24711e-144	macrophage
Rnf13	1.03487e-148	0.542981	0.684	0.263	2.56833e-144	macrophage
Fam26f	7.10764e-148	0.479828	0.413	0.067	1.76397e-143	macrophage
5031439G07Rik	8.02101e-148	0.489147	0.596	0.18	1.99065e-143	macrophage
Atp6v1a	1.23568e-147	0.801848	0.707	0.382	3.0667e-143	macrophage
Qk	1.53653e-147	0.664732	0.786	0.435	3.81336e-143	macrophage
Serinc3	6.37724e-147	0.965504	0.955	0.748	1.5827e-142	macrophage
Tubb2a	9.16241e-147	0.679341	0.625	0.256	2.27393e-142	macrophage
Galc	9.64825e-147	0.477302	0.439	0.09	2.3945e-142	macrophage
Fam105a	1.04554e-146	0.608907	0.768	0.335	2.59482e-142	macrophage
Erp29	2.27141e-146	0.649948	0.948	0.709	5.6372e-142	macrophage
Rcbtb2	3.19967e-146	0.578174	0.651	0.264	7.94093e-142	macrophage
Ccl2	6.38419e-146	1.50111	0.35	0.038	1.58443e-141	macrophage
Tep1	1.40241e-145	0.495069	0.586	0.174	3.4805e-141	macrophage
Ltc4s	2.67748e-145	0.701416	0.303	0.018	6.64498e-141	macrophage
Cfp	1.38828e-144	0.834789	0.672	0.269	3.44543e-140	macrophage
Rnf130	1.42626e-144	0.639443	0.856	0.535	3.53968e-140	macrophage
Mt1	3.53811e-144	0.956033	0.949	0.6	8.78087e-140	macrophage
Adam9	5.96171e-144	0.424388	0.393	0.062	1.47958e-139	macrophage
Mpp1	6.59506e-144	0.690084	0.71	0.372	1.63676e-139	macrophage
Nrros	9.5458e-144	0.62978	0.775	0.37	2.36908e-139	macrophage
Dpp7	2.05076e-143	0.408522	0.38	0.062	5.08958e-139	macrophage
Blvra	2.70226e-143	0.627868	0.683	0.342	6.70647e-139	macrophage
Arap1	3.78128e-143	0.477992	0.592	0.186	9.38438e-139	macrophage
mt-Nd2	4.79279e-143	0.794157	0.995	0.879	1.18947e-138	macrophage
Fam234a	6.16503e-143	0.413672	0.451	0.1	1.53004e-138	macrophage
Tlr1	1.27149e-142	0.370162	0.326	0.027	3.15558e-138	macrophage
Cd22	1.68425e-142	0.332079	0.294	0.013	4.17997e-138	macrophage
Pdgfb	4.27986e-142	0.564428	0.412	0.072	1.06218e-137	macrophage
P2ry12	4.34317e-142	0.450451	0.305	0.02	1.07789e-137	macrophage
Srgap2	4.75141e-142	0.517606	0.523	0.158	1.17921e-137	macrophage
Ly9	9.40914e-142	0.508601	0.509	0.13	2.33516e-137	macrophage
Tlr2	2.30439e-141	0.577768	0.524	0.136	5.71904e-137	macrophage
Atp6v0d2	4.87298e-141	1.23013	0.262	0.003	1.20938e-136	macrophage
Stard8	1.07153e-139	0.492606	0.363	0.05	2.65931e-135	macrophage
Bin1	9.04237e-139	0.601337	0.71	0.297	2.24414e-134	macrophage
B4galt6	2.71442e-138	0.439361	0.428	0.086	6.73665e-134	macrophage
Twf1	2.82852e-138	0.513334	0.534	0.172	7.01982e-134	macrophage
Cfh	5.0092e-138	0.65442	0.611	0.204	1.24318e-133	macrophage
Ifngr2	6.39835e-138	0.556085	0.739	0.346	1.58794e-133	macrophage
Dusp1	1.10737e-137	1.32028	0.793	0.517	2.74827e-133	macrophage
H2-D1	1.32157e-137	0.74929	0.988	0.907	3.27986e-133	macrophage
Cpq	1.32635e-137	0.496729	0.499	0.144	3.29173e-133	macrophage
Clec10a	1.53678e-137	0.512067	0.422	0.075	3.81399e-133	macrophage
Tmem51	5.14659e-137	0.40062	0.487	0.117	1.27728e-132	macrophage
Slc35f6	5.33627e-137	0.4298	0.441	0.099	1.32436e-132	macrophage
Cerk	1.95672e-136	0.509651	0.533	0.158	4.85619e-132	macrophage
Acp5	2.15482e-136	1.12838	0.6	0.268	5.34783e-132	macrophage
Aoah	3.26783e-136	0.498429	0.441	0.097	8.1101e-132	macrophage
Lgals3	3.49039e-136	2.1596	0.821	0.491	8.66245e-132	macrophage
Gm42418	5.76144e-136	1.02686	0.972	0.823	1.42987e-131	macrophage
Lpar6	6.83287e-136	0.602947	0.536	0.161	1.69578e-131	macrophage
Tlr13	1.79283e-135	0.384529	0.409	0.072	4.44945e-131	macrophage
Sbf2	2.10643e-134	0.423547	0.368	0.058	5.22774e-130	macrophage
Ifnar2	2.46132e-134	0.569927	0.744	0.386	6.1085e-130	macrophage
Il10ra	5.31302e-134	0.45897	0.554	0.157	1.31859e-129	macrophage
Sgk1	3.13346e-133	0.928437	0.515	0.167	7.77662e-129	macrophage
Plekho2	4.27852e-133	0.565605	0.712	0.324	1.06184e-128	macrophage
Slfn5	4.07295e-132	0.429705	0.515	0.136	1.01082e-127	macrophage
Cxcl2	4.83174e-132	1.07259	0.476	0.126	1.19914e-127	macrophage
Lima1	4.40404e-131	0.371119	0.432	0.092	1.09299e-126	macrophage
Bhlhe41	1.33418e-130	0.417415	0.291	0.023	3.31118e-126	macrophage
Plbd2	1.55163e-130	0.503913	0.565	0.222	3.85084e-126	macrophage
Scamp5	7.87337e-130	0.307377	0.254	0.008	1.95401e-125	macrophage
Tmem140	1.00143e-129	0.359048	0.3	0.026	2.48536e-125	macrophage
Wdfy3	2.19763e-129	0.459598	0.468	0.134	5.45409e-125	macrophage
Snx8	2.3193e-129	0.387737	0.411	0.092	5.75603e-125	macrophage
Kcnk13	4.86217e-129	0.294825	0.26	0.01	1.20669e-124	macrophage
Nr1h3	6.78247e-129	0.347112	0.284	0.019	1.68327e-124	macrophage
Clec12a	1.1351e-128	0.640319	0.824	0.41	2.81708e-124	macrophage
Aph1c	1.78863e-128	0.421992	0.412	0.085	4.43901e-124	macrophage
Junb	2.88792e-128	0.893113	0.933	0.75	7.16725e-124	macrophage
Arhgdia	3.64203e-128	0.560294	0.941	0.784	9.0388e-124	macrophage
Cd180	3.8146e-128	0.402623	0.511	0.134	9.46706e-124	macrophage
Ifi27	4.52415e-128	0.563021	0.645	0.266	1.1228e-123	macrophage
Shtn1	5.02348e-128	0.365111	0.472	0.111	1.24673e-123	macrophage
Syk	1.56436e-127	0.515419	0.686	0.287	3.88244e-123	macrophage
Itgav	2.63263e-127	0.456407	0.502	0.143	6.53367e-123	macrophage
Lars2	2.99844e-127	0.732321	0.843	0.458	7.44154e-123	macrophage
Grb2	2.86241e-126	0.587303	0.858	0.595	7.10392e-122	macrophage
Lpxn	2.86663e-126	0.425402	0.516	0.146	7.1144e-122	macrophage
Sqstm1	8.21566e-126	0.719272	0.79	0.511	2.03896e-121	macrophage
Ulk2	8.87581e-126	0.394281	0.405	0.087	2.2028e-121	macrophage
Fgd2	9.29269e-126	0.427141	0.469	0.119	2.30626e-121	macrophage
Lilr4b	9.89708e-126	0.512275	0.591	0.193	2.45626e-121	macrophage
Dnmt3a	1.00606e-125	0.618518	0.56	0.215	2.49684e-121	macrophage
Creb5	1.21571e-125	0.417371	0.278	0.02	3.01714e-121	macrophage
Gng2	1.26706e-125	0.534537	0.749	0.333	3.14459e-121	macrophage
Gnai2	2.52385e-125	0.518406	0.987	0.941	6.26368e-121	macrophage
mt-Cytb	3.10413e-125	0.680587	0.999	0.975	7.70383e-121	macrophage
Rab20	9.80093e-125	0.502074	0.527	0.155	2.4324e-120	macrophage
Sesn1	1.25054e-124	0.483797	0.477	0.14	3.10359e-120	macrophage
Tns3	1.31941e-124	0.483599	0.54	0.19	3.2745e-120	macrophage
Nfxl1	2.62912e-124	0.49589	0.406	0.101	6.52495e-120	macrophage
Zfp385a	7.36879e-124	0.398547	0.476	0.134	1.82879e-119	macrophage
Bmyc	9.07082e-124	0.539018	0.669	0.29	2.2512e-119	macrophage
Mitf	1.88052e-123	0.328526	0.316	0.038	4.66707e-119	macrophage
Coro1b	4.56657e-123	0.579106	0.821	0.529	1.13333e-118	macrophage
Lrp6	1.36821e-122	0.532155	0.527	0.194	3.39562e-118	macrophage
Fnip2	1.3688e-122	0.446709	0.381	0.083	3.39709e-118	macrophage
Tgfbi	7.6112e-122	0.542971	0.659	0.257	1.88895e-117	macrophage
Slc39a1	8.17879e-122	0.516841	0.59	0.24	2.02981e-117	macrophage
Igfbp4	8.86107e-121	0.778321	0.612	0.249	2.19914e-116	macrophage
Inppl1	5.09907e-120	0.311126	0.338	0.053	1.26549e-115	macrophage
Adam17	8.95995e-120	0.481392	0.573	0.232	2.22368e-115	macrophage
Pdxk	1.04218e-119	0.461448	0.462	0.143	2.58647e-115	macrophage
Gdpd1	1.26449e-119	0.428553	0.373	0.086	3.13822e-115	macrophage
Cyba	2.09692e-119	0.69904	0.995	0.864	5.20413e-115	macrophage
Dtx4	3.73309e-119	0.35102	0.355	0.063	9.26479e-115	macrophage
Amdhd2	4.80012e-119	0.500397	0.531	0.2	1.19129e-114	macrophage
St6gal1	5.47776e-119	0.362375	0.353	0.06	1.35947e-114	macrophage
Tcf4	1.45933e-118	0.400354	0.72	0.353	3.62178e-114	macrophage
Gadd45b	4.19165e-118	0.727333	0.632	0.275	1.04028e-113	macrophage
Dnajb14	5.16041e-118	0.502032	0.624	0.275	1.28071e-113	macrophage
H2-M3	1.17056e-117	0.427033	0.529	0.164	2.90509e-113	macrophage
Lamtor1	1.20917e-117	0.595315	0.862	0.683	3.00092e-113	macrophage
Sh3pxd2b	1.9733e-117	0.350236	0.353	0.064	4.89733e-113	macrophage
S100a1	7.44966e-117	0.611308	0.617	0.278	1.84886e-112	macrophage
Fez2	1.09621e-116	0.400605	0.438	0.124	2.72058e-112	macrophage
Tnfrsf1b	1.21734e-116	0.321401	0.606	0.207	3.02121e-112	macrophage
Irf5	1.62159e-116	0.34769	0.686	0.242	4.02445e-112	macrophage
Rbm47	2.35765e-116	0.367174	0.431	0.102	5.85122e-112	macrophage
Ski	6.88231e-116	0.416463	0.54	0.191	1.70805e-111	macrophage
Cyp27a1	9.77142e-116	0.354229	0.359	0.067	2.42507e-111	macrophage
Ap2a2	1.06028e-115	0.603556	0.721	0.401	2.6314e-111	macrophage
Plxna1	1.51668e-115	0.34583	0.316	0.048	3.76409e-111	macrophage
Fgd4	1.57029e-114	0.397565	0.517	0.159	3.89714e-110	macrophage
Fbxw4	1.77313e-114	0.376862	0.382	0.088	4.40056e-110	macrophage
Npl	4.80833e-114	0.374744	0.295	0.038	1.19333e-109	macrophage
Trafd1	6.75751e-114	0.453091	0.572	0.225	1.67708e-109	macrophage
Hsp90b1	9.00844e-114	0.640128	0.965	0.795	2.23571e-109	macrophage
Ctnnd1	1.10071e-113	0.384076	0.425	0.122	2.73174e-109	macrophage
Gm5086	4.68558e-113	0.268888	0.251	0.016	1.16287e-108	macrophage
Arhgap19	5.50337e-113	0.540321	0.49	0.184	1.36583e-108	macrophage
mt-Nd3	9.90799e-113	0.696259	0.963	0.765	2.45896e-108	macrophage
Cat	1.12809e-112	0.594232	0.623	0.308	2.79968e-108	macrophage
Gpr137b	1.52117e-112	0.467521	0.429	0.113	3.77525e-108	macrophage
Ubl3	3.34689e-112	0.547643	0.813	0.489	8.3063e-108	macrophage
Snx3	5.5245e-112	0.578806	0.922	0.771	1.37107e-107	macrophage
Rragc	6.95961e-112	0.508592	0.614	0.301	1.72724e-107	macrophage
Anpep	1.72383e-111	0.615631	0.342	0.066	4.2782e-107	macrophage
Il6ra	6.82848e-111	0.407702	0.553	0.186	1.69469e-106	macrophage
Slc45a4	2.90265e-110	0.37311	0.377	0.092	7.2038e-106	macrophage
Cyp4v3	3.15418e-110	0.274917	0.286	0.034	7.82804e-106	macrophage
Slc27a1	3.81756e-110	0.358466	0.333	0.061	9.47443e-106	macrophage
Rnpep	1.40528e-109	0.490422	0.726	0.404	3.48761e-105	macrophage
Rap2a	1.98583e-109	0.459158	0.498	0.169	4.92842e-105	macrophage
Cebpb	2.34145e-109	0.374001	0.885	0.556	5.81102e-105	macrophage
Hmox2	2.44205e-109	0.539843	0.751	0.481	6.06069e-105	macrophage
Dram2	2.6641e-109	0.424118	0.564	0.226	6.61176e-105	macrophage
Arhgap22	3.8201e-109	0.266717	0.289	0.037	9.48072e-105	macrophage
Spp1	4.06497e-109	2.98395	0.344	0.076	1.00884e-104	macrophage
Cybb	9.24083e-109	0.358955	0.908	0.433	2.29339e-104	macrophage
Hsd17b4	2.4195e-108	0.433404	0.546	0.23	6.00472e-104	macrophage
Socs3	3.09861e-108	0.978046	0.514	0.187	7.69014e-104	macrophage
Arhgap17	3.24272e-108	0.474894	0.658	0.303	8.04778e-104	macrophage
Mcfd2	3.51498e-108	0.45755	0.514	0.198	8.72347e-104	macrophage
Fabp5	4.7217e-108	2.91766	0.644	0.392	1.17183e-103	macrophage
Ggh	1.96241e-107	0.422123	0.615	0.262	4.8703e-103	macrophage
Vav2	2.84815e-107	0.326267	0.333	0.063	7.06853e-103	macrophage
Colgalt1	3.04472e-107	0.548923	0.664	0.367	7.55638e-103	macrophage
Slc3a2	3.3753e-107	0.574332	0.879	0.645	8.37682e-103	macrophage
Egr1	1.18429e-106	1.2907	0.661	0.37	2.93917e-102	macrophage
Tmem205	1.27393e-106	0.394778	0.486	0.168	3.16164e-102	macrophage
Guca1a	1.31892e-106	0.302664	0.352	0.07	3.27329e-102	macrophage
Tgm2	1.50996e-106	0.671412	0.498	0.189	3.74742e-102	macrophage
Gaa	1.82336e-106	0.423861	0.497	0.194	4.52522e-102	macrophage
Slc38a7	1.99592e-106	0.265387	0.278	0.035	4.95346e-102	macrophage
Clec4a2	2.21694e-106	0.478036	0.768	0.327	5.50201e-102	macrophage
Anxa3	5.01371e-106	0.527629	0.692	0.304	1.2443e-101	macrophage
Hsd17b11	6.94068e-106	0.396891	0.577	0.233	1.72254e-101	macrophage
Pepd	1.00614e-105	0.438436	0.592	0.269	2.49703e-101	macrophage
Cotl1	2.20613e-105	0.655867	0.957	0.758	5.47518e-101	macrophage
H2-K1	3.20124e-105	0.330358	0.971	0.709	7.94484e-101	macrophage
Clcn5	6.72645e-105	0.333012	0.298	0.047	1.66937e-100	macrophage
B3gnt8	7.18154e-105	0.313575	0.359	0.077	1.78231e-100	macrophage
Arhgap10	8.54227e-105	0.376418	0.391	0.108	2.12002e-100	macrophage
Mapkapk2	1.31481e-104	0.442181	0.713	0.357	3.26311e-100	macrophage
Mgl2	1.58296e-104	0.739486	0.359	0.079	3.9286e-100	macrophage
Ttyh3	2.81451e-104	0.39489	0.532	0.205	6.98506e-100	macrophage
Bach1	6.04826e-104	0.434849	0.601	0.258	1.50106e-99	macrophage
Actb	8.62837e-104	0.38316	1	1	2.14139e-99	macrophage
Mfsd12	1.12377e-103	0.455963	0.384	0.112	2.78898e-99	macrophage
Pparg	1.21371e-103	0.277703	0.311	0.05	3.01219e-99	macrophage
1810011H11Rik	1.34071e-103	0.256742	0.338	0.062	3.32738e-99	macrophage
Myo9b	1.57557e-103	0.395459	0.537	0.21	3.91026e-99	macrophage
Mef2a	1.90526e-103	0.502717	0.736	0.394	4.72847e-99	macrophage
Ctsf	2.42407e-103	0.316406	0.269	0.034	6.01606e-99	macrophage
Ubtd1	3.95981e-103	0.311756	0.384	0.093	9.82746e-99	macrophage
Ncstn	4.81999e-103	0.381188	0.53	0.207	1.19623e-98	macrophage
Tex264	4.87603e-103	0.404478	0.506	0.197	1.21013e-98	macrophage
Igsf8	4.96781e-103	0.409555	0.478	0.177	1.23291e-98	macrophage
Pkib	5.37642e-103	0.315878	0.464	0.133	1.33432e-98	macrophage
Gnaq	7.39106e-103	0.436281	0.572	0.239	1.83431e-98	macrophage
Atp6v1b2	7.46145e-103	0.592166	0.712	0.445	1.85178e-98	macrophage
Ncoa3	8.77011e-103	0.385472	0.605	0.241	2.17657e-98	macrophage
Scn1b	1.28131e-102	0.279396	0.262	0.028	3.17994e-98	macrophage
Atp6ap1	6.94648e-102	0.489611	0.712	0.42	1.72398e-97	macrophage
Fuca1	2.99e-101	0.486694	0.762	0.484	7.42057e-97	macrophage
Txnip	5.70097e-101	0.70642	0.778	0.446	1.41487e-96	macrophage
Sirt2	6.41195e-101	0.488153	0.689	0.39	1.59132e-96	macrophage
Capza2	7.86752e-101	0.472611	0.945	0.818	1.95256e-96	macrophage
Jun	8.75403e-101	0.854219	0.935	0.73	2.17257e-96	macrophage
Hip1	9.84979e-101	0.300193	0.431	0.117	2.44452e-96	macrophage
Myo1f	1.95883e-100	0.44928	0.731	0.358	4.86143e-96	macrophage
Zfp36l1	2.00972e-100	0.699143	0.849	0.557	4.98773e-96	macrophage
Camk2d	5.27332e-100	0.352277	0.6	0.235	1.30873e-95	macrophage
Prkcd	5.31583e-100	0.395067	0.765	0.42	1.31928e-95	macrophage
Tgif1	1.27836e-99	0.463143	0.593	0.254	3.17262e-95	macrophage
Zmiz1	1.4211e-99	0.413762	0.694	0.342	3.52688e-95	macrophage
Csnk1e	3.89576e-99	0.417615	0.539	0.215	9.6685e-95	macrophage
Tmem65	9.74334e-99	0.385074	0.39	0.109	2.4181e-94	macrophage
Plek	4.28823e-98	0.292417	0.776	0.369	1.06425e-93	macrophage
Dtnbp1	4.67539e-98	0.534338	0.622	0.339	1.16034e-93	macrophage
Arhgap18	5.5286e-98	0.366924	0.548	0.216	1.37209e-93	macrophage
Lat2	1.30666e-97	0.455973	0.557	0.215	3.24287e-93	macrophage
Rab5c	2.20806e-97	0.501813	0.836	0.629	5.47995e-93	macrophage
Gm21188	2.23977e-97	0.284736	0.385	0.093	5.55866e-93	macrophage
Calr	3.16795e-97	0.658404	0.969	0.769	7.86223e-93	macrophage
Atp6v1g1	2.15878e-96	0.519223	0.933	0.833	5.35767e-92	macrophage
Tubb6	3.03575e-96	0.369034	0.407	0.117	7.53412e-92	macrophage
Zfp90	3.50287e-96	0.272067	0.275	0.042	8.69342e-92	macrophage
BC005537	3.82431e-96	0.570765	0.794	0.52	9.49116e-92	macrophage
Dst	4.63482e-96	0.385168	0.33	0.076	1.15027e-91	macrophage
Prdm1	9.46251e-96	0.32724	0.275	0.041	2.3484e-91	macrophage
Snx9	1.52748e-95	0.373209	0.531	0.217	3.79089e-91	macrophage
mt-Nd4l	1.62032e-95	0.583048	0.841	0.581	4.0213e-91	macrophage
Atp6v0d1	2.53278e-95	0.52852	0.748	0.496	6.28585e-91	macrophage
0610012G03Rik	3.56581e-95	0.548846	0.804	0.557	8.84963e-91	macrophage
Hsbp1	8.39579e-95	0.489802	0.848	0.618	2.08367e-90	macrophage
Klf6	1.2749e-94	0.861136	0.849	0.546	3.16404e-90	macrophage
Rtp4	1.42168e-94	0.397289	0.353	0.083	3.52832e-90	macrophage
Inpp5d	2.35561e-94	0.409922	0.712	0.366	5.84614e-90	macrophage
Slamf7	2.81462e-94	0.340911	0.494	0.158	6.98532e-90	macrophage
Asph	5.78618e-94	0.482204	0.534	0.242	1.43601e-89	macrophage
Rab14	6.02327e-94	0.4731	0.898	0.724	1.49486e-89	macrophage
Il18	1.28574e-93	0.290984	0.308	0.06	3.19095e-89	macrophage
Atp6v1f	1.48147e-93	0.443971	0.931	0.853	3.67672e-89	macrophage
Osbpl11	1.70467e-93	0.345771	0.403	0.125	4.23066e-89	macrophage
Nlrp3	3.18349e-93	0.340989	0.388	0.103	7.90078e-89	macrophage
Abhd4	3.22085e-93	0.281435	0.35	0.091	7.9935e-89	macrophage
Klc4	6.01758e-93	0.263705	0.333	0.079	1.49344e-88	macrophage
Tmem104	8.53733e-93	0.277408	0.292	0.055	2.11879e-88	macrophage
Plxnd1	8.65532e-93	0.313343	0.395	0.109	2.14808e-88	macrophage
S1pr2	1.07083e-92	0.268883	0.288	0.052	2.65758e-88	macrophage
Serinc1	1.13063e-92	0.432839	0.719	0.412	2.80599e-88	macrophage
Ptgs1	1.13761e-92	0.499176	0.461	0.16	2.82333e-88	macrophage
Rapsn	1.1972e-92	0.367486	0.305	0.062	2.97121e-88	macrophage
Evl	1.22004e-92	0.418043	0.714	0.349	3.02789e-88	macrophage
Stard9	1.35808e-92	0.29922	0.301	0.059	3.3705e-88	macrophage
Cxcr4	2.31279e-92	0.535652	0.57	0.247	5.73987e-88	macrophage
mt-Nd4	2.53221e-92	0.567523	0.997	0.956	6.28445e-88	macrophage
Lilrb4a	4.24783e-92	0.344606	0.373	0.094	1.05423e-87	macrophage
Mgat4b	4.45938e-92	0.37033	0.449	0.171	1.10673e-87	macrophage
Gm26532	4.5611e-92	0.604417	0.535	0.211	1.13197e-87	macrophage
Ttyh2	7.60677e-92	0.294039	0.259	0.038	1.88785e-87	macrophage
Cd300lb	1.15057e-91	0.271603	0.322	0.066	2.8555e-87	macrophage
Sulf2	1.72713e-91	0.347721	0.502	0.183	4.2864e-87	macrophage
Man1a	2.01013e-91	0.383985	0.482	0.181	4.98875e-87	macrophage
Hk3	2.04356e-91	0.348585	0.379	0.103	5.0717e-87	macrophage
2510009E07Rik	2.41743e-91	0.284498	0.288	0.053	5.99957e-87	macrophage
Agpat3	2.68427e-91	0.330407	0.477	0.174	6.66183e-87	macrophage
Tmbim1	2.77269e-91	0.335994	0.413	0.137	6.88125e-87	macrophage
Washc2	4.56156e-91	0.444139	0.598	0.299	1.13209e-86	macrophage
Wdfy2	4.86071e-91	0.350313	0.394	0.117	1.20633e-86	macrophage
Ptpro	4.91872e-91	0.281268	0.307	0.059	1.22073e-86	macrophage
Ltbr	5.3866e-91	0.284749	0.392	0.113	1.33685e-86	macrophage
Zfp710	5.39536e-91	0.319653	0.446	0.149	1.33902e-86	macrophage
Bmp2k	5.79767e-91	0.37494	0.582	0.261	1.43887e-86	macrophage
Mxd4	1.26909e-90	0.429818	0.641	0.321	3.14964e-86	macrophage
Dock4	1.26978e-90	0.297831	0.317	0.069	3.15133e-86	macrophage
Capzb	1.61038e-90	0.407925	0.974	0.898	3.99664e-86	macrophage
Ptpn1	1.81843e-90	0.399099	0.806	0.538	4.51298e-86	macrophage
Rgs2	2.88625e-90	0.624745	0.857	0.548	7.16309e-86	macrophage
Gla	4.24588e-90	0.382255	0.364	0.108	1.05374e-85	macrophage
Lcp2	1.05738e-89	0.351024	0.66	0.292	2.62421e-85	macrophage
Ncf2	1.49908e-89	0.310139	0.84	0.445	3.72043e-85	macrophage
Iqgap1	1.68188e-89	0.52225	0.9	0.686	4.17409e-85	macrophage
Gamt	1.83129e-89	0.302136	0.377	0.107	4.54489e-85	macrophage
Jund	2.66858e-89	0.716255	0.952	0.799	6.62287e-85	macrophage
Parp14	4.4177e-89	0.34095	0.463	0.155	1.09638e-84	macrophage
Rufy3	5.14881e-89	0.295563	0.346	0.088	1.27783e-84	macrophage
Tmed10	6.53157e-89	0.482903	0.929	0.764	1.621e-84	macrophage
Arrb2	7.26227e-89	0.427919	0.762	0.431	1.80235e-84	macrophage
Dennd1a	1.28237e-88	0.36044	0.41	0.142	3.18259e-84	macrophage
Il11ra1	1.37459e-88	0.335322	0.392	0.126	3.41147e-84	macrophage
Themis2	1.87415e-88	0.31952	0.442	0.143	4.65127e-84	macrophage
Psd3	2.29448e-88	0.308686	0.252	0.04	5.69445e-84	macrophage
Klhl9	4.37023e-88	0.402562	0.539	0.252	1.0846e-83	macrophage
Myo9a	1.06523e-87	0.373329	0.389	0.127	2.64369e-83	macrophage
Batf3	1.28593e-87	0.280331	0.41	0.117	3.19142e-83	macrophage
Neurl3	1.2899e-87	0.365959	0.666	0.303	3.20127e-83	macrophage
Pdgfa	1.44763e-87	0.302676	0.265	0.046	3.59272e-83	macrophage
Tlr4	1.71917e-87	0.255969	0.261	0.042	4.26663e-83	macrophage
Map7d1	5.45831e-87	0.360164	0.557	0.24	1.35464e-82	macrophage
Cd81	1.31275e-86	0.999047	0.806	0.601	3.25798e-82	macrophage
Plekhb2	1.32342e-86	0.274981	0.424	0.139	3.28445e-82	macrophage
2610507B11Rik	1.99355e-86	0.418083	0.539	0.257	4.94759e-82	macrophage
Sult1a1	2.11376e-86	0.305998	0.256	0.04	5.24594e-82	macrophage
Reps2	8.3534e-86	0.318248	0.263	0.051	2.07315e-81	macrophage
Tesk1	1.246e-85	0.266929	0.388	0.117	3.09233e-81	macrophage
Tpt1	2.33943e-85	0.424884	0.999	0.995	5.80599e-81	macrophage
Gab2	3.87103e-85	0.259759	0.336	0.085	9.60711e-81	macrophage
Znfx1	5.3853e-85	0.32518	0.382	0.12	1.33652e-80	macrophage
Syngr1	9.34308e-85	0.840127	0.399	0.166	2.31877e-80	macrophage
Pcyox1	1.04919e-84	0.360347	0.402	0.138	2.60387e-80	macrophage
Sowahc	5.18609e-84	0.37203	0.404	0.126	1.28708e-79	macrophage
Emp1	6.41417e-84	0.448267	0.272	0.053	1.59187e-79	macrophage
Ecm1	7.20972e-84	0.332476	0.316	0.076	1.78931e-79	macrophage
Tnfrsf1a	7.54786e-84	0.370965	0.721	0.372	1.87323e-79	macrophage
Nampt	1.12112e-83	0.387498	0.54	0.263	2.78241e-79	macrophage
Pros1	1.25813e-83	0.268375	0.29	0.06	3.12243e-79	macrophage
Dync1i2	1.51578e-83	0.441002	0.83	0.606	3.76187e-79	macrophage
Snx2	1.76566e-83	0.596537	0.718	0.456	4.38202e-79	macrophage
Sh3bgrl	2.00011e-83	0.446079	0.819	0.564	4.96388e-79	macrophage
Tmem55b	2.83631e-83	0.359801	0.625	0.323	7.03916e-79	macrophage
Ptpra	3.37236e-83	0.422253	0.66	0.379	8.36953e-79	macrophage
Itpripl2	4.37963e-83	0.332285	0.45	0.162	1.08694e-78	macrophage
Nenf	7.11768e-83	0.438155	0.7	0.418	1.76647e-78	macrophage
Rab31	1.98576e-82	0.305269	0.403	0.132	4.92826e-78	macrophage
Rhog	2.22295e-82	0.452258	0.851	0.647	5.51691e-78	macrophage
Wnk1	2.6855e-82	0.492341	0.853	0.634	6.66487e-78	macrophage
Plxdc2	2.76323e-82	0.393267	0.308	0.074	6.85778e-78	macrophage
Zfp467	2.81512e-82	0.278973	0.345	0.093	6.98657e-78	macrophage
Tgfb1	2.91959e-82	0.4132	0.87	0.638	7.24585e-78	macrophage
Plk2	3.94295e-82	0.538914	0.319	0.083	9.78562e-78	macrophage
Csf2ra	4.34119e-82	0.450165	0.719	0.386	1.0774e-77	macrophage
Tm6sf1	4.62871e-82	0.442743	0.77	0.422	1.14875e-77	macrophage
Mbnl2	9.26018e-82	0.42818	0.667	0.363	2.29819e-77	macrophage
Tor3a	1.27899e-81	0.277616	0.38	0.118	3.1742e-77	macrophage
Fkbp15	1.51076e-81	0.350993	0.489	0.21	3.7494e-77	macrophage
Pip4k2a	1.7695e-81	0.370656	0.65	0.343	4.39154e-77	macrophage
Mvp	1.90988e-81	0.343087	0.545	0.242	4.73994e-77	macrophage
Lrpap1	3.5069e-81	0.392657	0.628	0.361	8.70343e-77	macrophage
Slc25a39	4.37396e-81	0.384132	0.6	0.325	1.08553e-76	macrophage
Akr1b3	4.86651e-81	0.440321	0.785	0.538	1.20777e-76	macrophage
Ap1b1	5.12955e-81	0.486769	0.566	0.292	1.27305e-76	macrophage
Ppfia4	6.71001e-81	0.327501	0.428	0.142	1.66529e-76	macrophage
Tifab	7.30237e-81	0.286512	0.448	0.155	1.8123e-76	macrophage
Il4ra	1.04995e-80	0.339619	0.459	0.165	2.60578e-76	macrophage
Cdkn1a	1.24551e-80	0.862998	0.552	0.263	3.09111e-76	macrophage
Aplp2	1.65656e-80	0.546725	0.794	0.502	4.11124e-76	macrophage
Arl5c	2.94198e-80	0.546683	0.45	0.158	7.3014e-76	macrophage
Dbp	4.28252e-80	0.318897	0.307	0.075	1.06283e-75	macrophage
Rab8b	4.86678e-80	0.426143	0.719	0.463	1.20784e-75	macrophage
Cyp4f18	1.27088e-79	0.250225	0.505	0.186	3.15408e-75	macrophage
Ppp1r21	2.97548e-79	0.334068	0.445	0.173	7.38454e-75	macrophage
Abcg3	3.41511e-79	0.277425	0.278	0.057	8.47563e-75	macrophage
Snx6	3.67085e-79	0.590959	0.738	0.49	9.11032e-75	macrophage
Tspan31	5.57239e-79	0.344652	0.589	0.303	1.38296e-74	macrophage
Lgals1	7.34573e-79	0.691439	0.929	0.76	1.82306e-74	macrophage
Fam46a	1.49621e-78	0.365411	0.593	0.287	3.7133e-74	macrophage
Dync1h1	1.55549e-78	0.377759	0.638	0.352	3.86041e-74	macrophage
Bcl2l1	1.78616e-78	0.336465	0.412	0.15	4.4329e-74	macrophage
Tmem189	5.06901e-78	0.352892	0.492	0.21	1.25803e-73	macrophage
Nptn	5.35698e-78	0.374377	0.743	0.462	1.3295e-73	macrophage
AB124611	6.08873e-78	0.39994	0.712	0.385	1.5111e-73	macrophage
Trim8	7.36449e-78	0.369248	0.541	0.265	1.82772e-73	macrophage
Myo1e	7.70268e-78	0.256559	0.28	0.059	1.91165e-73	macrophage
Ifnar1	8.92069e-78	0.401734	0.584	0.283	2.21394e-73	macrophage
Wls	8.97434e-78	0.298098	0.537	0.225	2.22725e-73	macrophage
Prex1	1.37234e-77	0.316827	0.617	0.291	3.40587e-73	macrophage
Hsd3b1	1.40066e-77	0.398243	0.506	0.198	3.47616e-73	macrophage
Rac1	1.54322e-77	0.392309	0.945	0.843	3.82997e-73	macrophage
Fnip1	1.61985e-77	0.333791	0.497	0.218	4.02015e-73	macrophage
Dusp6	5.09365e-77	0.377503	0.497	0.202	1.26414e-72	macrophage
Spi1	6.99601e-77	0.391917	0.942	0.555	1.73627e-72	macrophage
Rab1a	9.75594e-77	0.480733	0.763	0.531	2.42123e-72	macrophage
Reep3	1.85831e-76	0.361336	0.635	0.332	4.61195e-72	macrophage
Impact	1.92617e-76	0.305616	0.385	0.133	4.78037e-72	macrophage
Mcub	2.43862e-76	0.264165	0.446	0.165	6.05216e-72	macrophage
Atox1	2.50215e-76	0.299054	0.967	0.851	6.20984e-72	macrophage
Mtss1	2.7558e-76	0.408468	0.515	0.248	6.83935e-72	macrophage
Fcho2	4.73894e-76	0.35236	0.582	0.287	1.17611e-71	macrophage
Spred1	1.07925e-75	0.375024	0.413	0.168	2.67847e-71	macrophage
Il1b	1.33827e-75	0.901904	0.491	0.214	3.32132e-71	macrophage
Hck	1.3612e-75	0.334272	0.664	0.311	3.37823e-71	macrophage
Serf2	1.79232e-75	0.340188	0.996	0.991	4.44818e-71	macrophage
Abcd2	1.80231e-75	0.257679	0.321	0.087	4.47298e-71	macrophage
Camk1d	2.60573e-75	0.305991	0.463	0.173	6.46691e-71	macrophage
Stx7	4.80944e-75	0.336447	0.742	0.415	1.19361e-70	macrophage
Akr1b10	1.27865e-74	0.264354	0.361	0.118	3.17335e-70	macrophage
Arhgef2	1.59754e-74	0.344663	0.557	0.271	3.96478e-70	macrophage
Lhfpl2	1.79384e-74	0.362265	0.273	0.067	4.45196e-70	macrophage
Ypel3	2.36519e-74	0.405204	0.804	0.548	5.86993e-70	macrophage
Arhgap12	2.83393e-74	0.259718	0.313	0.087	7.03325e-70	macrophage
Hcfc1r1	2.92335e-74	0.387811	0.751	0.503	7.25518e-70	macrophage
Selenom	3.81261e-74	0.321253	0.382	0.132	9.46214e-70	macrophage
Ap3d1	4.66989e-74	0.341103	0.543	0.277	1.15897e-69	macrophage
Clic4	7.98555e-74	0.446381	0.609	0.337	1.98185e-69	macrophage
Ano6	1.28599e-73	0.267117	0.392	0.135	3.19158e-69	macrophage
Fndc3a	1.36773e-73	0.307987	0.57	0.271	3.39444e-69	macrophage
Cpt1a	1.42343e-73	0.314193	0.445	0.184	3.53268e-69	macrophage
Ptpn18	2.17332e-73	0.408469	0.935	0.687	5.39374e-69	macrophage
Cfl1	2.2329e-73	0.383001	0.994	0.989	5.5416e-69	macrophage
Trim30a	2.30659e-73	0.288478	0.552	0.232	5.72449e-69	macrophage
Cyp11a1	2.45595e-73	0.445658	0.598	0.262	6.09517e-69	macrophage
Usp12	3.00973e-73	0.285705	0.421	0.159	7.46955e-69	macrophage
Rilpl2	5.83668e-73	0.496973	0.639	0.39	1.44855e-68	macrophage
Ccdc50	8.62272e-73	0.35657	0.673	0.385	2.13999e-68	macrophage
Usp8	9.7526e-73	0.353488	0.595	0.325	2.4204e-68	macrophage
Glb1	1.14462e-72	0.305637	0.391	0.152	2.84071e-68	macrophage
Mapk3	1.46684e-72	0.382982	0.737	0.474	3.64041e-68	macrophage
Arhgap25	2.67502e-72	0.315844	0.457	0.178	6.63887e-68	macrophage
Dmxl1	3.63572e-72	0.371558	0.487	0.227	9.02314e-68	macrophage
Pmepa1	2.89404e-71	0.448397	0.349	0.113	7.18243e-67	macrophage
Wasf2	2.99574e-71	0.410951	0.838	0.613	7.43483e-67	macrophage
Tfe3	3.83729e-71	0.325234	0.483	0.223	9.52337e-67	macrophage
Trim25	4.92005e-71	0.387598	0.498	0.237	1.22106e-66	macrophage
Zfand5	5.01466e-71	0.481993	0.822	0.594	1.24454e-66	macrophage
Stx12	5.70786e-71	0.28743	0.49	0.221	1.41658e-66	macrophage
Ankrd40	7.48585e-71	0.265017	0.416	0.167	1.85784e-66	macrophage
Dpysl2	7.51777e-71	0.349352	0.502	0.22	1.86576e-66	macrophage
Ralb	2.08176e-70	0.336389	0.585	0.286	5.1665e-66	macrophage
Arid5b	3.47953e-70	0.312859	0.479	0.196	8.63551e-66	macrophage
Raph1	4.02608e-70	0.31483	0.337	0.108	9.99193e-66	macrophage
Fam174a	6.23077e-70	0.345137	0.683	0.409	1.54635e-65	macrophage
P4hb	6.27724e-70	0.441295	0.825	0.595	1.55788e-65	macrophage
Nfkbiz	8.14852e-70	0.884276	0.57	0.312	2.0223e-65	macrophage
Rit1	8.37465e-70	0.278798	0.461	0.203	2.07842e-65	macrophage
Brk1	9.76454e-70	0.36875	0.916	0.807	2.42336e-65	macrophage
Nhlrc3	1.47752e-69	0.257356	0.302	0.089	3.66691e-65	macrophage
Cd151	1.5366e-69	0.263618	0.347	0.117	3.81352e-65	macrophage
Nucb1	3.50765e-69	0.38173	0.687	0.45	8.70528e-65	macrophage
Tmem109	4.0854e-69	0.288755	0.474	0.213	1.01391e-64	macrophage
Gba	4.54495e-69	0.278632	0.424	0.175	1.12797e-64	macrophage
Por	4.69938e-69	0.512294	0.522	0.28	1.16629e-64	macrophage
Arhgap31	5.48507e-69	0.294739	0.448	0.176	1.36129e-64	macrophage
Nmt1	6.14186e-69	0.419829	0.779	0.542	1.52429e-64	macrophage
Mras	1.43067e-68	0.265264	0.294	0.08	3.55063e-64	macrophage
Iqgap2	1.43867e-68	0.370843	0.555	0.299	3.57049e-64	macrophage
Itgb1	1.71485e-68	0.301754	0.853	0.617	4.25593e-64	macrophage
Gstm1	2.01097e-68	0.367391	0.667	0.378	4.99083e-64	macrophage
Pi4k2a	2.43747e-68	0.28492	0.427	0.179	6.0493e-64	macrophage
Casp8	4.03712e-68	0.297988	0.62	0.336	1.00193e-63	macrophage
Coro1c	5.62585e-68	0.406446	0.581	0.336	1.39622e-63	macrophage
Lgals8	7.63622e-68	0.282154	0.427	0.172	1.89516e-63	macrophage
Snx30	9.34185e-68	0.253637	0.33	0.11	2.31846e-63	macrophage
Ier5	1.23528e-67	0.479141	0.855	0.596	3.06573e-63	macrophage
Vegfb	1.79338e-67	0.322766	0.424	0.194	4.45081e-63	macrophage
Cap1	7.84718e-67	0.332489	0.799	0.508	1.94751e-62	macrophage
Secisbp2l	9.32185e-67	0.269925	0.421	0.167	2.3135e-62	macrophage
Mfsd5	9.50039e-67	0.289171	0.427	0.187	2.35781e-62	macrophage
Hs6st1	1.44038e-66	0.296775	0.374	0.152	3.57474e-62	macrophage
Stx4a	2.18988e-66	0.355672	0.611	0.362	5.43483e-62	macrophage
Dip2b	3.11067e-66	0.262036	0.399	0.155	7.72005e-62	macrophage
Ppp1r9b	3.16602e-66	0.32095	0.557	0.292	7.85743e-62	macrophage
Pitpna	5.57654e-66	0.322367	0.857	0.622	1.38399e-61	macrophage
AY036118	7.09891e-66	0.341053	0.802	0.524	1.76181e-61	macrophage
Rps29	7.92939e-66	0.349966	0.999	0.998	1.96792e-61	macrophage
Fndc3b	8.32008e-66	0.250518	0.36	0.122	2.06488e-61	macrophage
Stard3nl	1.8224e-65	0.324778	0.557	0.301	4.52283e-61	macrophage
Usf2	1.98934e-65	0.365475	0.726	0.492	4.93714e-61	macrophage
Tpra1	2.27011e-65	0.26261	0.327	0.114	5.63396e-61	macrophage
Atraid	3.03144e-65	0.352938	0.642	0.396	7.52343e-61	macrophage
Dhrs1	3.70617e-65	0.275103	0.521	0.26	9.19798e-61	macrophage
Ncoa4	3.91985e-65	0.463615	0.627	0.395	9.72829e-61	macrophage
Icam1	4.17536e-65	0.447792	0.477	0.206	1.03624e-60	macrophage
Pnpla7	6.11412e-65	0.289453	0.397	0.164	1.5174e-60	macrophage
Skap2	6.69643e-65	0.311326	0.795	0.479	1.66192e-60	macrophage
Tmem50a	7.65032e-65	0.345173	0.91	0.785	1.89866e-60	macrophage
Tspan3	1.09558e-64	0.251196	0.53	0.269	2.71901e-60	macrophage
Gng5	1.37261e-64	0.332923	0.985	0.966	3.40655e-60	macrophage
Lcp1	2.38541e-64	0.412657	0.959	0.733	5.92011e-60	macrophage
Dclre1c	2.59027e-64	0.269811	0.293	0.088	6.42852e-60	macrophage
Swap70	4.36401e-64	0.288186	0.489	0.233	1.08306e-59	macrophage
Ppt2	5.45416e-64	0.296304	0.477	0.231	1.35361e-59	macrophage
M6pr	7.90096e-64	0.417315	0.794	0.579	1.96086e-59	macrophage
Neat1	1.06479e-63	0.574012	0.819	0.576	2.64261e-59	macrophage
Cdc42	1.11135e-63	0.312308	0.983	0.963	2.75815e-59	macrophage
Txndc17	1.76904e-63	0.347959	0.839	0.696	4.39041e-59	macrophage
Susd3	1.95545e-63	0.251759	0.462	0.195	4.85305e-59	macrophage
Tcf7l2	3.28635e-63	0.327334	0.389	0.155	8.15606e-59	macrophage
Wsb2	6.17378e-63	0.315815	0.395	0.172	1.53221e-58	macrophage
Rasa1	8.68631e-63	0.312087	0.473	0.23	2.15577e-58	macrophage
Gpr146	1.07954e-62	0.262702	0.352	0.132	2.67921e-58	macrophage
Sptlc2	2.42908e-62	0.311839	0.576	0.306	6.02849e-58	macrophage
Atp6ap2	2.46774e-62	0.37699	0.749	0.516	6.12445e-58	macrophage
Dbi	2.69659e-62	0.387741	0.92	0.719	6.69239e-58	macrophage
Ctdnep1	2.73963e-62	0.315395	0.599	0.351	6.79921e-58	macrophage
Rreb1	3.04386e-62	0.310936	0.444	0.209	7.55425e-58	macrophage
Mmp14	3.09664e-62	0.352053	0.391	0.17	7.68525e-58	macrophage
Rnf19b	6.53772e-62	0.317603	0.481	0.226	1.62253e-57	macrophage
Cln3	7.48343e-62	0.251536	0.463	0.206	1.85724e-57	macrophage
Akr1cl	7.75169e-62	0.529875	0.585	0.292	1.92382e-57	macrophage
Hspa5	1.31597e-61	0.514247	0.948	0.822	3.26596e-57	macrophage
Ilk	1.58266e-61	0.341078	0.712	0.485	3.92784e-57	macrophage
Tnf	3.92202e-61	0.501919	0.34	0.121	9.73367e-57	macrophage
Skil	4.6289e-61	0.431602	0.637	0.363	1.1488e-56	macrophage
Gm26522	6.68695e-61	0.429343	0.254	0.068	1.65957e-56	macrophage
Slc40a1	7.36625e-61	1.18883	0.442	0.245	1.82816e-56	macrophage
Washc5	1.48368e-60	0.25729	0.347	0.139	3.68221e-56	macrophage
Rnasel	1.70732e-60	0.349597	0.397	0.169	4.23723e-56	macrophage
Dusp7	4.23218e-60	0.259294	0.32	0.112	1.05034e-55	macrophage
St6galnac4	4.36486e-60	0.291679	0.435	0.209	1.08327e-55	macrophage
Gm6377	9.78123e-60	0.251811	0.315	0.101	2.4275e-55	macrophage
Ap2m1	1.16238e-59	0.440852	0.81	0.627	2.88478e-55	macrophage
Wdr26	1.87689e-59	0.359835	0.735	0.506	4.65807e-55	macrophage
Hpcal1	2.64429e-59	0.329114	0.681	0.411	6.56261e-55	macrophage
Dennd5a	2.97977e-59	0.261905	0.494	0.242	7.3952e-55	macrophage
Neu1	3.39556e-59	0.26926	0.525	0.262	8.42711e-55	macrophage
Vps41	3.81889e-59	0.285786	0.473	0.241	9.47771e-55	macrophage
Lmbrd1	4.94915e-59	0.259763	0.483	0.239	1.22828e-54	macrophage
Ubald1	1.25363e-58	0.284255	0.487	0.246	3.11126e-54	macrophage
F13a1	1.63835e-58	0.588946	0.293	0.093	4.06606e-54	macrophage
Lpp	1.73352e-58	0.257843	0.397	0.157	4.30226e-54	macrophage
Zfp704	4.26018e-58	0.267083	0.303	0.11	1.05729e-53	macrophage
Man2a1	4.93645e-58	0.29037	0.466	0.228	1.22513e-53	macrophage
Runx1	5.39888e-58	0.424094	0.657	0.409	1.33989e-53	macrophage
Gdi2	5.71932e-58	0.358907	0.941	0.808	1.41942e-53	macrophage
Ncor2	1.16582e-57	0.258658	0.444	0.205	2.89334e-53	macrophage
Adgre5	2.06402e-57	0.345731	0.703	0.441	5.12249e-53	macrophage
Ptp4a2	2.58485e-57	0.352786	0.909	0.714	6.41508e-53	macrophage
Cyb5a	3.648e-57	0.463948	0.831	0.639	9.05361e-53	macrophage
Rsu1	3.71776e-57	0.297158	0.749	0.542	9.22673e-53	macrophage
Nisch	3.83878e-57	0.358086	0.752	0.516	9.52709e-53	macrophage
Igfbp7	4.6425e-57	0.591324	0.47	0.218	1.15217e-52	macrophage
Irf1	4.74748e-57	0.42303	0.472	0.218	1.17823e-52	macrophage
Atp6v1c1	4.84352e-57	0.400391	0.548	0.335	1.20206e-52	macrophage
Fam3c	5.67995e-57	0.264487	0.471	0.239	1.40965e-52	macrophage
Vegfa	6.44197e-57	0.470853	0.257	0.08	1.59877e-52	macrophage
Cdc42se2	1.69636e-56	0.256258	0.623	0.348	4.21003e-52	macrophage
Epn1	3.37983e-56	0.328381	0.765	0.499	8.38806e-52	macrophage
Prcp	5.28588e-56	0.307943	0.681	0.425	1.31185e-51	macrophage
Fam129b	6.76764e-56	0.252262	0.271	0.084	1.67959e-51	macrophage
Crlf2	8.71859e-56	0.331289	0.704	0.446	2.16378e-51	macrophage
Clec2d	1.07596e-55	0.285786	0.608	0.309	2.67032e-51	macrophage
Gna13	1.21391e-55	0.328781	0.668	0.437	3.01268e-51	macrophage
Ppp1r12c	1.69602e-55	0.268007	0.454	0.225	4.20919e-51	macrophage
Ppp1r15a	1.70416e-55	0.516436	0.644	0.415	4.22939e-51	macrophage
Rap1gds1	1.84441e-55	0.253611	0.456	0.225	4.57745e-51	macrophage
Akt1	1.92388e-55	0.313624	0.641	0.395	4.77468e-51	macrophage
Rab1b	5.54548e-55	0.266333	0.58	0.337	1.37628e-50	macrophage
Slc48a1	7.30177e-55	0.468581	0.576	0.353	1.81215e-50	macrophage
Tm2d2	1.16263e-54	0.284995	0.634	0.391	2.88541e-50	macrophage
Rnh1	3.34083e-54	0.496705	0.794	0.611	8.29127e-50	macrophage
Calm1	3.52995e-54	0.340569	0.991	0.975	8.76063e-50	macrophage
Dnajc13	4.92211e-54	0.288548	0.468	0.242	1.22157e-49	macrophage
Ctnnb1	9.49486e-54	0.38074	0.702	0.499	2.35643e-49	macrophage
Jmjd1c	1.03021e-53	0.350002	0.674	0.432	2.55676e-49	macrophage
Vmp1	1.05746e-53	0.396282	0.761	0.526	2.6244e-49	macrophage
Lap3	1.44128e-53	0.371408	0.541	0.318	3.57696e-49	macrophage
Drap1	1.45945e-53	0.309393	0.809	0.588	3.62206e-49	macrophage
Heatr5a	1.6372e-53	0.254286	0.375	0.172	4.06321e-49	macrophage
Hadha	2.54649e-53	0.325364	0.688	0.473	6.31989e-49	macrophage
Abi1	2.88711e-53	0.298416	0.704	0.469	7.16523e-49	macrophage
Susd6	4.2608e-53	0.267784	0.502	0.259	1.05744e-48	macrophage
F11r	4.87801e-53	0.273837	0.297	0.104	1.21063e-48	macrophage
Mknk1	4.93783e-53	0.252628	0.414	0.197	1.22547e-48	macrophage
Sppl2a	7.71023e-53	0.283231	0.648	0.4	1.91352e-48	macrophage
Wbp2	1.05407e-52	0.2736	0.601	0.361	2.61598e-48	macrophage
Prdx4	1.16375e-52	0.343072	0.588	0.348	2.88819e-48	macrophage
Pdia6	2.18806e-52	0.4589	0.824	0.632	5.43032e-48	macrophage
Nipa2	4.6847e-52	0.318524	0.581	0.359	1.16265e-47	macrophage
Arf3	8.73097e-52	0.27282	0.548	0.305	2.16685e-47	macrophage
Grk2	1.52685e-51	0.254566	0.735	0.47	3.78935e-47	macrophage
Copa	8.76463e-51	0.313567	0.677	0.461	2.17521e-46	macrophage
Glg1	9.04566e-51	0.284924	0.546	0.318	2.24495e-46	macrophage
Tnfaip2	1.15318e-50	0.513885	0.57	0.353	2.86197e-46	macrophage
Glud1	1.42515e-50	0.286927	0.762	0.544	3.53694e-46	macrophage
Pold4	2.2814e-50	0.269956	0.712	0.473	5.66199e-46	macrophage
Snx18	6.75659e-50	0.264438	0.581	0.319	1.67685e-45	macrophage
Gas2l3	7.58262e-50	0.258133	0.311	0.124	1.88185e-45	macrophage
Sdf2l1	1.2981e-49	0.416165	0.64	0.418	3.22162e-45	macrophage
Eid1	1.53901e-49	0.338808	0.707	0.48	3.81952e-45	macrophage
Ccnd1	4.62117e-49	0.282114	0.421	0.204	1.14688e-44	macrophage
Rnf213	8.03645e-49	0.296285	0.465	0.245	1.99449e-44	macrophage
Atp1a1	8.17765e-49	0.252128	0.74	0.508	2.02953e-44	macrophage
Spg21	1.16117e-48	0.312127	0.668	0.469	2.88179e-44	macrophage
Tet3	2.00372e-48	0.285279	0.494	0.274	4.97284e-44	macrophage
Ddi2	3.31275e-48	0.279708	0.46	0.254	8.22159e-44	macrophage
Klf4	4.79352e-48	0.350601	0.415	0.194	1.18966e-43	macrophage
Iah1	4.84985e-48	0.257485	0.531	0.318	1.20364e-43	macrophage
Ssbp4	7.27354e-48	0.28555	0.673	0.457	1.80515e-43	macrophage
Cebpg	1.18092e-47	0.28285	0.532	0.315	2.93081e-43	macrophage
Fkbp2	1.23758e-47	0.360127	0.753	0.567	3.07141e-43	macrophage
Rock2	2.90123e-47	0.287278	0.579	0.356	7.20028e-43	macrophage
Ctdsp2	3.16851e-47	0.273549	0.534	0.309	7.8636e-43	macrophage
Aup1	3.80966e-47	0.305118	0.698	0.493	9.45483e-43	macrophage
Atp6v1e1	3.82762e-47	0.311944	0.859	0.719	9.49939e-43	macrophage
Psen2	5.08089e-47	0.345673	0.519	0.311	1.26097e-42	macrophage
Tnfaip3	9.5557e-47	0.492882	0.503	0.279	2.37153e-42	macrophage
Tceal9	1.28169e-46	0.392043	0.816	0.58	3.18091e-42	macrophage
Aph1a	1.33192e-46	0.251791	0.585	0.366	3.30557e-42	macrophage
Ptov1	1.45874e-46	0.318919	0.609	0.382	3.62029e-42	macrophage
Tmsb4x	1.91965e-46	0.375076	1	0.984	4.7642e-42	macrophage
Tln1	2.45314e-46	0.254931	0.927	0.818	6.08819e-42	macrophage
Capns1	5.9505e-46	0.304016	0.892	0.783	1.47679e-41	macrophage
Fermt3	6.02985e-46	0.275474	0.829	0.651	1.49649e-41	macrophage
Bax	1.45318e-45	0.449859	0.825	0.629	3.60651e-41	macrophage
Gabarapl1	1.50076e-45	0.311101	0.467	0.269	3.72459e-41	macrophage
Rhoa	1.67777e-45	0.254222	0.979	0.931	4.16389e-41	macrophage
Gas7	6.97806e-45	0.271034	0.359	0.157	1.73181e-40	macrophage
Errfi1	9.71612e-45	0.301853	0.255	0.091	2.41135e-40	macrophage
Specc1	2.30413e-44	0.250127	0.414	0.217	5.71838e-40	macrophage
Tmem59	4.98661e-44	0.256458	0.877	0.733	1.23758e-39	macrophage
mt-Co3	5.66813e-44	0.397804	0.999	0.999	1.40672e-39	macrophage
Erbin	1.27493e-43	0.258394	0.533	0.314	3.16411e-39	macrophage
Pdia4	1.35836e-43	0.306759	0.555	0.339	3.37118e-39	macrophage
Vkorc1	1.54841e-43	0.262284	0.54	0.332	3.84286e-39	macrophage
Hcls1	1.66849e-43	0.270647	0.798	0.539	4.14087e-39	macrophage
Galnt1	2.27666e-43	0.269021	0.626	0.414	5.65021e-39	macrophage
Ergic3	3.10995e-43	0.296654	0.73	0.517	7.71828e-39	macrophage
Srsf9	6.08797e-43	0.292471	0.773	0.563	1.51091e-38	macrophage
Commd9	7.81625e-43	0.251443	0.407	0.225	1.93984e-38	macrophage
Ddrgk1	8.39786e-43	0.273606	0.681	0.488	2.08418e-38	macrophage
Canx	1.68983e-42	0.322524	0.901	0.67	4.19382e-38	macrophage
Pdia3	1.84538e-42	0.359873	0.873	0.706	4.57986e-38	macrophage
Reep5	2.58549e-42	0.286108	0.904	0.801	6.41666e-38	macrophage
mt-Nd5	5.12712e-42	0.342919	0.922	0.778	1.27245e-37	macrophage
Pycard	3.10345e-41	0.304808	0.835	0.663	7.70214e-37	macrophage
Fam46c	7.19022e-41	0.253012	0.318	0.146	1.78447e-36	macrophage
Ets2	8.15282e-41	0.283642	0.385	0.191	2.02337e-36	macrophage
Ywhag	1.02009e-40	0.253035	0.604	0.406	2.53165e-36	macrophage
Mlf2	1.26013e-40	0.276994	0.721	0.518	3.12739e-36	macrophage
AU020206	1.4106e-40	0.271237	0.486	0.29	3.50082e-36	macrophage
Arl8b	1.85044e-40	0.271212	0.55	0.359	4.59242e-36	macrophage
Scoc	2.52528e-40	0.32402	0.431	0.25	6.26723e-36	macrophage
St13	2.72286e-40	0.301155	0.864	0.668	6.75758e-36	macrophage
Cela1	7.99739e-40	0.340457	0.33	0.164	1.98479e-35	macrophage
Ube2m	8.85507e-40	0.288604	0.703	0.496	2.19765e-35	macrophage
Cnpy2	9.76468e-40	0.26779	0.684	0.479	2.4234e-35	macrophage
Taok1	1.5333e-39	0.258773	0.491	0.292	3.80536e-35	macrophage
1500011K16Rik	1.6702e-39	0.271282	0.518	0.325	4.14511e-35	macrophage
Tm9sf2	1.93024e-39	0.260814	0.602	0.402	4.79046e-35	macrophage
mt-Co1	7.24959e-39	0.377613	1	0.998	1.7992e-34	macrophage
Pon2	7.90469e-39	0.259029	0.58	0.389	1.96179e-34	macrophage
Rbpj	3.12709e-38	0.256683	0.612	0.4	7.76082e-34	macrophage
Inha	3.69228e-38	0.488467	0.408	0.204	9.1635e-34	macrophage
Yif1b	6.8695e-38	0.261388	0.563	0.376	1.70487e-33	macrophage
Sfrp4	7.91885e-38	0.33022	0.27	0.107	1.9653e-33	macrophage
Dmac1	8.2948e-38	0.3008	0.663	0.471	2.0586e-33	macrophage
Eea1	3.33456e-37	0.276759	0.523	0.34	8.27572e-33	macrophage
Tmem256	8.71686e-37	0.27511	0.848	0.696	2.16335e-32	macrophage
Vps29	1.90777e-36	0.310085	0.737	0.582	4.73471e-32	macrophage
Tiparp	4.71397e-36	0.27222	0.411	0.226	1.16991e-31	macrophage
Eps15	8.94228e-36	0.265214	0.576	0.376	2.21929e-31	macrophage
Idh2	9.04291e-36	0.267582	0.603	0.405	2.24427e-31	macrophage
Btg2	1.29291e-35	0.500595	0.847	0.731	3.20874e-31	macrophage
Surf4	1.49455e-35	0.251073	0.666	0.475	3.70917e-31	macrophage
Klf2	1.51583e-34	0.639001	0.7	0.511	3.76198e-30	macrophage
Gm10076	2.22253e-34	0.328228	0.902	0.79	5.51588e-30	macrophage
Cebpzos	3.52591e-34	0.268028	0.497	0.321	8.7506e-30	macrophage
Bsg	9.84186e-34	0.251498	0.918	0.751	2.44255e-29	macrophage
Aldh9a1	1.32456e-33	0.264191	0.509	0.338	3.28729e-29	macrophage
Vps35	2.13381e-33	0.260508	0.7	0.536	5.2957e-29	macrophage
Dazap2	3.948e-33	0.258098	0.867	0.734	9.79814e-29	macrophage
mt-Nd1	1.20815e-32	0.396763	0.998	0.97	2.99838e-28	macrophage
Lpin2	1.21279e-32	0.287737	0.415	0.252	3.0099e-28	macrophage
Osbpl8	1.587e-32	0.278726	0.444	0.274	3.93861e-28	macrophage
Atp2a2	1.1073e-31	0.254329	0.533	0.36	2.74809e-27	macrophage
Dusp2	1.88239e-31	0.69275	0.456	0.289	4.67173e-27	macrophage
Oxct1	4.68218e-31	0.271214	0.53	0.379	1.16202e-26	macrophage
Echs1	4.89898e-31	0.251471	0.587	0.436	1.21583e-26	macrophage
Vcp	1.36389e-28	0.262365	0.869	0.691	3.3849e-24	macrophage
Gm26870	3.03837e-27	0.466918	0.282	0.135	7.54063e-23	macrophage
Id3	3.68202e-27	0.252313	0.415	0.255	9.13804e-23	macrophage
Emp3	8.95032e-27	0.269203	0.924	0.865	2.22129e-22	macrophage
Capg	4.50592e-26	0.60109	0.579	0.442	1.11828e-21	macrophage
Acta2	7.60255e-26	0.292844	0.267	0.131	1.8868e-21	macrophage
Rpn1	9.35172e-24	0.280096	0.676	0.492	2.32091e-19	macrophage
mt-Atp6	9.60058e-22	0.300527	1	0.998	2.38267e-17	macrophage
Mgp	2.24426e-19	0.407079	0.452	0.303	5.5698e-15	macrophage
Esd	2.18438e-18	0.332025	0.84	0.719	5.42119e-14	macrophage
Psmb6	8.60945e-17	0.286369	0.872	0.781	2.13669e-12	macrophage
Sparc	1.90631e-16	0.276859	0.412	0.287	4.73108e-12	macrophage
Vim	1.32396e-14	0.399279	0.831	0.729	3.2858e-10	macrophage
Nfkbia	3.97871e-09	0.268004	0.81	0.733	9.87437e-05	macrophage
Ace	9.08769e-149	1.77815	0.337	0.019	2.25538e-144	monocyte
Gm9733	2.37249e-129	0.98488	0.377	0.031	5.88805e-125	monocyte
Napsa	2.47933e-129	1.66835	0.917	0.287	6.15321e-125	monocyte
S100a4	5.9387e-127	2.07369	0.849	0.223	1.47387e-122	monocyte
Ifitm3	2.69003e-119	2.6792	0.984	0.67	6.67611e-115	monocyte
Klra2	6.69756e-118	1.30483	0.587	0.105	1.6622e-113	monocyte
Gpr141	8.3639e-112	1.30377	0.587	0.112	2.07575e-107	monocyte
Sirpb1c	5.10312e-110	1.12753	0.544	0.096	1.26649e-105	monocyte
Fn1	1.25099e-103	1.83555	0.544	0.101	3.10471e-99	monocyte
Plac8	7.89791e-99	2.3858	0.833	0.304	1.9601e-94	monocyte
Coro1a	3.24891e-94	1.38431	0.992	0.832	8.06315e-90	monocyte
Krt80	1.02438e-93	1.11363	0.409	0.06	2.5423e-89	monocyte
Ms4a4c	7.77964e-90	1.45869	0.619	0.158	1.93075e-85	monocyte
Lsp1	2.06865e-89	1.49155	0.976	0.574	5.13398e-85	monocyte
Adgre4	2.34713e-89	1.37086	0.413	0.064	5.8251e-85	monocyte
Tppp3	8.9127e-86	0.902946	0.274	0.026	2.21195e-81	monocyte
Treml4	6.93873e-84	1.34451	0.369	0.054	1.72205e-79	monocyte
Gda	1.6217e-83	1.47549	0.671	0.203	4.02474e-79	monocyte
Ms4a6c1	1.16071e-78	1.58889	0.925	0.507	2.88066e-74	monocyte
Fgr	1.5673e-78	1.47024	0.651	0.215	3.88971e-74	monocyte
Ifitm6	4.83521e-78	0.366833	0.766	0.208	1.2e-73	monocyte
S100a6	1.45332e-75	1.45526	0.94	0.532	3.60686e-71	monocyte
Msrb1	3.15718e-74	1.70945	0.917	0.629	7.8355e-70	monocyte
Ccr2	3.39228e-73	1.85231	0.722	0.26	8.41895e-69	monocyte
Cebpb1	2.5957e-72	1.97998	0.925	0.692	6.442e-68	monocyte
Fxyd5	3.31723e-72	1.25357	0.972	0.733	8.23271e-68	monocyte
Emilin2	7.42892e-71	1.32652	0.623	0.222	1.84371e-66	monocyte
Gcnt2	1.01806e-68	0.874973	0.401	0.077	2.52661e-64	monocyte
Smpdl3a	1.78993e-68	1.5139	0.845	0.524	4.44225e-64	monocyte
Cytip	5.26199e-67	1.39906	0.758	0.344	1.30592e-62	monocyte
Lst11	3.16088e-66	1.35594	0.944	0.625	7.84467e-62	monocyte
Clec4a31	3.27876e-66	1.32992	0.821	0.396	8.13723e-62	monocyte
Ly6e	5.55035e-66	1.51267	0.948	0.714	1.37749e-61	monocyte
Samhd1	1.19281e-65	1.54769	0.861	0.602	2.96032e-61	monocyte
Itgal	1.39579e-65	2.00089	0.619	0.216	3.46407e-61	monocyte
Cybb1	4.78437e-65	1.58076	0.952	0.629	1.18738e-60	monocyte
Clec4a11	7.66123e-65	1.34467	0.778	0.348	1.90136e-60	monocyte
Ccl61	1.7201e-63	1.40154	0.893	0.483	4.26893e-59	monocyte
Cd44	1.3145e-62	1.4392	0.853	0.583	3.26234e-58	monocyte
Irf51	9.25976e-62	1.09718	0.794	0.422	2.29809e-57	monocyte
Rnase6	4.40027e-61	0.880368	0.587	0.18	1.09206e-56	monocyte
Msn	4.59696e-61	1.28739	0.948	0.855	1.14087e-56	monocyte
H3f3a	1.63284e-60	0.737536	1	0.995	4.05237e-56	monocyte
Gpx1	7.82586e-60	1.03814	0.992	0.929	1.94222e-55	monocyte
Sirpb1b	2.05021e-59	0.54243	0.313	0.053	5.08822e-55	monocyte
Alox5ap	1.00104e-58	1.17845	0.94	0.677	2.48438e-54	monocyte
Tmsb10	4.43605e-57	1.21928	0.972	0.867	1.10094e-52	monocyte
Hp	1.08803e-55	0.839802	0.651	0.192	2.70028e-51	monocyte
Arpc1b	1.25979e-55	0.806201	1	0.939	3.12655e-51	monocyte
Lyz21	1.75422e-55	1.53119	0.968	0.735	4.35362e-51	monocyte
Fau	3.32026e-55	0.609093	1	0.999	8.24023e-51	monocyte
Ptprc	7.66455e-55	1.2348	0.94	0.736	1.90219e-50	monocyte
Gm2a	1.27301e-54	1.07047	0.897	0.609	3.15935e-50	monocyte
Rasgrp4	7.44282e-54	0.624849	0.385	0.088	1.84716e-49	monocyte
Plbd1	1.04718e-53	1.10109	0.77	0.37	2.59888e-49	monocyte
Ear2	1.23473e-53	1.52764	0.46	0.129	3.06436e-49	monocyte
Ifitm2	3.19191e-53	1.21665	0.948	0.831	7.92168e-49	monocyte
Ncf21	1.09151e-52	1.11922	0.873	0.608	2.70891e-48	monocyte
C3	1.1844e-52	0.905445	0.512	0.159	2.93944e-48	monocyte
Rap1b	4.65395e-52	1.08334	0.944	0.891	1.15502e-47	monocyte
Cyp4f181	9.53789e-52	1.13964	0.687	0.308	2.36711e-47	monocyte
Tgfbi1	1.23051e-51	1.46678	0.754	0.42	3.05387e-47	monocyte
Tnfrsf1b1	2.42584e-51	1.23009	0.706	0.368	6.02045e-47	monocyte
Slfn1	4.41006e-51	0.916887	0.377	0.088	1.09449e-46	monocyte
Spi11	5.08209e-50	0.938472	0.952	0.717	1.26127e-45	monocyte
Tyrobp1	7.68322e-50	0.871192	0.996	0.807	1.90682e-45	monocyte
Fam49b	9.1496e-50	0.947215	0.925	0.846	2.27075e-45	monocyte
Prkcd1	1.2082e-49	1.20979	0.806	0.562	2.99851e-45	monocyte
Ahnak	2.25201e-48	1.41607	0.794	0.461	5.58905e-44	monocyte
Crip1	4.76761e-48	1.54738	0.901	0.704	1.18323e-43	monocyte
Btg1	5.72752e-48	1.06096	0.988	0.859	1.42146e-43	monocyte
Nupr1	7.18697e-48	1.05195	0.623	0.273	1.78366e-43	monocyte
Il17ra	7.56553e-48	1.24623	0.631	0.308	1.87761e-43	monocyte
Pld41	5.71934e-47	0.895353	0.857	0.488	1.41943e-42	monocyte
Ifi27l2a1	3.25072e-46	1.7859	0.77	0.445	8.06764e-42	monocyte
Flna	4.29218e-46	1.26918	0.825	0.639	1.06523e-41	monocyte
Cd244	4.37508e-46	0.698102	0.361	0.087	1.08581e-41	monocyte
Cd52	3.03088e-45	0.846552	0.992	0.857	7.52203e-41	monocyte
Ap1s2	8.9131e-45	1.02355	0.663	0.349	2.21205e-40	monocyte
Actg1	9.0885e-45	0.821257	0.996	0.994	2.25558e-40	monocyte
Ccl91	1.26671e-44	1.04192	0.73	0.37	3.14371e-40	monocyte
Rara	2.71366e-44	0.8743	0.468	0.166	6.73475e-40	monocyte
Gsr	3.83606e-44	1.0258	0.786	0.467	9.52034e-40	monocyte
AI839979	5.58777e-44	0.640087	0.31	0.069	1.38677e-39	monocyte
Nfam1	7.29448e-44	0.950093	0.702	0.397	1.81035e-39	monocyte
Srgn	7.63784e-44	1.09848	0.948	0.875	1.89556e-39	monocyte
Arpc2	5.5812e-43	0.654686	0.992	0.976	1.38514e-38	monocyte
Ly6c2	9.49996e-43	1.64826	0.56	0.205	2.3577e-38	monocyte
Lgals31	1.90988e-42	0.304621	0.968	0.62	4.73993e-38	monocyte
Lyn1	3.75574e-42	1.04221	0.849	0.64	9.321e-38	monocyte
F13a11	7.72834e-42	1.12145	0.48	0.165	1.91802e-37	monocyte
Rhoa1	7.80424e-41	0.711333	0.968	0.952	1.93686e-36	monocyte
Clec4e	1.7758e-40	1.01574	0.357	0.095	4.40717e-36	monocyte
Nxpe4	3.80435e-40	0.596581	0.274	0.061	9.44165e-36	monocyte
Myo1g	4.25125e-40	1.06766	0.619	0.321	1.05508e-35	monocyte
Gm5150	5.34961e-40	0.55075	0.29	0.067	1.32767e-35	monocyte
Pou2f21	6.84211e-40	1.51521	0.714	0.408	1.69807e-35	monocyte
Tpd521	1.44726e-39	0.975122	0.853	0.619	3.5918e-35	monocyte
Fmnl1	3.27449e-39	1.04312	0.659	0.367	8.12663e-35	monocyte
Adgre51	3.27765e-39	1.1649	0.786	0.546	8.13446e-35	monocyte
Glud11	5.78495e-39	0.873372	0.81	0.633	1.43571e-34	monocyte
Zfyve9	6.98533e-38	0.599083	0.282	0.068	1.73362e-33	monocyte
F10	7.08341e-38	0.878451	0.393	0.122	1.75796e-33	monocyte
Hck1	1.88779e-37	1.05017	0.718	0.456	4.68512e-33	monocyte
Pitpna1	4.24478e-37	0.981805	0.817	0.723	1.05347e-32	monocyte
Adssl1	4.75183e-37	0.847318	0.575	0.28	1.17931e-32	monocyte
Mcemp1	6.04638e-37	0.646596	0.556	0.193	1.50059e-32	monocyte
Zeb21	8.28185e-37	0.911161	0.913	0.675	2.05539e-32	monocyte
Klf41	1.45614e-36	1.18892	0.583	0.276	3.61386e-32	monocyte
Slfn2	1.79365e-36	0.93451	0.857	0.648	4.45148e-32	monocyte
Anxa2	2.15683e-36	1.00998	0.857	0.662	5.35282e-32	monocyte
Actr3	2.34354e-36	0.694925	0.952	0.943	5.81619e-32	monocyte
Itga4	3.39123e-36	1.23125	0.71	0.482	8.41635e-32	monocyte
Taldo1	8.13638e-36	0.776774	0.944	0.904	2.01929e-31	monocyte
Grk3	9.37935e-36	1.05318	0.476	0.197	2.32777e-31	monocyte
Emb	2.16196e-35	0.985338	0.71	0.436	5.36554e-31	monocyte
Mcub1	4.50558e-35	0.748621	0.556	0.276	1.1182e-30	monocyte
Fyb1	5.24074e-35	0.973635	0.881	0.702	1.30065e-30	monocyte
Capza21	5.78003e-35	0.786337	0.913	0.874	1.43449e-30	monocyte
Gpr35	5.9129e-35	0.562994	0.369	0.119	1.46746e-30	monocyte
Ceacam1	7.52567e-35	0.803871	0.329	0.095	1.86772e-30	monocyte
Fcer1g1	1.12272e-34	0.778262	0.996	0.804	2.78638e-30	monocyte
Trps1	1.54708e-34	0.850784	0.575	0.292	3.83955e-30	monocyte
Ifngr1	2.27177e-34	0.884138	0.885	0.739	5.63808e-30	monocyte
Fam49a	3.31269e-34	0.926842	0.476	0.209	8.22143e-30	monocyte
Nadk	3.36639e-34	1.05671	0.722	0.525	8.3547e-30	monocyte
Rap1a	5.62237e-34	0.832775	0.861	0.828	1.39536e-29	monocyte
C130050O18Rik	6.80736e-34	0.452802	0.254	0.059	1.68945e-29	monocyte
Stk10	6.96101e-34	1.16	0.563	0.3	1.72758e-29	monocyte
Iqgap11	1.50563e-33	0.925967	0.917	0.775	3.73666e-29	monocyte
Itgb2	2.38437e-33	1.06862	0.79	0.614	5.91754e-29	monocyte
Zyx	3.51923e-33	0.820288	0.798	0.593	8.73402e-29	monocyte
Ldlrad3	4.47405e-33	0.657808	0.278	0.074	1.11037e-28	monocyte
Cdk2ap2	4.7709e-33	0.901257	0.873	0.732	1.18404e-28	monocyte
Nr4a1	5.13344e-33	1.44278	0.75	0.499	1.27402e-28	monocyte
Ptpn11	7.13868e-33	1.03103	0.79	0.652	1.77168e-28	monocyte
Pid11	1.12996e-32	0.977886	0.69	0.411	2.80433e-28	monocyte
Sat11	3.50594e-32	1.03047	0.956	0.827	8.70104e-28	monocyte
Prdx5	4.01175e-31	0.999493	0.917	0.895	9.95635e-27	monocyte
Tln11	8.11206e-31	0.810063	0.877	0.867	2.01325e-26	monocyte
Atox11	9.31307e-31	0.716359	0.929	0.902	2.31132e-26	monocyte
Sem1	1.06231e-30	0.599532	0.984	0.959	2.63644e-26	monocyte
Arpc5	1.28758e-30	0.60388	0.956	0.921	3.19551e-26	monocyte
Ncf4	2.10202e-30	0.824814	0.774	0.539	5.2168e-26	monocyte
Shisa5	2.15148e-30	0.573242	0.829	0.644	5.33956e-26	monocyte
Atp1a3	2.29659e-30	0.717959	0.357	0.126	5.69969e-26	monocyte
Itgam	6.99534e-30	0.897102	0.675	0.403	1.7361e-25	monocyte
Tifab1	2.39426e-29	0.79605	0.524	0.274	5.94207e-25	monocyte
Cdc421	2.39505e-29	0.512228	0.992	0.971	5.94403e-25	monocyte
Rassf41	2.76759e-29	0.82619	0.687	0.431	6.86861e-25	monocyte
Tnfrsf1a1	5.38371e-29	0.701022	0.718	0.519	1.33613e-24	monocyte
Klf13	1.88437e-28	0.998806	0.714	0.584	4.67662e-24	monocyte
Rap1gap2	3.48543e-28	0.57539	0.274	0.08	8.65014e-24	monocyte
Plcg2	4.00255e-28	0.730646	0.54	0.301	9.93352e-24	monocyte
B2m1	4.04794e-28	0.788268	0.996	0.984	1.00462e-23	monocyte
Arhgap26	5.73672e-28	0.484218	0.262	0.073	1.42374e-23	monocyte
Emp31	1.55198e-27	0.738871	0.948	0.888	3.85171e-23	monocyte
Nfil3	2.01774e-27	0.853265	0.5	0.251	5.00764e-23	monocyte
Il6ra1	2.40172e-27	0.780008	0.575	0.339	5.96059e-23	monocyte
Ptpn6	2.79522e-27	0.804344	0.845	0.727	6.93717e-23	monocyte
Vim1	3.43805e-27	1.05896	0.881	0.769	8.53256e-23	monocyte
Gngt21	3.45979e-27	1.49183	0.754	0.526	8.58651e-23	monocyte
Mrpl33	3.70688e-27	0.765251	0.857	0.827	9.19974e-23	monocyte
Mcl11	3.78999e-27	0.760525	0.881	0.779	9.40599e-23	monocyte
Pirb	4.96273e-27	0.785574	0.69	0.455	1.23165e-22	monocyte
Tgfb11	5.23992e-27	0.833032	0.821	0.738	1.30044e-22	monocyte
Cd53	5.98638e-27	0.675713	0.917	0.784	1.4857e-22	monocyte
Metrnl1	9.09101e-27	0.920812	0.702	0.456	2.25621e-22	monocyte
Diaph1	1.77589e-26	0.84795	0.679	0.515	4.4074e-22	monocyte
Cd300a1	2.6616e-26	0.80024	0.762	0.491	6.60556e-22	monocyte
Myl12b	4.14783e-26	0.646438	0.909	0.857	1.02941e-21	monocyte
Rras	4.64805e-26	1.10492	0.468	0.244	1.15355e-21	monocyte
Gm211881	8.9857e-26	0.695558	0.444	0.212	2.23007e-21	monocyte
Nabp1	1.23136e-25	0.718527	0.492	0.237	3.05599e-21	monocyte
Ccdc12	1.49923e-25	0.668187	0.821	0.793	3.72079e-21	monocyte
Npc21	1.87158e-25	0.729238	0.952	0.896	4.64487e-21	monocyte
Rnf149	2.21345e-25	0.857003	0.718	0.533	5.49333e-21	monocyte
Mpeg11	2.79952e-25	0.589568	0.901	0.538	6.94784e-21	monocyte
Arhgef10l	3.43532e-25	0.660722	0.325	0.122	8.52577e-21	monocyte
Tmsb4x1	3.59282e-25	0.483731	1	0.991	8.91667e-21	monocyte
Thbd	4.30038e-25	0.565324	0.262	0.08	1.06727e-20	monocyte
Sema4d	4.5905e-25	0.847548	0.603	0.391	1.13927e-20	monocyte
Ifi2041	6.14679e-25	0.950674	0.571	0.335	1.52551e-20	monocyte
Snx20	7.42386e-25	0.7073	0.694	0.49	1.84245e-20	monocyte
Cers6	1.37497e-24	0.646975	0.421	0.197	3.41241e-20	monocyte
Laptm51	1.59774e-24	0.62427	0.98	0.833	3.96528e-20	monocyte
Zfp36l2	2.01652e-24	0.791731	0.825	0.763	5.00461e-20	monocyte
Xbp1	2.13475e-24	0.857985	0.687	0.537	5.29803e-20	monocyte
Pira2	2.27666e-24	0.440745	0.306	0.106	5.65022e-20	monocyte
Mob1a	3.75142e-24	0.714858	0.746	0.585	9.31028e-20	monocyte
Psap1	5.55913e-24	0.324911	1	0.861	1.37966e-19	monocyte
Filip1l	6.12664e-24	0.7184	0.5	0.263	1.52051e-19	monocyte
Cyp4f16	8.69478e-24	0.538578	0.313	0.117	2.15787e-19	monocyte
Arhgdib	8.91909e-24	0.398691	0.972	0.877	2.21354e-19	monocyte
Tpm4	1.0593e-23	0.775164	0.746	0.575	2.62896e-19	monocyte
Atp1a11	1.45389e-23	0.989069	0.722	0.606	3.60826e-19	monocyte
Ppp2r5a	2.47643e-23	0.885641	0.599	0.43	6.14599e-19	monocyte
Actb1	2.54806e-23	0.641359	1	1	6.32379e-19	monocyte
Ikbkb	2.74547e-23	0.783662	0.611	0.444	6.8137e-19	monocyte
Bin2	2.8408e-23	0.75879	0.687	0.54	7.0503e-19	monocyte
Actr2	4.43516e-23	0.648773	0.841	0.797	1.10072e-18	monocyte
Csf1r1	5.49092e-23	0.573857	0.837	0.492	1.36274e-18	monocyte
Naaa	1.0404e-22	0.393447	0.456	0.222	2.58205e-18	monocyte
Rac11	2.10481e-22	0.49419	0.933	0.887	5.22373e-18	monocyte
Agpat4	2.78795e-22	0.77238	0.421	0.213	6.91915e-18	monocyte
Ltb4r1	3.0228e-22	0.485047	0.5	0.214	7.50198e-18	monocyte
Havcr2	4.21622e-22	0.639892	0.357	0.154	1.04638e-17	monocyte
Ifi211	5.17119e-22	0.793313	0.365	0.161	1.28339e-17	monocyte
Serp1	7.90634e-22	0.680491	0.821	0.768	1.9622e-17	monocyte
Kdm7a	9.25398e-22	0.876865	0.587	0.42	2.29665e-17	monocyte
Neat11	1.03428e-21	0.734723	0.81	0.679	2.56689e-17	monocyte
Sorl1	2.45941e-21	0.655004	0.508	0.288	6.10376e-17	monocyte
Acer3	2.64094e-21	0.649309	0.556	0.366	6.55429e-17	monocyte
Ctss1	2.67218e-21	0.305041	0.992	0.629	6.63182e-17	monocyte
Hpse	3.03129e-21	0.386043	0.258	0.087	7.52305e-17	monocyte
Prr13	3.0568e-21	0.794453	0.81	0.742	7.58638e-17	monocyte
Il13ra1	3.09167e-21	0.57405	0.357	0.159	7.67291e-17	monocyte
Hopx	8.54581e-21	0.551806	0.27	0.093	2.1209e-16	monocyte
Ostf1	1.05979e-20	0.434084	0.929	0.869	2.63019e-16	monocyte
Hip11	1.27335e-20	0.694594	0.452	0.248	3.1602e-16	monocyte
Psma7	1.60152e-20	0.549493	0.909	0.878	3.97466e-16	monocyte
Samsn1	1.70175e-20	0.85424	0.655	0.47	4.2234e-16	monocyte
Zbp1	2.16067e-20	0.65511	0.369	0.168	5.36236e-16	monocyte
Ywhaz	4.36278e-20	0.730499	0.813	0.81	1.08276e-15	monocyte
Igsf6	4.5731e-20	0.622568	0.69	0.471	1.13495e-15	monocyte
Plek1	9.87667e-20	0.885568	0.738	0.542	2.45119e-15	monocyte
Psmb8	1.22977e-19	0.458728	0.897	0.719	3.05203e-15	monocyte
Sowahc1	2.20492e-19	0.639398	0.448	0.24	5.47218e-15	monocyte
Plaur	2.66738e-19	0.563556	0.508	0.273	6.61991e-15	monocyte
Ifi209	3.33471e-19	0.72462	0.385	0.187	8.27609e-15	monocyte
Rassf5	4.30578e-19	0.763245	0.52	0.325	1.06861e-14	monocyte
Csf2ra1	5.10837e-19	0.653601	0.702	0.527	1.26779e-14	monocyte
Rbms1	5.13913e-19	0.664623	0.71	0.612	1.27543e-14	monocyte
Dazap21	1.04017e-18	0.499834	0.841	0.791	2.5815e-14	monocyte
Elmo2	1.13059e-18	0.545919	0.409	0.218	2.8059e-14	monocyte
Capzb1	1.52589e-18	0.441331	0.925	0.933	3.78696e-14	monocyte
Add3	1.6172e-18	0.831728	0.496	0.321	4.01358e-14	monocyte
Dusp11	1.63032e-18	0.724882	0.825	0.63	4.04612e-14	monocyte
Fis1	2.43421e-18	0.500755	0.877	0.847	6.04123e-14	monocyte
S100a11	2.97198e-18	0.424357	0.881	0.722	7.37586e-14	monocyte
Irf2	5.5088e-18	0.699326	0.687	0.582	1.36718e-13	monocyte
Ier51	6.8039e-18	0.607287	0.825	0.707	1.68859e-13	monocyte
Ldlr	8.4828e-18	0.633658	0.333	0.156	2.10526e-13	monocyte
Mapkapk21	8.58358e-18	0.795192	0.651	0.51	2.13027e-13	monocyte
Camkk2	9.27513e-18	0.799452	0.413	0.243	2.3019e-13	monocyte
Ucp21	1.20315e-17	0.452725	0.968	0.905	2.98599e-13	monocyte
Myh9	1.40874e-17	0.607661	0.79	0.71	3.49621e-13	monocyte
Apbb1ip	1.44819e-17	0.762033	0.746	0.672	3.59413e-13	monocyte
Pilra	3.5179e-17	0.720375	0.508	0.305	8.73073e-13	monocyte
Dok3	4.12824e-17	0.574494	0.524	0.338	1.02455e-12	monocyte
Csf2rb	4.50051e-17	0.688639	0.548	0.366	1.11694e-12	monocyte
Nfkb1	4.63698e-17	0.715461	0.631	0.514	1.15081e-12	monocyte
Itgb7	5.37062e-17	0.34447	0.421	0.195	1.33288e-12	monocyte
Myadm	6.04972e-17	0.616577	0.504	0.32	1.50142e-12	monocyte
Chil3	6.85991e-17	0.62574	0.389	0.175	1.70249e-12	monocyte
Gnb2	7.6273e-17	0.437328	0.94	0.938	1.89294e-12	monocyte
Il10ra1	9.82506e-17	0.576878	0.528	0.325	2.43838e-12	monocyte
Arpc4	1.06035e-16	0.483223	0.893	0.854	2.63158e-12	monocyte
Dock2	1.06414e-16	0.574562	0.675	0.506	2.64098e-12	monocyte
Jarid2	1.10236e-16	0.681907	0.484	0.319	2.73583e-12	monocyte
Irf7	1.33598e-16	0.74427	0.377	0.193	3.31564e-12	monocyte
Cyba1	1.45874e-16	0.431278	1	0.918	3.62031e-12	monocyte
H2-D11	1.58106e-16	0.526558	0.968	0.942	3.92389e-12	monocyte
Gpr132	2.75551e-16	0.474973	0.349	0.165	6.83862e-12	monocyte
Bach11	3.2162e-16	0.723445	0.552	0.405	7.98196e-12	monocyte
Calm11	3.61134e-16	0.499344	0.984	0.982	8.96261e-12	monocyte
Ttc7	3.9297e-16	0.611064	0.452	0.286	9.75273e-12	monocyte
Slc16a3	4.55049e-16	0.601945	0.401	0.217	1.12934e-11	monocyte
Tmem511	7.14613e-16	0.560716	0.448	0.275	1.77353e-11	monocyte
Zfp361	7.22212e-16	0.435382	0.861	0.698	1.79238e-11	monocyte
Ehbp1l1	7.41339e-16	0.644689	0.587	0.447	1.83985e-11	monocyte
Plod3	1.3182e-15	0.554121	0.429	0.267	3.27151e-11	monocyte
Stat3	1.99793e-15	0.730375	0.575	0.446	4.95846e-11	monocyte
Arap11	2.39335e-15	0.547259	0.532	0.36	5.9398e-11	monocyte
Lrp11	2.41231e-15	0.492173	0.694	0.453	5.98686e-11	monocyte
Sgk3	2.52334e-15	0.597477	0.496	0.335	6.26243e-11	monocyte
Myl6	2.86565e-15	0.312614	1	0.989	7.11196e-11	monocyte
I830077J02Rik	3.28352e-15	0.404527	0.306	0.139	8.14905e-11	monocyte
Hcls11	3.44954e-15	0.53328	0.746	0.651	8.56106e-11	monocyte
Pim1	3.46727e-15	0.674925	0.754	0.605	8.60508e-11	monocyte
Ptpre	4.25191e-15	0.718872	0.667	0.566	1.05524e-10	monocyte
Mef2a1	4.31068e-15	0.697101	0.647	0.544	1.06982e-10	monocyte
BC028528	4.58038e-15	0.647355	0.508	0.356	1.13676e-10	monocyte
Tmed5	5.1939e-15	0.64282	0.694	0.626	1.28902e-10	monocyte
Lcp21	6.19806e-15	0.67904	0.607	0.45	1.53823e-10	monocyte
Mia2	6.74011e-15	0.614795	0.643	0.579	1.67276e-10	monocyte
Cx3cr11	6.94934e-15	0.260557	0.671	0.371	1.72469e-10	monocyte
Sh3bgrl1	7.78536e-15	0.571617	0.766	0.675	1.93217e-10	monocyte
Rpl34	8.567e-15	0.262477	0.996	0.995	2.12616e-10	monocyte
Alcam	8.87926e-15	0.545409	0.385	0.209	2.20365e-10	monocyte
Pkm	1.18798e-14	0.44622	0.913	0.85	2.94833e-10	monocyte
Arl5c1	1.30792e-14	0.474228	0.476	0.279	3.24601e-10	monocyte
Rps9	1.35213e-14	0.32395	0.996	0.998	3.35572e-10	monocyte
Zfand51	1.41941e-14	0.600869	0.762	0.694	3.5227e-10	monocyte
Gnai21	3.26526e-14	0.38489	0.964	0.962	8.10372e-10	monocyte
Slfn51	3.49733e-14	0.826325	0.472	0.298	8.67968e-10	monocyte
Tor1aip1	3.55765e-14	0.62251	0.647	0.585	8.82937e-10	monocyte
Ms4a6b1	4.01816e-14	0.568243	0.631	0.442	9.97228e-10	monocyte
Lrrc251	4.55553e-14	0.566162	0.655	0.479	1.13059e-09	monocyte
Tlr131	4.68375e-14	0.557881	0.381	0.216	1.16241e-09	monocyte
Scand1	4.85903e-14	0.453756	0.841	0.839	1.20591e-09	monocyte
Lrrfip1	5.57034e-14	0.652753	0.647	0.523	1.38245e-09	monocyte
Ptprj1	5.75269e-14	0.726335	0.504	0.357	1.4277e-09	monocyte
Myo1f1	7.23243e-14	0.605389	0.659	0.52	1.79494e-09	monocyte
6430548M08Rik	9.21015e-14	0.463602	0.286	0.137	2.28577e-09	monocyte
Cdc42se1	9.23169e-14	0.606192	0.619	0.529	2.29112e-09	monocyte
Pomp	9.67319e-14	0.427975	0.921	0.877	2.40069e-09	monocyte
Naip2	1.06839e-13	0.466325	0.329	0.176	2.65152e-09	monocyte
Ccdc88a	1.1022e-13	0.705512	0.524	0.388	2.73543e-09	monocyte
Tspan14	1.17118e-13	0.494474	0.456	0.293	2.90663e-09	monocyte
Cap11	1.20765e-13	0.491697	0.738	0.634	2.99714e-09	monocyte
Chmp2a	1.28007e-13	0.406751	0.845	0.822	3.17687e-09	monocyte
S100a10	1.2861e-13	0.565184	0.718	0.586	3.19184e-09	monocyte
Gdpd3	1.61237e-13	0.472096	0.27	0.124	4.00157e-09	monocyte
Fam129a	1.69503e-13	0.563525	0.5	0.342	4.20673e-09	monocyte
Ptpro1	1.69829e-13	0.473589	0.317	0.163	4.21481e-09	monocyte
Serf21	1.71843e-13	0.284414	0.992	0.993	4.2648e-09	monocyte
Tmem38b	1.73649e-13	0.54239	0.345	0.195	4.30963e-09	monocyte
Dbnl	2.0606e-13	0.553532	0.663	0.594	5.11401e-09	monocyte
Ptk2b	2.14009e-13	0.642353	0.476	0.331	5.31128e-09	monocyte
Nab1	2.15377e-13	0.506119	0.429	0.276	5.34522e-09	monocyte
Casp1	2.18094e-13	0.536452	0.44	0.282	5.41266e-09	monocyte
Il1b1	2.23326e-13	0.404163	0.567	0.325	5.54251e-09	monocyte
Mgst1	2.57938e-13	0.709728	0.663	0.5	6.40152e-09	monocyte
Sec61g	2.79604e-13	0.406667	0.956	0.927	6.93921e-09	monocyte
Sema4a	2.83902e-13	0.369927	0.385	0.207	7.04587e-09	monocyte
Tspo	3.42106e-13	0.51954	0.861	0.893	8.49039e-09	monocyte
Rpl35a	3.6623e-13	0.262126	1	0.997	9.08909e-09	monocyte
Cbfa2t3	3.831e-13	0.626087	0.44	0.274	9.50778e-09	monocyte
44621	3.93606e-13	0.571294	0.417	0.258	9.76851e-09	monocyte
Ccnd3	3.95754e-13	0.576668	0.659	0.533	9.82181e-09	monocyte
Ssh2	4.11339e-13	0.619024	0.56	0.403	1.02086e-08	monocyte
Arhgap30	4.22753e-13	0.557439	0.679	0.573	1.04919e-08	monocyte
Ifngr21	4.38213e-13	0.581459	0.627	0.519	1.08756e-08	monocyte
Mbp	4.73094e-13	0.649932	0.401	0.254	1.17412e-08	monocyte
Camk2d1	5.72865e-13	0.604014	0.54	0.392	1.42174e-08	monocyte
Bak1	6.08589e-13	0.526755	0.512	0.391	1.5104e-08	monocyte
Cnn2	7.56695e-13	0.486001	0.73	0.58	1.87797e-08	monocyte
Cmpk1	8.37072e-13	0.538041	0.754	0.702	2.07744e-08	monocyte
Abca7	1.02299e-12	0.346317	0.25	0.114	2.53886e-08	monocyte
Eif3f	1.03213e-12	0.438566	0.94	0.93	2.56155e-08	monocyte
Tnfrsf21	1.0428e-12	0.488724	0.377	0.228	2.58802e-08	monocyte
Gsap	1.04561e-12	0.504671	0.321	0.172	2.59499e-08	monocyte
Cd300ld1	1.20468e-12	0.906664	0.413	0.254	2.98978e-08	monocyte
Tkt	1.66992e-12	0.336463	0.897	0.844	4.14441e-08	monocyte
Tmcc1	1.69758e-12	0.650191	0.484	0.344	4.21306e-08	monocyte
Mtpn	1.88287e-12	0.501524	0.726	0.672	4.6729e-08	monocyte
St3gal1	1.96378e-12	0.502485	0.353	0.21	4.87372e-08	monocyte
Arf5	2.12924e-12	0.397071	0.893	0.914	5.28436e-08	monocyte
Brk11	2.51744e-12	0.381685	0.865	0.856	6.24778e-08	monocyte
Csf3r	2.63996e-12	0.365894	0.385	0.229	6.55184e-08	monocyte
Cdkn1a1	3.14215e-12	0.47322	0.571	0.383	7.79818e-08	monocyte
Pip4k2a1	3.17252e-12	0.63977	0.595	0.476	7.87356e-08	monocyte
Btg21	3.23451e-12	0.408184	0.869	0.778	8.02741e-08	monocyte
Pbxip1	3.57541e-12	0.597127	0.437	0.288	8.87344e-08	monocyte
Pilrb1	3.90989e-12	0.353397	0.286	0.14	9.70357e-08	monocyte
Tet2	3.91421e-12	0.470317	0.397	0.247	9.71428e-08	monocyte
Trib1	4.03337e-12	0.601663	0.452	0.292	1.001e-07	monocyte
B4galnt1	4.23665e-12	0.613354	0.552	0.425	1.05145e-07	monocyte
Slc44a2	4.38433e-12	0.624714	0.365	0.222	1.0881e-07	monocyte
Ywhab	4.45873e-12	0.387389	0.849	0.841	1.10657e-07	monocyte
Rasgrp2	4.7279e-12	0.532194	0.452	0.294	1.17337e-07	monocyte
Abi31	5.06233e-12	0.745071	0.504	0.377	1.25637e-07	monocyte
Slk	5.34652e-12	0.524379	0.504	0.393	1.3269e-07	monocyte
Trim30a1	6.24055e-12	0.553119	0.508	0.37	1.54878e-07	monocyte
Atp5l	8.52566e-12	0.399637	0.972	0.967	2.1159e-07	monocyte
Skap21	9.85115e-12	0.425708	0.718	0.617	2.44486e-07	monocyte
Sec61b	1.08344e-11	0.422601	0.897	0.916	2.68888e-07	monocyte
Sap30	1.13726e-11	0.505378	0.524	0.414	2.82245e-07	monocyte
Gm14005	1.20085e-11	0.367114	0.25	0.115	2.98028e-07	monocyte
Lars21	1.27338e-11	0.688442	0.714	0.628	3.16027e-07	monocyte
Junb1	1.32565e-11	0.377365	0.917	0.828	3.29e-07	monocyte
Atp2b11	1.37512e-11	0.487419	0.77	0.706	3.41277e-07	monocyte
Kdm6b	1.38771e-11	0.60038	0.56	0.435	3.44401e-07	monocyte
Lfng	1.53849e-11	0.509549	0.413	0.266	3.81821e-07	monocyte
Thbs1	1.61659e-11	1.44501	0.44	0.294	4.01205e-07	monocyte
Themis21	2.07957e-11	0.552633	0.413	0.271	5.16108e-07	monocyte
Arpc3	2.51504e-11	0.322447	0.952	0.96	6.24183e-07	monocyte
Pla2g71	2.99743e-11	0.606817	0.56	0.381	7.43902e-07	monocyte
Atp6v0b1	3.19532e-11	0.347462	0.909	0.881	7.93015e-07	monocyte
Rab32	4.03894e-11	0.489939	0.48	0.332	1.00238e-06	monocyte
Stk17b	4.20868e-11	0.4217	0.694	0.56	1.04451e-06	monocyte
Akap13	5.92507e-11	0.545579	0.722	0.697	1.47048e-06	monocyte
Lmo4	6.0715e-11	0.450532	0.627	0.494	1.50682e-06	monocyte
Nfkb2	6.89823e-11	0.372182	0.317	0.178	1.712e-06	monocyte
Fos1	7.54764e-11	0.292048	0.901	0.772	1.87317e-06	monocyte
Rhog1	8.05111e-11	0.407808	0.778	0.737	1.99812e-06	monocyte
Akt11	8.70695e-11	0.428136	0.591	0.501	2.16089e-06	monocyte
C1galt1c1	9.07216e-11	0.593941	0.306	0.178	2.25153e-06	monocyte
Lims1	9.5728e-11	0.46888	0.595	0.516	2.37578e-06	monocyte
Cbl	9.64252e-11	0.552975	0.619	0.553	2.39308e-06	monocyte
Psme2	1.00629e-10	0.442612	0.754	0.759	2.49742e-06	monocyte
Notch2	1.00985e-10	0.57398	0.524	0.4	2.50625e-06	monocyte
Plekho21	1.18551e-10	0.550745	0.619	0.493	2.94219e-06	monocyte
Dna2	1.32339e-10	0.443762	0.306	0.179	3.28438e-06	monocyte
Bri3bp	1.59009e-10	0.506878	0.433	0.308	3.94628e-06	monocyte
Dusp31	1.63652e-10	0.473845	0.456	0.32	4.06151e-06	monocyte
Dusp22	1.6757e-10	0.431173	0.333	0.2	4.15876e-06	monocyte
Chmp4b	1.76652e-10	0.461972	0.798	0.81	4.38416e-06	monocyte
Mafb1	1.78472e-10	0.709613	0.619	0.423	4.42931e-06	monocyte
Pygl	1.80886e-10	0.416316	0.421	0.272	4.48923e-06	monocyte
Eif1	1.87356e-10	0.271742	0.992	0.995	4.64981e-06	monocyte
Nrros1	1.94217e-10	0.489235	0.651	0.548	4.82008e-06	monocyte
Ctsc1	2.08334e-10	0.317016	0.829	0.644	5.17044e-06	monocyte
Stap1	2.14139e-10	0.946983	0.448	0.313	5.31451e-06	monocyte
Cmtm7	2.20279e-10	0.407586	0.746	0.69	5.46689e-06	monocyte
Adap1	2.40738e-10	0.447423	0.298	0.174	5.97464e-06	monocyte
Gm424181	2.58769e-10	0.729982	0.885	0.891	6.42214e-06	monocyte
Tlr21	2.58907e-10	0.566136	0.452	0.304	6.42555e-06	monocyte
Sppl2a1	2.95542e-10	0.559875	0.579	0.509	7.33475e-06	monocyte
Dbi1	3.11947e-10	0.468062	0.829	0.81	7.7419e-06	monocyte
Cd300c21	3.13989e-10	0.321053	0.794	0.522	7.79258e-06	monocyte
Sh3bgrl3	3.1462e-10	0.309511	1	0.957	7.80825e-06	monocyte
Gmfg	3.18618e-10	0.310249	0.861	0.737	7.90745e-06	monocyte
Xdh	3.45301e-10	0.406216	0.333	0.202	8.56969e-06	monocyte
Fam111a	3.84414e-10	0.522952	0.599	0.524	9.54039e-06	monocyte
B4galt5	4.42042e-10	0.495804	0.329	0.199	1.09706e-05	monocyte
Mycbp2	6.10377e-10	0.514202	0.639	0.594	1.51483e-05	monocyte
Ankrd44	7.39567e-10	0.526105	0.512	0.393	1.83546e-05	monocyte
Abracl	7.65992e-10	0.334517	0.825	0.819	1.90104e-05	monocyte
Pfn1	1.04405e-09	0.264292	1	0.996	2.59112e-05	monocyte
Stk38	1.31301e-09	0.624559	0.512	0.416	3.25863e-05	monocyte
H2afj	1.31878e-09	0.379579	0.845	0.868	3.27296e-05	monocyte
Cdc42ep3	1.40054e-09	0.537421	0.405	0.278	3.47587e-05	monocyte
Psme1	1.45916e-09	0.286899	0.845	0.854	3.62135e-05	monocyte
Ccdc501	1.49345e-09	0.49105	0.599	0.511	3.70644e-05	monocyte
Bcl6	1.57529e-09	0.419918	0.254	0.136	3.90957e-05	monocyte
Rbpms	1.61089e-09	0.520697	0.405	0.271	3.99791e-05	monocyte
Rel	1.93078e-09	0.714567	0.544	0.435	4.79181e-05	monocyte
Pilrb2	1.95796e-09	0.374008	0.357	0.218	4.85927e-05	monocyte
Capg1	2.07109e-09	0.421425	0.643	0.495	5.14003e-05	monocyte
Sirpa1	2.10803e-09	0.335254	0.742	0.537	5.23172e-05	monocyte
Cd300lb1	2.12071e-09	0.387729	0.302	0.175	5.26318e-05	monocyte
Apobr	2.59744e-09	0.3979	0.345	0.214	6.44633e-05	monocyte
Sla	2.64287e-09	0.553352	0.512	0.415	6.55908e-05	monocyte
Stat6	2.728e-09	0.431943	0.468	0.364	6.77036e-05	monocyte
Slc11a11	3.07949e-09	0.373605	0.579	0.402	7.64268e-05	monocyte
Milr1	3.30535e-09	0.462183	0.488	0.37	8.20323e-05	monocyte
Coro1b1	3.69739e-09	0.351058	0.73	0.657	9.17619e-05	monocyte
Capn2	4.23134e-09	0.382653	0.353	0.227	0.000105013	monocyte
Hspa8	4.98194e-09	0.288341	0.996	0.988	0.000123642	monocyte
Psmb10	5.00925e-09	0.426363	0.69	0.653	0.00012432	monocyte
Vsir1	5.38589e-09	0.410197	0.694	0.595	0.000133667	monocyte
Birc3	5.5142e-09	0.398624	0.393	0.265	0.000136851	monocyte
Picalm1	5.9531e-09	0.456493	0.726	0.689	0.000147744	monocyte
Fam96a	6.19971e-09	0.44394	0.702	0.68	0.000153864	monocyte
Rasa3	6.20264e-09	0.453175	0.421	0.312	0.000153937	monocyte
Myd88	6.24723e-09	0.452932	0.409	0.301	0.000155044	monocyte
Eps8	6.56871e-09	0.429218	0.325	0.2	0.000163022	monocyte
Tpt11	9.33446e-09	0.256685	0.996	0.997	0.000231663	monocyte
Epsti1	9.60268e-09	0.413653	0.575	0.444	0.000238319	monocyte
Fam105a1	9.7642e-09	0.41664	0.627	0.526	0.000242328	monocyte
Fam117b	1.07375e-08	0.414652	0.369	0.259	0.000266482	monocyte
Pik3cd	1.30273e-08	0.434036	0.476	0.366	0.000323312	monocyte
Uvrag	1.39097e-08	0.437298	0.448	0.349	0.00034521	monocyte
Fes	1.44051e-08	0.410518	0.528	0.432	0.000357506	monocyte
Pmaip1	1.6269e-08	0.653097	0.377	0.257	0.000403764	monocyte
Apobec11	1.79744e-08	0.37739	0.54	0.393	0.000446089	monocyte
Stx71	2.07199e-08	0.396361	0.615	0.56	0.000514227	monocyte
Sbno2	2.15392e-08	0.428407	0.413	0.301	0.00053456	monocyte
Soat11	2.3928e-08	0.336328	0.623	0.524	0.000593845	monocyte
Atf31	2.40186e-08	0.307171	0.655	0.472	0.000596095	monocyte
Limd1	2.5017e-08	0.500072	0.444	0.351	0.000620872	monocyte
Stat1	2.54383e-08	0.527873	0.5	0.4	0.000631328	monocyte
Map7d11	2.90267e-08	0.472772	0.472	0.379	0.000720386	monocyte
Rnpep1	3.02197e-08	0.44276	0.595	0.548	0.000749993	monocyte
Lnpep	3.05417e-08	0.495435	0.548	0.481	0.000757984	monocyte
Parp141	3.25817e-08	0.461604	0.413	0.287	0.000808613	monocyte
5031439G07Rik1	3.26871e-08	0.417716	0.472	0.363	0.000811229	monocyte
AB1246111	4.00705e-08	0.418017	0.643	0.527	0.00099447	monocyte
Ly861	4.54449e-08	0.352839	0.758	0.549	0.00112785	monocyte
Foxn2	4.64206e-08	0.370201	0.381	0.275	0.00115207	monocyte
Gm63771	4.99556e-08	0.41122	0.313	0.191	0.0012398	monocyte
Eif4g3	5.25504e-08	0.481516	0.54	0.469	0.0013042	monocyte
Pitpnm1	5.27017e-08	0.310459	0.258	0.148	0.00130795	monocyte
Hps3	5.48371e-08	0.383317	0.365	0.253	0.00136095	monocyte
Diaph2	5.93617e-08	0.447096	0.361	0.258	0.00147324	monocyte
Ccdc88c	6.458e-08	0.494193	0.258	0.153	0.00160275	monocyte
Ube2d3	6.48635e-08	0.325408	0.905	0.924	0.00160978	monocyte
Hes1	7.04709e-08	0.610674	0.369	0.25	0.00174895	monocyte
Tmbim6	7.14403e-08	0.287376	0.909	0.92	0.001773	monocyte
Ptbp3	7.44714e-08	0.425527	0.77	0.772	0.00184823	monocyte
Uqcrh	7.49452e-08	0.295105	0.929	0.949	0.00185999	monocyte
Gpcpd1	7.63254e-08	0.606499	0.452	0.36	0.00189424	monocyte
Dusp61	7.87003e-08	0.557002	0.44	0.329	0.00195318	monocyte
Fosl2	8.55463e-08	0.410615	0.472	0.356	0.00212309	monocyte
Itch	8.91124e-08	0.513421	0.512	0.442	0.00221159	monocyte
Rgs21	9.02024e-08	0.471091	0.762	0.684	0.00223864	monocyte
Wipf1	9.3589e-08	0.435567	0.484	0.4	0.00232269	monocyte
Prkx	9.88018e-08	0.374527	0.278	0.172	0.00245206	monocyte
Sp100	1.11137e-07	0.411617	0.52	0.415	0.0027582	monocyte
Degs1	1.19291e-07	0.507691	0.583	0.55	0.00296055	monocyte
Socs31	1.21553e-07	0.433958	0.472	0.327	0.0030167	monocyte
Klf3	1.23641e-07	0.521612	0.528	0.466	0.00306851	monocyte
Malt1	1.28594e-07	0.408737	0.345	0.226	0.00319145	monocyte
Tep11	1.34523e-07	0.428044	0.468	0.355	0.0033386	monocyte
Abi11	1.35215e-07	0.447143	0.603	0.575	0.00335576	monocyte
Edem1	1.35772e-07	0.403515	0.492	0.403	0.00336959	monocyte
Tm6sf11	1.37766e-07	0.417425	0.623	0.578	0.00341908	monocyte
Oasl2	1.54198e-07	0.463711	0.258	0.152	0.00382688	monocyte
Arhgdia1	1.55107e-07	0.282884	0.853	0.856	0.00384945	monocyte
Cyth41	1.55286e-07	0.322539	0.714	0.616	0.00385389	monocyte
Syk1	1.60816e-07	0.454422	0.56	0.463	0.00399114	monocyte
Wdr261	1.73808e-07	0.39719	0.635	0.608	0.00431356	monocyte
Ifi2071	1.75172e-07	0.50396	0.524	0.398	0.00434742	monocyte
Lamtor4	1.93343e-07	0.416848	0.782	0.799	0.00479837	monocyte
Tgm21	2.02571e-07	0.91521	0.421	0.324	0.0050274	monocyte
Susd31	2.12555e-07	0.466827	0.405	0.311	0.00527519	monocyte
Nedd9	2.46077e-07	0.425295	0.365	0.257	0.00610714	monocyte
Ndufa6	2.93884e-07	0.353502	0.869	0.875	0.00729361	monocyte
BC0055371	3.23561e-07	0.463156	0.647	0.645	0.00803014	monocyte
Lamp21	3.34772e-07	0.346086	0.782	0.701	0.00830836	monocyte
Stk40	3.4321e-07	0.373254	0.29	0.187	0.00851779	monocyte
Syf2	3.76248e-07	0.334213	0.687	0.697	0.00933772	monocyte
Ptp4a21	3.82284e-07	0.447062	0.782	0.805	0.00948752	monocyte
Cast	4.01783e-07	0.43723	0.536	0.487	0.00997144	monocyte
Tapbp	4.45073e-07	0.432056	0.631	0.603	0.0110458	monocyte
Cmip	4.99927e-07	0.412237	0.401	0.32	0.0124072	monocyte
Spn	5.29897e-07	0.984648	0.317	0.229	0.013151	monocyte
Zfp7101	5.52358e-07	0.443366	0.369	0.279	0.0137084	monocyte
Snrpb	5.91525e-07	0.253149	0.885	0.86	0.0146805	monocyte
Arl4c1	6.53692e-07	0.433607	0.544	0.446	0.0162233	monocyte
D1Ertd622e	6.76492e-07	0.421266	0.433	0.359	0.0167892	monocyte
Lcp11	8.10004e-07	0.500169	0.885	0.833	0.0201027	monocyte
Evl1	8.15429e-07	0.325211	0.607	0.509	0.0202373	monocyte
Evi2a1	9.47982e-07	0.315884	0.619	0.515	0.023527	monocyte
Traf1	1.0007e-06	0.568205	0.302	0.191	0.0248355	monocyte
44813	1.05615e-06	0.430891	0.512	0.449	0.0262115	monocyte
Hif1a	1.06645e-06	0.54279	0.484	0.428	0.0264672	monocyte
Ggh1	1.10669e-06	0.383386	0.492	0.418	0.0274659	monocyte
9930111J21Rik2	1.1353e-06	0.451813	0.393	0.297	0.0281759	monocyte
Kpna4	1.14313e-06	0.484363	0.52	0.482	0.0283703	monocyte
Cxcr41	1.32603e-06	0.619227	0.476	0.389	0.0329094	monocyte
Bhlhe40	1.36561e-06	0.427597	0.373	0.259	0.0338918	monocyte
Grk21	1.41056e-06	0.468706	0.607	0.59	0.0350074	monocyte
Gch1	1.54966e-06	0.368331	0.258	0.161	0.0384594	monocyte
Pabpc1	1.633e-06	0.252751	0.94	0.928	0.0405278	monocyte
Rnf1301	1.7337e-06	0.272667	0.722	0.678	0.043027	monocyte
Ralb1	1.75363e-06	0.356709	0.492	0.418	0.0435216	monocyte
H2-K11	1.84749e-06	0.299773	0.865	0.826	0.0458511	monocyte
Wdr1	1.96915e-06	0.379424	0.726	0.71	0.0488704	monocyte
Tap1	1.99432e-06	0.382821	0.421	0.325	0.0494951	monocyte
Ogfrl1	2.19269e-06	0.464494	0.488	0.426	0.0544182	monocyte
Unc119	2.31456e-06	0.444365	0.54	0.494	0.0574428	monocyte
Ppfia41	2.34474e-06	0.255998	0.381	0.265	0.0581917	monocyte
Cd47	2.41974e-06	0.330977	0.841	0.875	0.0600531	monocyte
Nin	2.49863e-06	0.485609	0.381	0.3	0.0620109	monocyte
Atp1b3	2.58828e-06	0.331874	0.663	0.635	0.064236	monocyte
Nsa2	2.67983e-06	0.344949	0.817	0.843	0.0665081	monocyte
Pdlim5	2.8772e-06	0.317628	0.31	0.213	0.0714064	monocyte
Scp2	2.9663e-06	0.279369	0.821	0.839	0.0736175	monocyte
Celf2	3.08425e-06	0.366153	0.734	0.69	0.0765448	monocyte
Macf1	3.10222e-06	0.518848	0.595	0.573	0.0769909	monocyte
Ms4a6d1	3.48313e-06	0.554227	0.504	0.388	0.0864442	monocyte
Cebpd	3.50215e-06	0.428375	0.464	0.363	0.0869164	monocyte
Fam107b	4.00493e-06	0.347659	0.46	0.364	0.0993943	monocyte
Dock10	4.14116e-06	0.323139	0.516	0.437	0.102775	monocyte
Zbtb7b	4.19765e-06	0.322725	0.294	0.201	0.104177	monocyte
Scarb1	4.33051e-06	0.396031	0.397	0.333	0.107475	monocyte
Lman2	4.3565e-06	0.30496	0.683	0.683	0.10812	monocyte
Rpl36al	4.5682e-06	0.274805	0.889	0.878	0.113373	monocyte
Atp6v1e11	4.73533e-06	0.284826	0.798	0.782	0.117521	monocyte
Atp8b4	4.83014e-06	0.262881	0.27	0.174	0.119874	monocyte
Hgsnat	5.14934e-06	0.352026	0.27	0.181	0.127796	monocyte
Rab311	5.22619e-06	0.38838	0.337	0.25	0.129703	monocyte
Dr1	5.23099e-06	0.399651	0.389	0.325	0.129823	monocyte
Clec4d	5.46836e-06	0.355922	0.258	0.159	0.135714	monocyte
Eno1	5.72956e-06	0.357118	0.774	0.755	0.142196	monocyte
Ppp2r5c	5.78796e-06	0.436965	0.528	0.508	0.143645	monocyte
Cd3021	6.63097e-06	0.392418	0.508	0.408	0.164567	monocyte
Tpm3	6.7317e-06	0.270315	0.893	0.91	0.167067	monocyte
Smdt1	7.17243e-06	0.277239	0.825	0.869	0.178005	monocyte
Irf9	7.17708e-06	0.311163	0.369	0.285	0.178121	monocyte
Akna	8.43279e-06	0.32996	0.345	0.257	0.209285	monocyte
Lyl1	8.67025e-06	0.418992	0.488	0.438	0.215178	monocyte
Msr11	8.94676e-06	0.398067	0.333	0.238	0.222041	monocyte
Ptpn181	9.61435e-06	0.261836	0.885	0.795	0.238609	monocyte
Rab8a	9.615e-06	0.333795	0.603	0.6	0.238625	monocyte
Pak2	1.17727e-05	0.325021	0.683	0.725	0.292175	monocyte
Gsdmd	1.1801e-05	0.370861	0.405	0.332	0.292877	monocyte
Xiap	1.2175e-05	0.398629	0.476	0.425	0.30216	monocyte
Ubl31	1.25108e-05	0.316504	0.671	0.634	0.310494	monocyte
Capza1	1.31308e-05	0.320955	0.671	0.694	0.325881	monocyte
Slc12a6	1.37582e-05	0.324538	0.377	0.293	0.34145	monocyte
Map2k1	1.42677e-05	0.406357	0.437	0.385	0.354095	monocyte
Gnb1	1.64817e-05	0.30853	0.738	0.772	0.409044	monocyte
Cd2ap	1.71908e-05	0.390987	0.468	0.405	0.426642	monocyte
Dusp5	1.74136e-05	0.465829	0.325	0.233	0.43217	monocyte
Gpsm3	1.76375e-05	0.273659	0.77	0.709	0.437728	monocyte
Asap1	1.79926e-05	0.495804	0.504	0.483	0.446539	monocyte
Snx10	1.81499e-05	0.331284	0.44	0.366	0.450445	monocyte
Plekhm3	1.88263e-05	0.394356	0.286	0.203	0.467232	monocyte
Grb21	1.92564e-05	0.334255	0.722	0.714	0.477905	monocyte
Pten	1.94173e-05	0.398879	0.524	0.495	0.4819	monocyte
Ube2f	1.97258e-05	0.331072	0.512	0.47	0.489555	monocyte
Coq10b	2.0157e-05	0.299251	0.508	0.444	0.500256	monocyte
N4bp1	2.03407e-05	0.427435	0.405	0.338	0.504816	monocyte
Wsb1	2.05793e-05	0.397602	0.512	0.469	0.510738	monocyte
Csgalnact2	2.11553e-05	0.336425	0.274	0.194	0.525032	monocyte
S100a13	2.27474e-05	0.266176	0.694	0.682	0.564546	monocyte
Pold41	2.28914e-05	0.436869	0.595	0.581	0.568119	monocyte
Sh2b3	2.31686e-05	0.372107	0.361	0.299	0.574998	monocyte
Stk24	2.3171e-05	0.430004	0.532	0.532	0.575058	monocyte
Map3k11	2.35189e-05	0.312043	0.313	0.233	0.583692	monocyte
Pgd	2.45041e-05	0.324966	0.655	0.643	0.608142	monocyte
Usp25	2.47268e-05	0.349045	0.44	0.39	0.61367	monocyte
Hfe1	2.51839e-05	0.578589	0.448	0.377	0.625013	monocyte
St3gal4	2.60243e-05	0.367093	0.353	0.282	0.645871	monocyte
Syngr2	2.60769e-05	0.352024	0.667	0.684	0.647176	monocyte
Rin3	2.84416e-05	0.335364	0.361	0.28	0.705863	monocyte
Efhd21	2.93768e-05	0.324666	0.79	0.795	0.729073	monocyte
Cd481	3.07898e-05	0.283023	0.698	0.579	0.764141	monocyte
Ythdf3	3.2118e-05	0.413588	0.369	0.306	0.797105	monocyte
Pfkp	3.22157e-05	0.279212	0.306	0.219	0.79953	monocyte
Hacd41	3.33412e-05	0.350601	0.496	0.388	0.827462	monocyte
Glipr1	3.61767e-05	0.379918	0.504	0.43	0.897834	monocyte
Vamp4	3.80273e-05	0.381509	0.448	0.4	0.943761	monocyte
Pycard1	3.95177e-05	0.334273	0.702	0.744	0.980749	monocyte
Etv6	4.06287e-05	0.439206	0.329	0.262	1	monocyte
Elf4	4.23946e-05	0.370283	0.31	0.235	1	monocyte
Dock11	4.34888e-05	0.323026	0.329	0.258	1	monocyte
Magt1	4.64146e-05	0.397888	0.528	0.504	1	monocyte
Plekho11	5.12826e-05	0.329948	0.563	0.474	1	monocyte
Tab2	5.57203e-05	0.384321	0.528	0.501	1	monocyte
Map4k4	6.42167e-05	0.39976	0.492	0.438	1	monocyte
Rnh11	6.93845e-05	0.385902	0.671	0.696	1	monocyte
App1	7.05188e-05	0.251108	0.651	0.571	1	monocyte
Ccdc88b	7.07443e-05	0.337327	0.282	0.206	1	monocyte
Polb	7.60091e-05	0.334081	0.385	0.335	1	monocyte
Acot9	7.76804e-05	0.358482	0.369	0.313	1	monocyte
Ddhd1	7.91027e-05	0.303371	0.274	0.195	1	monocyte
Gsto1	8.02724e-05	0.365356	0.556	0.519	1	monocyte
Batf31	8.21772e-05	0.362882	0.325	0.245	1	monocyte
Ppm1h	8.3805e-05	0.308295	0.317	0.241	1	monocyte
Mvp1	8.63171e-05	0.363377	0.433	0.377	1	monocyte
Ptp4a1	8.94091e-05	0.422641	0.563	0.556	1	monocyte
Pag1	9.0385e-05	0.390133	0.258	0.181	1	monocyte
Cept1	9.31003e-05	0.410093	0.389	0.338	1	monocyte
Neurl31	9.41522e-05	0.262466	0.54	0.464	1	monocyte
Aldh3b1	0.00012742	0.324093	0.369	0.305	1	monocyte
Abcd1	0.000132113	0.315488	0.313	0.25	1	monocyte
Klf10	0.000141783	0.355809	0.282	0.209	1	monocyte
Inpp5d1	0.000144215	0.321292	0.556	0.522	1	monocyte
Rnf2131	0.000145051	0.405857	0.397	0.342	1	monocyte
Cib1	0.000149488	0.331274	0.512	0.503	1	monocyte
Hnrnph2	0.000152854	0.329247	0.524	0.516	1	monocyte
Plec	0.000156386	0.332358	0.341	0.27	1	monocyte
Cdkn2d	0.000159944	0.263624	0.421	0.338	1	monocyte
Eif4ebp1	0.000161975	0.287105	0.599	0.588	1	monocyte
Herc4	0.000164783	0.342391	0.341	0.284	1	monocyte
D17Wsu92e	0.0001692	0.338229	0.409	0.365	1	monocyte
Ppp1r15b	0.000172416	0.272938	0.365	0.306	1	monocyte
Phf11b	0.000178032	0.35975	0.333	0.26	1	monocyte
Synj1	0.000190685	0.386567	0.389	0.342	1	monocyte
Gm26740	0.000190866	0.273145	0.329	0.245	1	monocyte
Adam171	0.000199153	0.377811	0.433	0.384	1	monocyte
Ube2q1	0.000232122	0.315452	0.492	0.474	1	monocyte
Arhgap45	0.000254934	0.314793	0.575	0.57	1	monocyte
Ncoa31	0.00025658	0.321819	0.456	0.404	1	monocyte
Zcchc6	0.000258899	0.255405	0.599	0.595	1	monocyte
Tmem167	0.000259146	0.267684	0.675	0.7	1	monocyte
Mtus1	0.000269906	0.318506	0.294	0.224	1	monocyte
Ifi35	0.000304321	0.30883	0.413	0.36	1	monocyte
Zbtb7a	0.00030745	0.378423	0.528	0.54	1	monocyte
Ddx17	0.000322321	0.317843	0.587	0.584	1	monocyte
Nfe2l21	0.000328632	0.316578	0.714	0.741	1	monocyte
Adrb2	0.000331678	0.311729	0.278	0.203	1	monocyte
Ppp1r18	0.00034227	0.261125	0.615	0.59	1	monocyte
Vmp11	0.000349155	0.30596	0.607	0.635	1	monocyte
Lair11	0.000349435	0.44068	0.464	0.409	1	monocyte
Foxn3	0.000384686	0.425327	0.48	0.472	1	monocyte
Tacc1	0.000392265	0.292789	0.583	0.61	1	monocyte
Ndel1	0.000434807	0.368766	0.444	0.421	1	monocyte
Tfeb	0.000449124	0.356982	0.298	0.237	1	monocyte
Vps26a	0.000455191	0.326398	0.476	0.462	1	monocyte
Arhgap15	0.000490417	0.351286	0.448	0.4	1	monocyte
Pgk1	0.000500624	0.287251	0.706	0.703	1	monocyte
Klf21	0.000518523	0.425771	0.647	0.594	1	monocyte
Adipor2	0.000519314	0.334385	0.381	0.343	1	monocyte
Fam32a	0.00053113	0.32339	0.603	0.615	1	monocyte
Cisd2	0.00072209	0.313791	0.532	0.552	1	monocyte
Lilrb4a1	0.000726517	0.290776	0.286	0.217	1	monocyte
Clec2d1	0.000728012	0.288483	0.504	0.441	1	monocyte
Selenot	0.000730709	0.307393	0.544	0.568	1	monocyte
Tm9sf3	0.000743582	0.292013	0.651	0.682	1	monocyte
Arhgef1	0.000796083	0.446463	0.524	0.538	1	monocyte
Gmip	0.000845014	0.309794	0.357	0.303	1	monocyte
Pnp	0.000966721	0.446972	0.603	0.649	1	monocyte
Mrpl52	0.000987397	0.288108	0.754	0.777	1	monocyte
Spop	0.000987975	0.319844	0.532	0.545	1	monocyte
Pde4b	0.00101818	0.297581	0.345	0.279	1	monocyte
Ppp1r9b1	0.00102165	0.325107	0.44	0.411	1	monocyte
Tle3	0.00106912	0.276378	0.286	0.224	1	monocyte
Nkiras2	0.00110124	0.272768	0.317	0.268	1	monocyte
Nuak2	0.00111882	0.274215	0.258	0.197	1	monocyte
Map3k1	0.00114943	0.3137	0.417	0.386	1	monocyte
Smc6	0.00117663	0.269651	0.381	0.565	1	monocyte
Snx181	0.00121982	0.397684	0.46	0.437	1	monocyte
Stag2	0.00124962	0.356172	0.496	0.502	1	monocyte
Csk	0.00125336	0.31304	0.587	0.623	1	monocyte
Dhx38	0.00130102	0.310869	0.302	0.256	1	monocyte
Pxn	0.00134923	0.2735	0.389	0.347	1	monocyte
Hk2	0.00139355	0.284343	0.409	0.358	1	monocyte
Psmd8	0.00139996	0.259959	0.694	0.748	1	monocyte
Xaf1	0.00146341	0.256865	0.278	0.213	1	monocyte
Nsf	0.00158099	0.347296	0.361	0.332	1	monocyte
Nmi	0.00175487	0.27422	0.333	0.287	1	monocyte
Ikzf1	0.00177942	0.429395	0.492	0.51	1	monocyte
Itgb11	0.00188661	0.349316	0.702	0.726	1	monocyte
Tlr71	0.00190385	0.296454	0.306	0.247	1	monocyte
Spag9	0.00226046	0.263706	0.528	0.505	1	monocyte
Sik1	0.00231028	0.272347	0.282	0.225	1	monocyte
Itgav1	0.00235305	0.264649	0.357	0.303	1	monocyte
Aprt	0.00242537	0.50383	0.738	0.763	1	monocyte
Tifa	0.00269131	0.346554	0.393	0.373	1	monocyte
Taf10	0.00269735	0.259028	0.726	0.742	1	monocyte
Ssr3	0.00272302	0.292892	0.591	0.628	1	monocyte
Fem1c	0.00275764	0.295657	0.345	0.305	1	monocyte
Arf4	0.00294856	0.257455	0.675	0.742	1	monocyte
Srsf91	0.00301079	0.25236	0.611	0.662	1	monocyte
Ccr1	0.00316464	0.561113	0.345	0.296	1	monocyte
Atf6	0.00322783	0.297754	0.325	0.288	1	monocyte
Sgms1	0.00349176	0.272149	0.278	0.231	1	monocyte
Lyst	0.00357844	0.261405	0.306	0.25	1	monocyte
Mkrn1	0.00365298	0.256017	0.595	0.614	1	monocyte
Fam46a1	0.00373503	0.309128	0.456	0.425	1	monocyte
Card19	0.00377832	0.375715	0.52	0.517	1	monocyte
Vps13c	0.00378908	0.353714	0.29	0.252	1	monocyte
Rala	0.00390486	0.3055	0.496	0.498	1	monocyte
Trappc1	0.00404595	0.316624	0.504	0.518	1	monocyte
Vasp	0.00406627	0.278954	0.683	0.724	1	monocyte
Tnrc18	0.00409356	0.273524	0.341	0.296	1	monocyte
Far1	0.0045232	0.302128	0.425	0.42	1	monocyte
Cnih4	0.00506984	0.303006	0.56	0.592	1	monocyte
Lrrc8d	0.00537847	0.319186	0.266	0.222	1	monocyte
Svil	0.00566853	0.381867	0.353	0.328	1	monocyte
Mfsd14b	0.00610549	0.293196	0.365	0.339	1	monocyte
Bmpr2	0.00655274	0.319685	0.29	0.25	1	monocyte
Zmiz11	0.00657022	0.397102	0.492	0.503	1	monocyte
Orai1	0.00667194	0.277083	0.452	0.448	1	monocyte
Ezr	0.00684826	0.351616	0.468	0.473	1	monocyte
Hpcal11	0.00685635	0.269773	0.563	0.532	1	monocyte
Osm	0.00699858	0.510069	0.306	0.248	1	monocyte
Dnm2	0.00699982	0.316931	0.488	0.498	1	monocyte
Rassf1	0.00720105	0.292195	0.365	0.343	1	monocyte
Ogfr	0.00727437	0.258057	0.417	0.416	1	monocyte
Cep170	0.00750749	0.285201	0.333	0.301	1	monocyte
Psen1	0.00803276	0.269386	0.321	0.295	1	monocyte
Slc15a4	0.00815847	0.390849	0.317	0.291	1	monocyte
Nufip2	0.00821964	0.289991	0.381	0.363	1	monocyte
Camk1d1	0.00824611	0.266503	0.345	0.302	1	monocyte
Mtdh	0.00890313	0.254274	0.738	0.765	1	monocyte
Epn11	0.00912691	0.270088	0.591	0.622	1	monocyte
Zc3hav1	0.00929742	0.345714	0.421	0.429	1	monocyte
Fndc3a1	0.00953435	0.254723	0.421	0.407	1	monocyte
Tmem234	0.00965042	0.262036	0.722	0.781	1	monocyte
Prcp1	0.00967769	0.292524	0.528	0.543	1	monocyte
Stom	0.00977099	0.343009	0.341	0.324	1	monocyte
Flt3	0	1.0081	0.623	0.027	0	dendritic
H2-Oa	1.23697e-306	1.64883	0.778	0.054	3.0699e-302	dendritic
Xcr1	1.48371e-301	1.44955	0.406	0.004	3.68227e-297	dendritic
Dpp4	2.09152e-269	0.933751	0.669	0.042	5.19073e-265	dendritic
Jaml	1.00399e-263	1.29943	0.745	0.058	2.49169e-259	dendritic
H2-Ob	2.71108e-261	1.0555	0.665	0.044	6.72836e-257	dendritic
Clec9a	2.81222e-258	1.08047	0.435	0.011	6.97936e-254	dendritic
44807	5.86608e-234	0.672527	0.331	0.004	1.45584e-229	dendritic
H2-DMb2	4.2021e-233	1.48868	0.699	0.062	1.04288e-228	dendritic
Kmo	1.17785e-231	0.738267	0.515	0.025	2.9232e-227	dendritic
Cd209a	1.38108e-213	2.30823	0.435	0.018	3.42756e-209	dendritic
Btla	2.41073e-203	0.746924	0.444	0.021	5.98294e-199	dendritic
Ifi205	2.38098e-198	1.31659	0.431	0.021	5.90912e-194	dendritic
Olfm1	5.84631e-194	1.43032	0.745	0.1	1.45094e-189	dendritic
Hepacam2	8.95395e-177	0.494954	0.322	0.01	2.22219e-172	dendritic
Ryr1	9.44233e-176	0.723963	0.569	0.054	2.3434e-171	dendritic
Ffar4	5.42364e-175	0.370988	0.272	0.005	1.34604e-170	dendritic
Snx22	3.55467e-172	0.484174	0.285	0.007	8.82198e-168	dendritic
A530099J19Rik	5.30798e-161	0.403947	0.259	0.005	1.31733e-156	dendritic
Rnase61	1.32062e-154	1.44509	0.828	0.167	3.27751e-150	dendritic
Cbfa2t31	4.14134e-154	1.66072	0.916	0.245	1.0278e-149	dendritic
Napsa1	2.84282e-153	2.09604	0.979	0.285	7.0553e-149	dendritic
Qpct	4.26562e-151	0.86836	0.464	0.04	1.05864e-146	dendritic
Itgae	1.59159e-149	0.671497	0.264	0.007	3.95002e-145	dendritic
Siglecg	3.68975e-147	0.617278	0.448	0.036	9.15722e-143	dendritic
Itgb71	2.03694e-146	1.30642	0.845	0.169	5.05529e-142	dendritic
Phf11a	1.32008e-144	0.789057	0.506	0.052	3.27618e-140	dendritic
Zfp366	5.251e-140	0.300682	0.255	0.008	1.30319e-135	dendritic
Gcsam	4.27761e-138	0.440667	0.264	0.009	1.06162e-133	dendritic
Lsp11	4.25094e-132	2.21371	0.996	0.574	1.055e-127	dendritic
Plbd11	9.34362e-131	2.24514	0.937	0.361	2.3189e-126	dendritic
Wdfy4	2.04528e-127	1.79919	0.812	0.231	5.07597e-123	dendritic
Ciita	1.3242e-122	1.34812	0.812	0.2	3.28639e-118	dendritic
Ap1s3	2.03601e-122	0.490886	0.423	0.042	5.05296e-118	dendritic
H2-Ab11	2.6058e-121	2.30259	0.996	0.46	6.46707e-117	dendritic
Gm2a1	1.25511e-119	2.25276	0.975	0.605	3.11494e-115	dendritic
Klrd1	7.25125e-118	1.10752	0.569	0.079	1.79962e-113	dendritic
Klrk1	2.71131e-117	0.593873	0.548	0.071	6.72893e-113	dendritic
Cst31	7.42972e-116	3.11213	1	0.933	1.84391e-111	dendritic
Upb1	2.20346e-114	0.517736	0.297	0.018	5.46855e-110	dendritic
Fgfr1	1.025e-110	0.636872	0.431	0.051	2.54385e-106	dendritic
Cd741	7.01967e-109	2.10033	1	0.521	1.74214e-104	dendritic
H2-Eb11	1.18954e-107	2.09504	0.979	0.419	2.9522e-103	dendritic
H2-Aa1	2.19962e-106	2.0036	0.987	0.432	5.45901e-102	dendritic
Crip11	3.77851e-106	2.09745	0.996	0.699	9.37752e-102	dendritic
Naaa1	7.08972e-106	2.59741	0.732	0.206	1.75953e-101	dendritic
Tnip3	1.17222e-103	2.06887	0.552	0.099	2.90923e-99	dendritic
P2ry10	1.59379e-101	0.564099	0.469	0.061	3.95548e-97	dendritic
Zbtb46	7.37577e-100	0.487228	0.414	0.053	1.83052e-95	dendritic
Pmaip11	9.48726e-100	1.45672	0.778	0.233	2.35455e-95	dendritic
Alcam1	1.10631e-99	0.891797	0.753	0.187	2.74564e-95	dendritic
H2-DMb11	1.23638e-98	1.72786	0.941	0.408	3.06845e-94	dendritic
H2-DMa1	5.58774e-98	1.68057	0.958	0.491	1.38677e-93	dendritic
Ccnd11	6.81752e-98	1.62436	0.828	0.271	1.69197e-93	dendritic
Nectin1	2.67224e-97	0.385721	0.339	0.033	6.63196e-93	dendritic
Tnni2	8.56123e-95	0.887944	0.548	0.105	2.12473e-90	dendritic
Ece1	3.35384e-89	0.812344	0.582	0.124	8.32356e-85	dendritic
Psmb81	4.17476e-89	1.55955	0.983	0.715	1.03609e-84	dendritic
Avpi1	1.0495e-88	0.990299	0.619	0.147	2.60466e-84	dendritic
Ckb1	2.55237e-87	1.77858	0.937	0.54	6.33448e-83	dendritic
Itgax	2.98062e-87	0.753428	0.64	0.142	7.3973e-83	dendritic
Traf11	5.02025e-87	1.3934	0.665	0.169	1.24593e-82	dendritic
Syngr21	7.6413e-87	1.48243	0.962	0.665	1.89642e-82	dendritic
Slamf71	9.30065e-87	1.16419	0.816	0.28	2.30824e-82	dendritic
Phf11b1	2.45666e-83	1.11848	0.749	0.235	6.09694e-79	dendritic
Psmb9	1.14529e-82	1.62233	0.908	0.532	2.84239e-78	dendritic
44810	5.14944e-82	0.822823	0.715	0.207	1.27799e-77	dendritic
Atox12	3.02679e-81	1.3073	0.979	0.899	7.51189e-77	dendritic
Tlr3	5.91663e-81	0.827688	0.36	0.05	1.46839e-76	dendritic
Naga	9.45187e-81	1.1262	0.732	0.258	2.34577e-76	dendritic
Cytip1	2.61492e-80	0.993733	0.908	0.336	6.48972e-76	dendritic
Mycl	2.17064e-79	0.30718	0.297	0.031	5.3871e-75	dendritic
Tbc1d9	1.16755e-78	0.777142	0.632	0.166	2.89763e-74	dendritic
Bri3bp1	6.38571e-78	0.821862	0.795	0.286	1.5848e-73	dendritic
Tap11	2.69234e-76	0.935397	0.795	0.303	6.68184e-72	dendritic
Gpr1321	3.64848e-75	0.696204	0.619	0.149	9.05479e-71	dendritic
Myadm1	1.05032e-73	0.969556	0.803	0.302	2.60669e-69	dendritic
Psme11	1.30652e-73	1.25816	0.975	0.846	3.24253e-69	dendritic
Map4k1	4.6933e-73	0.775069	0.657	0.2	1.16478e-68	dendritic
Bcl2a1d	6.44256e-73	1.34614	0.703	0.235	1.59891e-68	dendritic
Tmsb101	1.18534e-72	1.51512	0.987	0.866	2.94178e-68	dendritic
Itpr1	2.20521e-72	0.710668	0.577	0.143	5.47288e-68	dendritic
Ccr21	1.3835e-71	1.0759	0.812	0.256	3.43357e-67	dendritic
Card11	1.32231e-70	0.544665	0.536	0.12	3.28172e-66	dendritic
Fgl2	2.23322e-70	1.09643	0.749	0.264	5.54241e-66	dendritic
Jak2	2.67027e-70	0.776561	0.669	0.211	6.62708e-66	dendritic
Ptms1	1.41201e-69	1.24554	0.979	0.616	3.50434e-65	dendritic
1700025G04Rik	3.26048e-69	0.59078	0.548	0.132	8.09187e-65	dendritic
Tbc1d4	9.55531e-69	1.21667	0.469	0.105	2.37144e-64	dendritic
Shtn11	2.51468e-67	0.890463	0.703	0.249	6.24093e-63	dendritic
H2afy	9.53167e-67	1.10603	0.983	0.78	2.36557e-62	dendritic
Cd2441	4.71099e-64	0.419404	0.439	0.083	1.16917e-59	dendritic
Pak1	5.1284e-64	0.874362	0.678	0.243	1.27277e-59	dendritic
Cd521	3.80866e-63	1.16793	0.996	0.857	9.45233e-59	dendritic
Aldh1a2	7.43511e-63	0.669049	0.289	0.04	1.84525e-58	dendritic
Batf32	7.72438e-63	0.814649	0.657	0.225	1.91704e-58	dendritic
Lmo1	7.87692e-61	0.391204	0.326	0.052	1.95489e-56	dendritic
Pkib1	3.79769e-60	0.895827	0.695	0.258	9.42512e-56	dendritic
Bhlhe401	1.03632e-59	1.16433	0.674	0.241	2.57194e-55	dendritic
Rnd3	3.82898e-59	0.542216	0.435	0.095	9.50277e-55	dendritic
Rtn1	4.30159e-58	0.442566	0.385	0.075	1.06757e-53	dendritic
Dock101	5.01463e-58	1.00933	0.841	0.417	1.24453e-53	dendritic
AC163354.1	5.96819e-58	0.340674	0.285	0.039	1.48119e-53	dendritic
Dapp1	1.34645e-57	0.875063	0.778	0.345	3.34162e-53	dendritic
Tmsb4x2	1.6907e-57	0.955642	1	0.991	4.19599e-53	dendritic
Cdk14	1.78276e-57	0.580045	0.498	0.129	4.42446e-53	dendritic
H2-T23	3.43234e-57	1.04953	0.933	0.54	8.51839e-53	dendritic
Gpr171	2.70749e-56	0.606109	0.402	0.081	6.71946e-52	dendritic
Srgap3	1.97569e-55	0.343354	0.314	0.052	4.90327e-51	dendritic
Erlin1	2.46458e-53	0.502827	0.519	0.152	6.11658e-49	dendritic
Fnbp1	3.55234e-53	1.04042	0.808	0.442	8.81621e-49	dendritic
Rpsa	5.33238e-53	0.757218	1	0.986	1.32339e-48	dendritic
Actb2	1.02328e-52	0.799628	1	1	2.53957e-48	dendritic
Icosl	1.30076e-51	0.507035	0.431	0.104	3.22821e-47	dendritic
Grasp	3.20363e-51	0.508129	0.301	0.053	7.95077e-47	dendritic
Lrrk2	4.54161e-51	0.309812	0.318	0.057	1.12714e-46	dendritic
Rbpj1	6.24533e-51	0.871988	0.854	0.474	1.54997e-46	dendritic
Slamf8	1.22427e-50	0.52086	0.494	0.139	3.03838e-46	dendritic
Cystm1	1.71616e-50	0.279858	0.268	0.042	4.25917e-46	dendritic
Srebf2	1.81548e-50	0.67734	0.665	0.265	4.50566e-46	dendritic
Mtmr4	4.48839e-50	0.404934	0.406	0.099	1.11393e-45	dendritic
BC035044	4.54754e-50	0.427893	0.515	0.141	1.12861e-45	dendritic
Dpy19l1	2.45105e-49	0.643695	0.59	0.214	6.08302e-45	dendritic
Coro2a	3.33925e-49	0.509946	0.556	0.174	8.28736e-45	dendritic
Fxyd51	3.84407e-49	1.02355	0.971	0.733	9.54021e-45	dendritic
Irf52	4.50578e-49	0.754976	0.845	0.42	1.11824e-44	dendritic
Rps11	5.60742e-49	0.63653	1	0.995	1.39165e-44	dendritic
Mob3b	7.03469e-49	0.337203	0.339	0.068	1.74587e-44	dendritic
Nup210	1.58158e-48	0.558555	0.523	0.161	3.92516e-44	dendritic
Pfkp1	2.39299e-48	0.709785	0.573	0.203	5.93893e-44	dendritic
St8sia4	9.07497e-48	0.712129	0.774	0.326	2.25223e-43	dendritic
Camk1d2	1.11974e-47	0.708607	0.69	0.281	2.77896e-43	dendritic
Asb2	1.2782e-47	0.364826	0.389	0.087	3.17224e-43	dendritic
Ccdc88a1	1.37643e-47	0.901701	0.77	0.373	3.41602e-43	dendritic
Pkp3	3.36936e-47	0.307479	0.331	0.063	8.36207e-43	dendritic
Bcl2a1a	1.71993e-46	1.04233	0.481	0.149	4.26853e-42	dendritic
Eps81	1.83351e-46	0.564542	0.561	0.186	4.55039e-42	dendritic
Selplg	2.01733e-46	0.815093	0.95	0.611	5.0066e-42	dendritic
Tnfsf9	2.15772e-46	1.88145	0.393	0.101	5.35504e-42	dendritic
Cysltr1	1.39695e-45	0.627214	0.515	0.165	3.46695e-41	dendritic
Sema4a1	3.0452e-45	0.487088	0.594	0.195	7.55757e-41	dendritic
Rtl8a	2.10531e-44	0.759296	0.469	0.151	5.22496e-40	dendritic
Ppfia42	5.12099e-44	0.547486	0.653	0.249	1.27093e-39	dendritic
Sh3bgrl31	6.64918e-44	0.706191	0.996	0.957	1.65019e-39	dendritic
Rtl8b	5.77221e-43	0.807791	0.406	0.118	1.43255e-38	dendritic
Map3k14	1.01063e-42	0.617091	0.423	0.118	2.50818e-38	dendritic
Havcr21	1.26626e-42	0.556977	0.473	0.147	3.14262e-38	dendritic
Dbnl1	3.1751e-42	0.716638	0.854	0.582	7.87996e-38	dendritic
Snx201	6.40288e-42	0.803061	0.841	0.482	1.58907e-37	dendritic
Arsb	1.21012e-41	0.516778	0.494	0.161	3.00328e-37	dendritic
Sub1	1.38185e-41	0.757702	0.975	0.937	3.42946e-37	dendritic
Ppm1m	2.5354e-41	0.605052	0.636	0.279	6.29236e-37	dendritic
Ier52	4.97548e-41	0.866574	0.967	0.699	1.23481e-36	dendritic
Rasgrp3	1.88193e-40	0.255766	0.259	0.047	4.67057e-36	dendritic
Hfe2	2.54765e-40	0.820986	0.745	0.358	6.32276e-36	dendritic
Cd2ap1	3.83771e-40	0.83022	0.741	0.388	9.52443e-36	dendritic
Unc119b	4.17414e-40	0.356236	0.385	0.106	1.03594e-35	dendritic
Gpr351	4.18206e-40	0.474085	0.41	0.117	1.0379e-35	dendritic
Rps24	6.11745e-40	0.484619	0.996	0.997	1.51823e-35	dendritic
Fgd21	1.17631e-39	0.697023	0.623	0.257	2.91936e-35	dendritic
Cnn21	1.80189e-39	0.674169	0.921	0.568	4.47192e-35	dendritic
Rpl28	2.48765e-39	0.531315	1	0.989	6.17386e-35	dendritic
Tes	2.82842e-39	0.445434	0.59	0.212	7.01958e-35	dendritic
Ppp1r11	3.28948e-39	0.707251	0.828	0.565	8.16384e-35	dendritic
Etv3	1.49973e-38	1.1294	0.636	0.294	3.72203e-34	dendritic
Ero1lb	3.13506e-38	0.402095	0.393	0.114	7.78058e-34	dendritic
S100a111	6.17865e-38	0.275211	0.979	0.717	1.53342e-33	dendritic
Rpl30	4.37509e-37	0.5622	0.996	0.983	1.08581e-32	dendritic
Ppp1r14a	4.77593e-37	0.286735	0.259	0.052	1.18529e-32	dendritic
Tuba1a	5.36421e-37	0.7062	0.699	0.345	1.33129e-32	dendritic
Net1	1.25941e-36	0.585148	0.464	0.165	3.12561e-32	dendritic
Pip4k2a2	1.26562e-36	0.623211	0.828	0.462	3.14102e-32	dendritic
Parp8	1.68806e-36	0.416758	0.536	0.197	4.18943e-32	dendritic
Nr4a3	1.74905e-36	0.519969	0.289	0.066	4.34079e-32	dendritic
Vim2	1.7806e-36	0.899896	0.967	0.764	4.4191e-32	dendritic
Btg22	3.27308e-36	0.943839	0.958	0.773	8.12312e-32	dendritic
Tiam1	1.00521e-35	0.358803	0.339	0.089	2.49472e-31	dendritic
Arhgap5	1.55384e-35	0.54847	0.607	0.267	3.85631e-31	dendritic
Ahr	1.88251e-35	0.784788	0.439	0.145	4.67202e-31	dendritic
Fau1	2.89224e-35	0.457906	1	0.999	7.17796e-31	dendritic
Uvrag1	4.02262e-35	0.594792	0.686	0.335	9.98333e-31	dendritic
Mctp1	4.59878e-35	0.407193	0.414	0.129	1.14132e-30	dendritic
Actg11	2.68299e-34	0.648967	1	0.993	6.65866e-30	dendritic
Ifi2111	3.24554e-34	0.611714	0.452	0.156	8.05477e-30	dendritic
Egr3	3.52825e-34	0.334429	0.251	0.052	8.75641e-30	dendritic
Gsn	4.08632e-34	0.771972	0.862	0.548	1.01414e-29	dendritic
Rala1	6.45525e-34	0.663476	0.766	0.481	1.60206e-29	dendritic
Plcb2	1.65442e-33	0.385611	0.41	0.129	4.10595e-29	dendritic
Tagln2	2.24732e-33	1.08079	0.941	0.793	5.57739e-29	dendritic
Eef1b2	5.93079e-33	0.784927	0.987	0.937	1.4719e-28	dendritic
Lrrk1	6.06649e-33	0.43593	0.506	0.193	1.50558e-28	dendritic
Lrba	7.80402e-33	0.359421	0.322	0.09	1.9368e-28	dendritic
Ass1	7.96656e-33	0.409598	0.385	0.117	1.97714e-28	dendritic
Crybg1	1.21152e-32	0.281578	0.335	0.091	3.00675e-28	dendritic
Zyx1	1.55312e-32	0.698937	0.879	0.589	3.85454e-28	dendritic
Dusp51	2.25136e-32	0.663547	0.548	0.22	5.58743e-28	dendritic
Rel1	2.53605e-32	0.80534	0.762	0.422	6.29396e-28	dendritic
S100a41	3.16884e-32	1.15602	0.565	0.242	7.86441e-28	dendritic
BC0285281	3.31146e-32	0.902406	0.644	0.348	8.21838e-28	dendritic
Ctnna1	5.17462e-32	0.693922	0.778	0.456	1.28424e-27	dendritic
Cd831	5.47018e-32	0.797437	0.77	0.41	1.35759e-27	dendritic
44631	8.37203e-32	0.512561	0.573	0.249	2.07777e-27	dendritic
Pomp1	2.44699e-31	0.622744	0.975	0.874	6.07295e-27	dendritic
Tap2	6.72975e-31	0.591574	0.649	0.341	1.67019e-26	dendritic
Hivep2	7.02754e-31	0.492604	0.54	0.211	1.74409e-26	dendritic
Mbnl1	7.20868e-31	0.738393	0.967	0.845	1.78905e-26	dendritic
Fam69a	9.88136e-31	0.489806	0.531	0.234	2.45236e-26	dendritic
Rps21	1.0188e-30	0.533027	1	0.985	2.52845e-26	dendritic
Slk1	1.37978e-30	0.614013	0.703	0.381	3.42434e-26	dendritic
Gm63772	1.38105e-30	0.506912	0.473	0.181	3.4275e-26	dendritic
Plekho12	2.45634e-30	0.506434	0.841	0.457	6.09615e-26	dendritic
Rab43	5.05271e-30	0.365991	0.305	0.085	1.25398e-25	dendritic
Psme21	5.65902e-30	0.907152	0.9	0.75	1.40446e-25	dendritic
Pafah1b3	2.22292e-29	0.506469	0.632	0.332	5.51686e-25	dendritic
Stx72	2.41629e-29	0.574446	0.845	0.546	5.99675e-25	dendritic
Bcl61	3.34864e-29	0.368186	0.385	0.128	8.31065e-25	dendritic
Rpl19	5.68052e-29	0.419355	1	0.994	1.40979e-24	dendritic
Myl12b1	1.39534e-28	0.570242	0.95	0.855	3.46297e-24	dendritic
Rpl21	1.55004e-28	0.401347	1	0.993	3.84688e-24	dendritic
Rps26	1.66353e-28	0.445043	1	0.984	4.12856e-24	dendritic
Tpt12	1.86547e-28	0.509771	1	0.997	4.62972e-24	dendritic
Rps10	2.53457e-28	0.42204	1	0.993	6.29029e-24	dendritic
Atp6v0a2	2.70866e-28	0.403735	0.494	0.209	6.72235e-24	dendritic
Rpl22	2.75609e-28	0.486219	0.996	0.964	6.84006e-24	dendritic
Scand11	2.2571e-27	0.561025	0.921	0.834	5.60168e-23	dendritic
[truncated: 6,002 more rows]
