# Supplementary material for: Single-cell RNA sequencing reveals the intercellular crosstalk and the regulatory landscape of stromal cells during the whole life of the mouse ovary
Source: Life Med. 2024 Dec 28;3(6):lnae041. doi: 10.1093/lifemedi/lnae041 (PMC11748273; doi:10.1093/lifemedi/lnae041)
Supplement: lnae041_suppl_Supplementary_Table_S9 [file lnae041_suppl_supplementary_table_s9.xlsx]

## Sheet: pink
Table S9: Genes in each co-expression gene modules
Postn
Cxcl14																							Pop Hits	Pop Total	Fold Enrichment	Bonferroni	Benjamini	FDR
Mgp																							205	8941	9.05209	3.34911e-05	3.34917e-05	3.08476e-05
Aldh1a2																							101	8941	13.3622	0.00025522	0.000127626	0.00011755
Itm2a																							157	8941	6.44706	0.272748	0.0804313	0.0740815
Wnt4																							169	8941	5.98928	0.355315	0.0804313	0.0740815
Lum																							107	8941	7.88309	0.401985	0.0804313	0.0740815
Dcn																							108	8941	7.8101	0.41238	0.0804313	0.0740815
Fn1																							543	8941	3.10678	0.431108	0.0804313	0.0740815
Peg10																							201	8941	5.03576	0.601066	0.110788	0.102042
Col1a1																							129	8941	6.53869	0.632261	0.110788	0.102042
Srgn																							211	8941	4.7971	0.675357	0.112088	0.103239
Ecm1																							150	8941	5.62327	0.815063	0.152582	0.140536
Icam1																							88	8941	7.6681	0.889535	0.172548	0.158926
Col3a1																							93	8941	7.25583	0.922381	0.172548	0.158926
Enpp2																							359	8941	3.28938	0.92885	0.172548	0.158926
Apoe																							362	8941	3.26212	0.93567	0.172548	0.158926
Tnfaip2																							174	8941	4.84765	0.938342	0.172548	0.158926
Lmcd1																							99	8941	6.81609	0.951196	0.175891	0.162004
Thy1																							124	8941	5.44187	0.995669	0.296985	0.273538
Ifitm3																							57	8941	8.87885	0.998786	0.345688	0.318397
Tgfb2
Robo2
Mafb
Piezo2
Sfrp1
F2r
Cyp1b1
Plxna2
Tgfbi
Lsp1
Dpysl3
Lepr
Lhfp
Col5a2
Ahnak2
Lef1
Col12a1
Bgn
Col1a2
Dnm3os
Hoxd9
Fzd1
Ptprb
Igfbp4
Ctsc
Cadm4
Tnfrsf19
Plat
Glb1l2
Pla1a
Sectm1a
Il34
Sprn
Hc
Cfh
Palld
Tmem37
Apba2
Colec12
Fat4
Nkd1
Meis2
B4galt5
Ace
Thbs2
Pcsk5
Fbn2
Fam180a
Flrt2
Prelp
Sat1
Egfr
Abca8a
Prrx1
Nkd2
Ier5l
Tmem2
Ggt5
Htra3
Nrep
Sparcl1
B2m
Rnd3
Txnip
Mmp2
Pid1
Pdgfra
Zfp503
Fstl1
Mxra8
Slc16a9
Slc39a1
Stat3
Scn1b
C1qtnf7
Timp2
Gas7
Igsf3

## Sheet: black
Kctd14
Igfbp5								List Total	Pop Hits	Pop Total	Fold Enrichment	Bonferroni	Benjamini	FDR
Gatm								94	48	19672	21.7996	0.0712052	0.0738645	0.0738645
Rasd1								94	56	19672	14.9483	0.894823	1	1
Lgals7								94	75	19672	11.1614	0.994207	1	1
Vcan								94	594	19672	3.17086	0.998852	1	1
Peg3								94	1135	19672	2.397	0.998873	1	1
Col18a1								94	181	19672	5.78112	0.999965	1	1
Alcam								94	656	19672	2.87117	0.999993	1	1
Itga6								94	195	19672	5.36607	0.999998	1	1
Cldn11								94	38	19672	16.5218	0.999998	1	1
Gstm2								94	46	19672	13.6485	1	1	1
AC167229.1								94	47	19672	13.3581	1	1	1
Mical2								94	5	19672	83.7106	1	1	1
Atp1b1								94	5	19672	83.7106	1	1	1
Wnt6								94	5	19672	83.7106	1	1	1
Amhr2								94	133	19672	6.29403	1	1	1
Slc18a2								94	138	19672	6.06599	1	1	1
Gstm1								94	1213	19672	2.07034	1	1	1
Angptl1								94	1218	19672	2.06184	1	1	1
Sdc4								94	57	19672	11.0146	1	1	1
Hs6st2								94	7	19672	59.7933	1	1	1
Spint2								94	657	19672	2.54827	1	1	1
Slc40a1								94	8	19672	52.3191	1	1	1
Isyna1								94	8	19672	52.3191	1	1	1
Adamts19								94	266	19672	3.93377	1	1	1
Kitl								94	68	19672	9.23279	1	1	1
Smoc1								94	9	19672	46.5059	1	1	1
Calb1								94	278	19672	3.76397	1	1	1
Amh								94	71	19672	8.84267	1	1	1
Sytl4								94	73	19672	8.60041	1	1	1
Krt18
Krt8
Gstm6
Hmgcs2
Espn
Tmem184a
Gas6
Ano1
Cdo1
Gm37350
Rspo1
Fkbp6
Emx2
Gdpd2
Klhl31
Sox18
E330013P04Rik
Ackr3
Foxl2
1190002N15Rik
Maged2
Wt1
Snhg11
Krt79
Fxyd6
Pdgfc
Aard
Serpinb6a
Gm2044
Wfdc10
Gm14226
Ank2
Hamp2
Tmem215
Kazald1
Bhlhe41
Ly6g6e
Gldn
Rap2b
Chp2
Cacna2d2
Aldh1b1
Gm45889
Zg16
Mapk13
Col9a2
Rasgef1b
Tgfbr3l
Tmem171
Gtf2a1
Arap2
Adgrf5
Snca
Lmo7
Tmem114
Jsrp1
Tdrp
Apoc4
St3gal5
Ldhb
Arhgap31
Pcsk6
Smad3
Arhgap29
Shtn1
Mphosph8
Pdpn
Plxnc1
Dag1
Fndc5
Acot1
Ablim1
Pla2r1
Bcl2
Dpf3

## Sheet: greenyellow
Pclaf
Rrm2
Tk1
Atad2
Tyms
Dut
Slfn9
Lig1
Gmnn
Pcna
Clspn
Fam111a
Hells
Nasp
Rrm1
Uhrf1
Rad51ap1
Ccne2
Dnajc9
Mcm3
Tcf19
Dtl
Mcm5
Dhfr
Cenph
Fen1
Mcm6
Dek
Ccne1
Cdc6
Chaf1b
Rad51
Lsm2
Mcm7
Mcm4
Tipin
Slbp
Mcm2
Pola1
Gins2
Cenpk
Rpa2
Rfc2
Rfc4
Syce2
Nrm
Prim1
Dscc1
Rfc5
Dnmt1
Rfc3
Brca2
Topbp1
Brca1

## Sheet: yellow
Atf3
Ier3
S100a6
Sh3bgr
Hist1h2bc
Uchl1
Dusp1
Nupr1
Ramp1
Clu
Tnc
Anxa1
Onecut2
Chchd10
Neat1
Gpx3
Pdgfa
Star
Tes
Bhlhe40
Ybx1
Stra6
Nfkbia
Prune2
Tesc
Sfrp4
Maf
Gm20186
Gadd45a
Timp1
Gm26532
Cdkn2b
Rundc3a
Akr1c18
Lipg
H2-T23
Ifi204
Lgmn
Wisp2
Ephx2
mt-Nd2
Rpp25
Malat1
Slc9a3r1
Iqgap2
Emb
Pla2g16
Sorbs1
AU020206
Vmp1
Scx
Lgals3
Cox7a1
Ftl1
Lgr5
Epdr1
Ahnak
Atp13a3
Fam129a
Adora1
Adarb1
M1ap
Lrrfip1
Rnf152
H2-Q10
Foxq1
Nedd9
Cmbl
Gxylt2
Skil
S100a4
Abcb1b
Nrcam
Ptgfr
Sema3d
Selenom
Tmem178
Far1
Slc16a11
Pdia4
Tmem56
Efhd1
Abhd2
Cryba4
Msn
Nap1l2
Pdzrn4
Cyyr1
Pcyt1a
Tnfrsf9
Kcnab3
Pnpo
Brinp2
Asgr1
Wnt7b
Kl
Wnt10b
Atp1a3
Lpcat2
S100a13
Fam110a
Plekhg4
Tpst2
Wdr41
Shisa5
Olfml2b
Lsr
Frmd5
Tmem71
Prrx2
Tnxb
Aplp2
Gm19705
Tgfb1
Il18
Mbp
Gm8016
Clstn3
Megf10
Rgl1
Zfp398
Loxl3
Rabep1
Gm31135
Nr1h4
Phf20l1
Klhl30
Gas2
Efnb1
Dok1
Tspo
1110002E22Rik
Trpm6
Entpd1
Nudt4
Kcna4
Adgra1
Tap2
Gpc1
Gm28187
Il10rb
Cast
Gm7298
Elmo1
Clasp2
Kcnma1
Snap91
Rem2
Scp2
Gm17322
Epb41l2
Prr13
Slc35e2
Vwa5a
Sec14l1
Pacsin1
S100a1
Ak1
Prrg2
Gal3st2c
Inpp5j
Rab31
Gfi1
Shroom3
Gm17634
Hist2h3c2
Gm32219
Ftl1-ps1
Slc37a2
Akap13
Cyp4f14

## Sheet: magenta
Actg2
Tagln
Tnnt2
Acta2
Hspb1
Cnn1
Mfap5
Myh11
Tpm2
Fbxl22
Ckb
Ednrb
Lmod1
Aspn
Mylk
Cav1
Pdlim3
Myl9
Itga1
Cavin2
Id4
Col4a4
Cryab
Fhl1
Mcam
Tpm1
Nexn
Gsn
Ogn
Asb2
Tmsb4x
Carmn
Aoc3
Vgll3
1500015O10Rik
Fgl2
Synpo2
Cnn2
Perp
Cdc42ep3
Atcayos
Cd9
Itga8
Hspb2
Stbd1
Serpinf1
Dst
Myo1c
Fhdc1
Ccdc3
Csrp1
Myocd
Rarres2
Myl6
Ncam1
Pawr
Myom1
Vldlr
Lpp
Dmpk
4930523C07Rik
Flna
Esyt2
Cald1
Lmna
Slit3
Actn1
Fxyd1
Dstn
Lgr6
Kcnmb1
Vcl
Cavin3
Pls3
Ttc28
Atp2b4
Rras

## Sheet: green
Mest
Ifi27l2a
Ccnd1
Col4a1
Cd24a
Mndal
Plac8
Sox9
Stc1
Col4a2
Sept4
Ifi203
Smoc2
Heyl
Hhip
Col15a1
Igfbp7
Osr2
Loxl2
Pdgfrb
Ptch1
Rasgrp2
Emcn
Actr3b
Nrp1
Dusp6
Spry1
Kctd12
Ramp3
Tcf21
Spry2
Wfdc1
Lgi2
Colec11
Pkdcc
Cacna1s
Twist1
6030408B16Rik
Mfap4
Cygb
Lgals1
Tmem100
Cd34
Clca3a1
Glipr2
Gpc3
Kcns2
Arx
Col6a2
Pmepa1
Emp1
Fhl2
Igfbp6
Foxs1
Unc5b
Steap4
Aplnr
Enpep
Dleu7
Rgs3
Fbxo32
Thbd
Spats2l
Alox5ap
1500009L16Rik
Nrp2
Tgm2
Nrxn1
Lamc3
Batf3
Rassf5
5033406O09Rik
Adcy7
Bpgm
Tlr12
Ecscr
Scml4
Gfra2
Clec14a
D630033O11Rik
Runx1t1
Cd248
Plau
Olfml3
Cxcl16
Twist2
Vim
Ramp2
Lama4
Itih5
Akr1b8
Snai1
Sept9
Plin1
Wisp1
Cdh5
Calml4
Prr5
Stard8
Cpz
Zeb2
Tmem119
Rtn4rl1
Fbn1
Mdk
Col6a1
Sparc
Nfib
Tril
Rbp1
Sept11
Rerg
Creb3l1
Tbx2
Eva1b
Rcn3
Itgb3
Selenow
Tpm4
Adgrl2
Cldn1
Myh9
Clmp
Grb10

## Sheet: red
Rgs5
Ndufa4l2
Gm13889
Rgs4
Higd1b
Rrad
Mustn1
Crip1
Tm4sf1
Gja4
Rergl
Ebf1
Ace2
Nrarp
Des
Cox4i2
Rasl11a
Casq2
Nrip2
Mef2c
Zfp36
Gm12840
Filip1l
Map3k7cl
Olfr558
Ptp4a3
Epas1
Bcam
Ppp1r15a
Timp3
Crip2
Nes
Zfhx3
Cpxm2
Pcp4l1
Rbm24
Gpc6
Itga4
Pln
Sncg
Cspg4
Filip1
Foxc1
Pi15
Map7d2
Errfi1
Trac
Gucy1a1
Gm13861
Notch3
Gucy1b1
Esam
Tbx3os1
Insc
Pgf
Dgkb
Cd93
Slc38a11
Slc7a2
Adamtsl1
Gng11
Ldb3
Hrc
Ehd3
Sox6
Adap2
Tbx3
Dgkg
Rcan2
Pde3a
Serpini1
Itih4
AW011738
Htr1b
P2rx1
Fxyd5
Inpp4b
Ephx3
Emid1
Sod3
Jag1
S1pr3
Npy1r
Lama5
Tspan12
Itga7
Map3k20
Rasl12
Ndst3
Lbh
Sntb1
Slc11a1
Ngf
Plce1
Xirp1
Wtip
Trpc6
Sbspon
Susd5
Arvcf
Ntf3
Akap6
Lrrc32
Bcas3
C1s1
Hexb
Sgip1
Kcna2
Fry
Cav2
Prkg1

## Sheet: purple
Fst
Serpine2
Nppc
Inhba
Meg3
Slc38a5
Bex4
Trib2
Cnmd
Fam13a
Ddah1
Gsta4
Enc1
Gja1
Gch1
Inha
Crabp2
Tex15
Mpped2
Slc26a7
Nap1l5
Fbln1
Bmp3
Psd
Inhbb
Grb14
Grem1
Foxo1
Car14
Cd36
Pparg
Crim1
Hsd17b1
Rasl10a
Ctsl
Dock4
Tnni3
Cyb5a
Ihh
Cyp19a1
Greb1
Apoa4
St3gal4
Mctp1
Smim10l2a
Ptpre
Jak1
Robo1
Fam20c
Bmpr1b
Dhh
Socs2
1110032F04Rik
Rgs13
Prkar2b
Nr5a2
Dnajb13
Mro
Lrrtm3
Mfsd2a
Ext1
Esr2
Tox2
Cbs
Chst8
Tmsb15b2
Sema3g
Prrt4
Itga2
Cebpa
Drd4
Sema7a
Alms1
Slc25a35
Ank3

## Sheet: turquoise
Mt1
Cdkn1a
Mt2
Tinagl1
Cebpb
Prlr
Tuba1c
Bst2
Aldh1a1
Rgcc
Adamts1
Cited2
Cst8
Defb19
Sorbs2
Parm1
Akr1cl
Hsd3b1
Mgarp
Msmo1
Fdps
Prss35
Hspd1
Cyp11a1
Idi1
Runx1
Cpe
Igfbp2
Kcnk3
H2-K1
Plpp3
Bmper
Nrn1
Id2
Ltbp1
Cited1
Hmgcs1
Ppp1r14a
Anxa2
Hs3st1
Cyp51
Net1
Pdlim5
Tnfrsf12a
Enpp6
Elovl6
Ldlr
Sgk1
F11r
Lmo4
Fdx1
Acsbg1
Saa2
Dbi
Tspan15
Basp1
Nol4l
Alpl
Cst12
Hes6
Gm12216
H2-D1
Scarb1
Acat2
Rab27a
Gas1
Soat1
2200002D01Rik
Me1
Lhcgr
Plcb4
Lrrn1
Cemip
Mrap
Tmem86a
Fdxr
Sqle
Sdc1
Dbp
Sc5d
Plpp2
Insig1
Cited4
F3
Cdkn1b
Hsd17b7
Hmgcr
Adrb2
Pdlim4
Heg1
Fosl2
Susd3
Mcrip2
Bcat1
Cela1
Glul
Serinc3
Gm2a
Gm15543
Homer2
Ifrd1
Ddit3
Gpr141
Polr2l
Aes
Lgr4
Aldh3b1
E330017L17Rik
Nsg1
Tsc22d1
Ptk2b
Myc
Fut8
Sgms1
Shisa4
Stard4
Prcd
Aen
Rhou
Frat2
Tgfbr1
Bhmt
Aebp1
Ssu2
Sbsn
D630023F18Rik
Hao2
Bpifb6
Plin4
Idh1
Gm47938
Smarca1
Acsl4
Cldn18
Runx2
Plin5
Avpi1
Apln
Slc6a6
D7Ertd128e
Plekhf1
Psap
Mgst2
Slc25a30
Pik3c2g
Pcolce
Timp4
Dhcr7
Mmel1
Slc16a2
Oxtr
Slc12a8
Rora
Aif1l
Mvd
Fam213b
Bnip3
Elovl5
Cish
Fam126a
Rnaseh2a
Cobll1
Anxa5
Hemk1
Vamp5
Gsg1l
Npc2
Ostf1
Sez6l2
Rab33a
Tmem141
Plch2
Tspan4
Parvb
Bves
Stard5
Dpysl4
Ttyh2
Sesn3
Myo7a
Mrfap1
S100a16
Fkbp5
F10
Atp6v0e2
Ncoa7
Sav1
Lss
Atp6v1e1
Prdx6
Tns3
Kalrn
Gamt
Rnf180
Acly
Ccdc33
Prdx1
Tspan11
Rgs12
Fkbp1a
Spag1
Nsdhl
5330417C22Rik
Cabp1
Stxbp6
Bzw1
Fam198b
St3gal1
Rhod
Pex1
Rgs10
BC005537
Fads6
Spns2
Cd47
Alas1
Xpnpep2
Taldo1
Cxcr4
Tob1
Scd1
Rbm47
Jakmip3
Pcyox1
Cstb
Gpx1
Reep5
Zmiz1
Tbc1d4
H13
Hck
Lrp8
Etos1
Trp53inp1
Usp50
Ankrd35
Nr1d1
Apol6

## Sheet: brown
Hist1h1b
Hist1h2ap
Cenpf
Ube2c
Mki67
Hist1h2ae
Prc1
Cdc20
Top2a
Ccnb1
Cenpa
Hmgb2
Cenpe
Nusap1
Cks2
H2afx
H2afz
Hist1h1e
Arl6ip1
Hmmr
Tpx2
Birc5
Tubb4b
Kif23
Cdk1
Cdca8
Stmn1
Ccnb2
Aspm
Spc25
Lockd
Knl1
Cdca3
Pimreg
Hist1h1a
Hist1h4d
Tuba1b
Ccna2
Plk1
Mis18bp1
Smc4
Aurkb
Ube2s
Incenp
Aurka
Hist1h3c
Kpna2
Ckap2l
Kif11
Jpt1
Smc2
Hist1h1d
Racgap1
Mxd3
Spc24
Ckap2
Pbk
Esco2
Tubb5
Sgo2a
Knstrn
Kif22
Kif20b
Hist2h2ac
Tacc3
Cdkn3
Fbxo5
Kif20a
H1fx
Cks1b
Kif15
Depdc1a
Kif2c
Sgo1
Lmnb1
Gas2l3
Hist1h1c
Psrc1
Rangap1
Cdca2
Anln
H1f0
Cdkn2c
Fam83d
Hmgn2
Dlgap5
Neil3
Bub1b
Kif4
Trim59
Hist1h2ab
Hjurp
Ndc80
Ncapg
Hist1h4i
Dbf4
Selenoh
Shcbp1
Bora
Diaph3
Nuf2
Cenpw
Bub3
Mad2l1
Arhgap11a
Cenpm
Bub1
Ncapd2
Sapcd2
G2e3
Hist2h2bb
Nucks1
Ect2
Troap
Anp32e
Cdc25c
Ccnf
Hmgb1
Mns1
Ezh2
Ska1
Melk
Nde1
Ncapg2
Cdkn2d
Asf1b
Ccdc34
Kifc1
Psat1
Plk4
Tmpo
Cenpl
Hirip3
Cit
Cenpq
Ttk
Nek2
Kif18a
Cdc25b
Ckap5
Cdca5
Reep4
Hist1h2ac
Haus8
Hist1h3b
Cenpp
Ncaph
Hist1h2bj
Hist1h4h
Hist1h3e
Spdl1
Hist1h2bm
Hist1h2af
E2f8
C330027C09Rik
Hist1h2bb
H2afv
Pmf1
Cep55
Kif18b
Spag5
Ube2t
Ncapd3
Pif1
Kif14
Prr11
Cenpn
Iqgap3
E2f7
Brip1
C330021F23Rik
Wee1
Mybl1
Fmr1
Ccdc18
Alg13
Rbmx2

[truncated: 1 more sheets: blue]
