# Supplementary material for: Single-cell RNA sequencing reveals the intercellular crosstalk and the regulatory landscape of stromal cells during the whole life of the mouse ovary
Source: Life Med. 2024 Dec 28;3(6):lnae041. doi: 10.1093/lifemedi/lnae041 (PMC11748273; doi:10.1093/lifemedi/lnae041)
Supplement: lnae041_suppl_Supplementary_Table_S10 [file lnae041_suppl_supplementary_table_s10.xlsx]

## Sheet: pink
Table S10: GO enrichment of genes in each co-expressoion modules
GOTERM_BP_DIRECT	GO:0009612~response to mechanical stimulus	8	8.16327	2.60436e-08	COL1A1, POSTN, COL3A1, MMP2, PIEZO2, TXNIP, MEIS2, DCN
GOTERM_BP_DIRECT	GO:0030198~extracellular matrix organization	10	10.2041	1.91739e-07	COL1A1, PDGFRA, TGFB2, POSTN, COL3A1, COL1A2, MMP2, COL5A2, FN1, TGFBI
GOTERM_BP_DIRECT	GO:0030199~collagen fibril organization	7	7.14286	2.03993e-07	COL1A1, TGFB2, COL3A1, COL1A2, LUM, COL5A2, CYP1B1
GOTERM_BP_DIRECT	GO:0042060~wound healing	8	8.16327	9.5604e-07	COL1A1, PDGFRA, TGFB2, POSTN, COL3A1, FN1, EGFR, DCN
GOTERM_BP_DIRECT	GO:0001822~kidney development	9	9.18367	2.03098e-06	TGFB2, ACE, CFH, ALDH1A2, HC, FAT4, PCSK5, DCN, WNT4
GOTERM_BP_DIRECT	GO:0001525~angiogenesis	10	10.2041	6.73799e-06	ECM1, PTPRB, CFH, MMP2, TNFAIP2, FN1, LEPR, CYP1B1, TGFBI, THY1
GOTERM_BP_DIRECT	GO:0060346~bone trabecula formation	4	4.08163	1.19831e-05	FBN2, COL1A1, SFRP1, MMP2
GOTERM_BP_DIRECT	GO:0060325~face morphogenesis	5	5.10204	3.75492e-05	COL1A1, PDGFRA, TGFB2, MMP2, LEF1
GOTERM_BP_DIRECT	GO:0030335~positive regulation of cell migration	9	9.18367	3.79864e-05	COL1A1, PDGFRA, TGFB2, MMP2, STAT3, LEF1, F2R, FN1, EGFR
GOTERM_BP_DIRECT	GO:0071230~cellular response to amino acid stimulus	7	7.14286	5.79125e-05	COL1A1, PDGFRA, COL3A1, COL1A2, MMP2, COL5A2, EGFR
GOTERM_BP_DIRECT	GO:0007155~cell adhesion	12	12.2449	0.000112365	POSTN, CADM4, FLRT2, COL12A1, MXRA8, FN1, CYP1B1, TGFBI, FAT4, THY1, THBS2, ICAM1
GOTERM_BP_DIRECT	GO:0042493~response to drug	9	9.18367	0.000163286	FZD1, COL1A1, TGFB2, SFRP1, MMP2, STAT3, TIMP2, TXNIP, B2M
GOTERM_BP_DIRECT	GO:0008284~positive regulation of cell proliferation	12	12.2449	0.000193	PDGFRA, TGFB2, SFRP1, ALDH1A2, IL34, STAT3, LEF1, F2R, FN1, ENPP2, MEIS2, EGFR
GOTERM_BP_DIRECT	GO:0032355~response to estradiol	6	6.12245	0.000215851	COL1A1, GGT5, POSTN, ALDH1A2, STAT3, TXNIP
GOTERM_BP_DIRECT	GO:0030326~embryonic limb morphogenesis	5	5.10204	0.000225253	FBN2, TGFB2, PRRX1, ALDH1A2, LEF1
GOTERM_BP_DIRECT	GO:0001501~skeletal system development	6	6.12245	0.000253083	COL1A1, TGFB2, COL3A1, COL1A2, COL5A2, DNM3OS
GOTERM_BP_DIRECT	GO:0007275~multicellular organism development	16	16.3265	0.000267934	ROBO2, FZD1, PDGFRA, PRRX1, TNFAIP2, MEIS2, FSTL1, NKD1, EGFR, SFRP1, FLRT2, MGP, B2M, HOXD9, WNT4, GAS7
GOTERM_BP_DIRECT	GO:0001568~blood vessel development	5	5.10204	0.000486596	COL1A1, TGFB2, COL3A1, COL1A2, ALDH1A2
GOTERM_BP_DIRECT	GO:0030336~negative regulation of cell migration	6	6.12245	0.00050062	IFITM3, SFRP1, DPYSL3, CYP1B1, THY1, WNT4
GOTERM_BP_DIRECT	GO:0042127~regulation of cell proliferation	7	7.14286	0.000523158	TGFB2, PID1, CADM4, STAT3, TXNIP, SAT1, EGFR
GOTERM_BP_DIRECT	GO:0034097~response to cytokine	5	5.10204	0.000536381	COL3A1, CFH, ALDH1A2, STAT3, TIMP2
GOTERM_BP_DIRECT	GO:0051216~cartilage development	5	5.10204	0.000913858	COL3A1, CFH, PRRX1, LUM, MGP
GOTERM_BP_DIRECT	GO:0008285~negative regulation of cell proliferation	9	9.18367	0.00104356	IFITM3, TGFB2, SFRP1, ALDH1A2, STAT3, ZFP503, F2R, TIMP2, CYP1B1
GOTERM_BP_DIRECT	GO:0071345~cellular response to cytokine stimulus	4	4.08163	0.00125706	PID1, STAT3, DPYSL3, LEF1
GOTERM_BP_DIRECT	GO:0006954~inflammatory response	8	8.16327	0.0021356	GGT5, ECM1, CFH, IGFBP4, IL34, STAT3, F2R, HC
GOTERM_BP_DIRECT	GO:0045907~positive regulation of vasoconstriction	4	4.08163	0.00224627	ACE, F2R, EGFR, ICAM1
GOTERM_BP_DIRECT	GO:0007568~aging	6	6.12245	0.00233483	MMP2, STAT3, TIMP2, APOE, CTSC, DCN
GOTERM_BP_DIRECT	GO:0048566~embryonic digestive tract development	3	3.06122	0.00322017	TGFB2, ALDH1A2, PCSK5
GOTERM_BP_DIRECT	GO:0090090~negative regulation of canonical Wnt signaling pathway	5	5.10204	0.00366476	FZD1, SFRP1, APOE, NKD1, NKD2
GOTERM_BP_DIRECT	GO:0030324~lung development	5	5.10204	0.00386516	PDGFRA, COL3A1, ALDH1A2, MGP, EGFR
GOTERM_BP_DIRECT	GO:0045893~positive regulation of transcription, DNA-templated	10	10.2041	0.00404102	FZD1, COL1A1, SFRP1, MAFB, STAT3, LEF1, F2R, APOE, EGFR, WNT4
GOTERM_BP_DIRECT	GO:0071560~cellular response to transforming growth factor beta stimulus	4	4.08163	0.00445399	COL1A1, POSTN, SFRP1, WNT4
GOTERM_BP_DIRECT	GO:0016055~Wnt signaling pathway	6	6.12245	0.00481016	FZD1, SFRP1, LEF1, NKD1, WNT4, NKD2
GOTERM_BP_DIRECT	GO:0003007~heart morphogenesis	4	4.08163	0.00481987	TGFB2, FLRT2, ALDH1A2, FAT4
GOTERM_BP_DIRECT	GO:0035567~non-canonical Wnt signaling pathway	3	3.06122	0.00570296	FZD1, SFRP1, WNT4
GOTERM_BP_DIRECT	GO:0008360~regulation of cell shape	5	5.10204	0.00615053	FN1, PLXNA2, RND3, ICAM1, GAS7
GOTERM_BP_DIRECT	GO:0035987~endodermal cell differentiation	3	3.06122	0.0061799	MMP2, COL12A1, FN1
GOTERM_BP_DIRECT	GO:0060070~canonical Wnt signaling pathway	4	4.08163	0.00624103	FZD1, SFRP1, LEF1, WNT4
GOTERM_BP_DIRECT	GO:0014068~positive regulation of phosphatidylinositol 3-kinase signaling	4	4.08163	0.00624103	TGFB2, F2R, FN1, DCN
GOTERM_BP_DIRECT	GO:0060326~cell chemotaxis	4	4.08163	0.00763839	PDGFRA, LEF1, ENPP2, CXCL14
GOTERM_BP_DIRECT	GO:0051894~positive regulation of focal adhesion assembly	3	3.06122	0.00771545	ENPP2, THY1, WNT4
GOTERM_BP_DIRECT	GO:0007179~transforming growth factor beta receptor signaling pathway	4	4.08163	0.00814188	TGFB2, COL3A1, COL1A2, STAT3
GOTERM_BP_DIRECT	GO:0044344~cellular response to fibroblast growth factor stimulus	3	3.06122	0.00882471	COL1A1, POSTN, SFRP1
GOTERM_BP_DIRECT	GO:0070527~platelet aggregation	3	3.06122	0.00882471	PDGFRA, CFH, FN1
GOTERM_BP_DIRECT	GO:0008585~female gonad development	3	3.06122	0.00940451	PDGFRA, SFRP1, WNT4
GOTERM_BP_DIRECT	GO:0043065~positive regulation of apoptotic process	7	7.14286	0.00965213	TGFB2, SFRP1, ACE, ALDH1A2, MMP2, TXNIP, CYP1B1
GOTERM_BP_DIRECT	GO:0048008~platelet-derived growth factor receptor signaling pathway	3	3.06122	0.0132251	PDGFRA, TXNIP, PLAT
GOTERM_BP_DIRECT	GO:0007507~heart development	6	6.12245	0.0135813	TGFB2, COL3A1, ALDH1A2, MMP2, FN1, PCSK5
GOTERM_BP_DIRECT	GO:0097273~creatinine homeostasis	2	2.04082	0.0141164	CFH, HC
GOTERM_BP_DIRECT	GO:0048701~embryonic cranial skeleton morphogenesis	3	3.06122	0.0146249	PDGFRA, PRRX1, SLC39A1
GOTERM_BP_DIRECT	GO:0042755~eating behavior	3	3.06122	0.0146249	ACE, STAT3, LEPR
GOTERM_BP_DIRECT	GO:0034614~cellular response to reactive oxygen species	3	3.06122	0.0153478	PDGFRA, MMP2, EGFR
GOTERM_BP_DIRECT	GO:0001503~ossification	4	4.08163	0.0160921	COL1A1, ECM1, COL5A2, MGP
GOTERM_BP_DIRECT	GO:0001837~epithelial to mesenchymal transition	3	3.06122	0.0168386	TGFB2, LEF1, WNT4
GOTERM_BP_DIRECT	GO:0071392~cellular response to estradiol stimulus	3	3.06122	0.0176063	SFRP1, MMP2, EGFR
GOTERM_BP_DIRECT	GO:0033077~T cell differentiation in thymus	3	3.06122	0.0183887	MAFB, B2M, WNT4
GOTERM_BP_DIRECT	GO:0090594~inflammatory response to wounding	2	2.04082	0.0187779	CFH, HC
GOTERM_BP_DIRECT	GO:0030334~regulation of cell migration	4	4.08163	0.0193027	DPYSL3, PLXNA2, ENPP2, THY1
GOTERM_BP_DIRECT	GO:0060412~ventricular septum morphogenesis	3	3.06122	0.0199967	ROBO2, FZD1, TGFB2
GOTERM_BP_DIRECT	GO:0010718~positive regulation of epithelial to mesenchymal transition	3	3.06122	0.0199967	COL1A1, TGFB2, LEF1
GOTERM_BP_DIRECT	GO:0009952~anterior/posterior pattern specification	4	4.08163	0.0223818	SFRP1, ALDH1A2, PCSK5, HOXD9
GOTERM_BP_DIRECT	GO:0021915~neural tube development	3	3.06122	0.0242622	SFRP1, ALDH1A2, PLXNA2
GOTERM_BP_DIRECT	GO:0048706~embryonic skeletal system development	3	3.06122	0.0242622	COL1A1, PCSK5, HOXD9
GOTERM_BP_DIRECT	GO:0048705~skeletal system morphogenesis	3	3.06122	0.0251562	COL1A1, PDGFRA, MMP2
GOTERM_BP_DIRECT	GO:0006935~chemotaxis	4	4.08163	0.0257134	ROBO2, PDGFRA, ENPP2, LSP1
GOTERM_BP_DIRECT	GO:0070374~positive regulation of ERK1 and ERK2 cascade	5	5.10204	0.0257235	PDGFRA, F2R, APOE, EGFR, ICAM1
GOTERM_BP_DIRECT	GO:0001890~placenta development	3	3.06122	0.026984	FBN2, PEG10, DCN
GOTERM_BP_DIRECT	GO:0030178~negative regulation of Wnt signaling pathway	3	3.06122	0.0279175	SFRP1, NKD1, NKD2
GOTERM_BP_DIRECT	GO:0001756~somitogenesis	3	3.06122	0.0288639	SFRP1, LEF1, PLXNA2
GOTERM_BP_DIRECT	GO:0001942~hair follicle development	3	3.06122	0.029823	TGFB2, TNFRSF19, EGFR
GOTERM_BP_DIRECT	GO:0030514~negative regulation of BMP signaling pathway	3	3.06122	0.029823	FZD1, SFRP1, HTRA3
GOTERM_BP_DIRECT	GO:0071356~cellular response to tumor necrosis factor	4	4.08163	0.0314579	COL1A1, POSTN, SFRP1, PID1
GOTERM_BP_DIRECT	GO:0010467~gene expression	4	4.08163	0.0320108	COL3A1, MAFB, CFH, APOE
GOTERM_BP_DIRECT	GO:0001957~intramembranous ossification	2	2.04082	0.032632	COL1A1, MMP2
GOTERM_BP_DIRECT	GO:0010544~negative regulation of platelet activation	2	2.04082	0.032632	PDGFRA, APOE
GOTERM_BP_DIRECT	GO:0043588~skin development	3	3.06122	0.0327753	COL1A1, COL3A1, COL5A2
GOTERM_BP_DIRECT	GO:0009410~response to xenobiotic stimulus	4	4.08163	0.0337001	FZD1, TGFB2, SFRP1, MMP2
GOTERM_BP_DIRECT	GO:0042542~response to hydrogen peroxide	3	3.06122	0.0358374	COL1A1, MMP2, TXNIP
GOTERM_BP_DIRECT	GO:0010629~negative regulation of gene expression	6	6.12245	0.0365933	TGFB2, SFRP1, ACE, ZFP503, APOE, WNT4
GOTERM_BP_DIRECT	GO:0019800~peptide cross-linking via chondroitin 4-sulfate glycosaminoglycan	2	2.04082	0.0372069	BGN, DCN
GOTERM_BP_DIRECT	GO:0006508~proteolysis	7	7.14286	0.0388209	GGT5, ACE, CFH, MMP2, HTRA3, PLAT, CTSC
GOTERM_BP_DIRECT	GO:0045766~positive regulation of angiogenesis	4	4.08163	0.0415457	ECM1, STAT3, CYP1B1, HC
GOTERM_BP_DIRECT	GO:0002693~positive regulation of cellular extravasation	2	2.04082	0.0417603	THY1, ICAM1
GOTERM_BP_DIRECT	GO:0048146~positive regulation of fibroblast proliferation	3	3.06122	0.0422762	PDGFRA, FN1, EGFR
GOTERM_BP_DIRECT	GO:0016477~cell migration	5	5.10204	0.0457859	PDGFRA, TGFB2, PALLD, MMP2, RND3
GOTERM_BP_DIRECT	GO:0044320~cellular response to leptin stimulus	2	2.04082	0.0462925	PID1, STAT3
GOTERM_BP_DIRECT	GO:0003149~membranous septum morphogenesis	2	2.04082	0.0462925	FZD1, TGFB2
GOTERM_BP_DIRECT	GO:0007494~midgut development	2	2.04082	0.0462925	ALDH1A2, EGFR
GOTERM_BP_DIRECT	GO:0030154~cell differentiation	10	10.2041	0.0474491	ROBO2, SFRP1, PEG10, MGP, TNFAIP2, FSTL1, EGFR, NKD1, WNT4, GAS7

## Sheet: black
Category	Term	Count	%	PValue	Genes
GOTERM_BP_DIRECT	GO:0001657~ureteric bud development	5	4.85437	7.76704e-05	VCAN, SMAD3, SDC4, WT1, BCL2
GOTERM_BP_DIRECT	GO:0001541~ovarian follicle development	4	3.8835	0.00236535	KITL, BCL2, FOXL2, AMH
GOTERM_BP_DIRECT	GO:0001570~vasculogenesis	4	3.8835	0.00540188	TGFBR3L, SOX18, WT1, ACKR3
GOTERM_BP_DIRECT	GO:0007155~cell adhesion	9	8.73786	0.00709362	CLDN11, COL18A1, VCAN, ALCAM, KITL, PDPN, ACKR3, ITGA6, ATP1B1
GOTERM_BP_DIRECT	GO:0007275~multicellular organism development	13	12.6214	0.00711288	EMX2, KRT8, MICAL2, KAZALD1, GLDN, SHTN1, ANO1, WNT6, GATM, SMOC1, PDPN, PDGFC, ACKR3
GOTERM_BP_DIRECT	GO:0030198~extracellular matrix organization	5	4.85437	0.0107256	COL18A1, ADAMTS19, SMOC1, COL9A2, KAZALD1
GOTERM_BP_DIRECT	GO:0043066~negative regulation of apoptotic process	9	8.73786	0.0124497	SMAD3, KRT18, KITL, WT1, PDPN, SLC40A1, BCL2, GAS6, SNCA
GOTERM_BP_DIRECT	GO:0007568~aging	5	4.85437	0.0137829	IGFBP5, DAG1, AMH, SLC18A2, SNCA
GOTERM_BP_DIRECT	GO:0006693~prostaglandin metabolic process	3	2.91262	0.0139173	GSTM2, GSTM1, PDPN
GOTERM_BP_DIRECT	GO:0097191~extrinsic apoptotic signaling pathway	3	2.91262	0.0199967	SMAD3, KRT18, KRT8
GOTERM_BP_DIRECT	GO:0001658~branching involved in ureteric bud morphogenesis	3	2.91262	0.020822	WNT6, WT1, BCL2
GOTERM_BP_DIRECT	GO:1901687~glutathione derivative biosynthetic process	2	1.94175	0.0234176	GSTM2, GSTM1
GOTERM_BP_DIRECT	GO:0002520~immune system development	2	1.94175	0.0234176	SMAD3, BCL2
GOTERM_BP_DIRECT	GO:0045636~positive regulation of melanocyte differentiation	2	1.94175	0.0234176	KITL, BCL2
GOTERM_BP_DIRECT	GO:0008584~male gonad development	4	3.8835	0.025222	AMHR2, KITL, WT1, BCL2
GOTERM_BP_DIRECT	GO:0030336~negative regulation of cell migration	4	3.8835	0.0277305	RAP2B, IGFBP5, DAG1, BCL2
GOTERM_BP_DIRECT	GO:0045944~positive regulation of transcription from RNA polymerase II promoter	12	11.6505	0.0277626	GTF2A1, ABLIM1, SMAD3, PEG3, SOX18, WT1, CHP2, SLC40A1, DPF3, ITGA6, LMO7, FOXL2
GOTERM_BP_DIRECT	GO:0007165~signal transduction	12	11.6505	0.0284984	WNT6, ARHGAP31, RASD1, RAP2B, PDPN, ARAP2, ARHGAP29, ACKR3, ANK2, PLXNC1, GAS6, GLDN
GOTERM_BP_DIRECT	GO:0071466~cellular response to xenobiotic stimulus	3	2.91262	0.029823	GSTM1, GAS6, SLC18A2
GOTERM_BP_DIRECT	GO:0010882~regulation of cardiac muscle contraction by calcium ion signaling	2	1.94175	0.032632	ANK2, ATP1B1
GOTERM_BP_DIRECT	GO:0045892~negative regulation of transcription, DNA-templated	8	7.76699	0.0360466	RASD1, SOX18, WT1, BHLHE41, DPF3, FOXL2, GAS6, MPHOSPH8
GOTERM_BP_DIRECT	GO:0022898~regulation of transmembrane transporter activity	2	1.94175	0.0372069	BCL2, SNCA
GOTERM_BP_DIRECT	GO:1901018~positive regulation of potassium ion transmembrane transporter activity	2	1.94175	0.0372069	ANK2, ATP1B1
GOTERM_BP_DIRECT	GO:0030335~positive regulation of cell migration	5	4.85437	0.0374723	COL18A1, SMAD3, PDPN, PDGFC, ITGA6
GOTERM_BP_DIRECT	GO:0009653~anatomical structure morphogenesis	3	2.91262	0.0411748	SMAD3, SOX18, FOXL2
GOTERM_BP_DIRECT	GO:0061032~visceral serous pericardium development	2	1.94175	0.0417603	WT1, PDPN
GOTERM_BP_DIRECT	GO:0001525~angiogenesis	5	4.85437	0.0429088	COL18A1, TGFBR3L, SOX18, ACKR3, ANGPTL1
GOTERM_BP_DIRECT	GO:0045860~positive regulation of protein kinase activity	3	2.91262	0.044512	SDC4, DAG1, GAS6
GOTERM_BP_DIRECT	GO:0006749~glutathione metabolic process	3	2.91262	0.0467907	GSTM2, GSTM1, GSTM6

## Sheet: greenyellow
Category	Term	Count	%	PValue	Genes	List Total	Pop Hits	Pop Total	Fold Enrichment	Bonferroni	Benjamini	FDR
GOTERM_BP_DIRECT	GO:0006260~DNA replication	26	48.1481	1.96225e-42	FEN1, PCNA, MCM7, PRIM1, DSCC1, CHAF1B, PCLAF, RFC5, GINS2, RFC3, RRM1, RRM2, RFC4, LIG1, RFC2, RPA2, CDC6, POLA1, FAM111A, NASP, MCM3, MCM4, MCM5, MCM6, DTL, MCM2	53	122	19672	79.1018	6.59317e-40	6.59317e-40	5.84751e-40
GOTERM_BP_DIRECT	GO:0006270~DNA replication initiation	12	22.2222	6.13035e-23	POLA1, CCNE2, MCM7, CCNE1, PRIM1, MCM3, MCM4, MCM5, MCM6, TOPBP1, CDC6, MCM2	53	25	19672	178.162	2.0598e-20	1.0299e-20	9.13422e-21
GOTERM_BP_DIRECT	GO:0006281~DNA repair	19	35.1852	1.60432e-18	RFC5, RRM1, FEN1, RFC3, RFC4, PCNA, LIG1, RFC2, UHRF1, RPA2, BRCA1, BRCA2, RAD51AP1, FAM111A, CHAF1B, RAD51, PCLAF, TOPBP1, CLSPN	53	374	19672	18.8562	5.39051e-16	1.79684e-16	1.59362e-16
GOTERM_BP_DIRECT	GO:0007049~cell cycle	21	38.8889	6.51757e-17	HELLS, TIPIN, MCM7, LIG1, UHRF1, DSCC1, GMNN, CDC6, BRCA1, BRCA2, SYCE2, CHAF1B, CCNE2, NASP, CCNE1, MCM3, MCM4, MCM5, MCM6, CLSPN, MCM2	53	643	19672	12.1222	3.73035e-14	5.47476e-15	4.85559e-15
GOTERM_BP_DIRECT	GO:0032508~DNA duplex unwinding	9	16.6667	3.8725e-14	RFC3, RFC4, MCM7, DSCC1, MCM3, MCM4, MCM5, MCM6, MCM2	53	36	19672	92.7925	1.30189e-11	2.60232e-12	2.30801e-12
GOTERM_BP_DIRECT	GO:0006974~cellular response to DNA damage stimulus	17	31.4815	1.00382e-13	FEN1, TIPIN, PCNA, MCM7, LIG1, UHRF1, RPA2, BRCA1, BRCA2, RAD51AP1, FAM111A, CHAF1B, RAD51, PCLAF, TOPBP1, CLSPN, DTL	53	498	19672	12.6705	3.37224e-11	5.62141e-12	4.98566e-12
GOTERM_BP_DIRECT	GO:0006268~DNA unwinding involved in DNA replication	8	14.8148	1.40586e-13	GINS2, RAD51, MCM7, MCM3, MCM4, MCM5, MCM6, MCM2	53	23	19672	129.103	4.72262e-11	6.74813e-12	5.98495e-12
GOTERM_BP_DIRECT	GO:0000727~double-strand break repair via break-induced replication	7	12.963	2.31059e-13	GINS2, MCM7, MCM3, MCM4, MCM5, MCM6, MCM2	53	12	19672	216.516	7.76286e-11	9.70449e-12	8.60696e-12
GOTERM_BP_DIRECT	GO:1900264~positive regulation of DNA-directed DNA polymerase activity	7	12.963	7.47994e-13	RFC5, GINS2, RFC3, RFC4, PCNA, RFC2, DSCC1	53	14	19672	185.585	2.51314e-10	2.79251e-11	2.47669e-11
GOTERM_BP_DIRECT	GO:0006267~pre-replicative complex assembly involved in nuclear cell cycle DNA replication	6	11.1111	5.89594e-12	MCM7, MCM3, MCM4, MCM5, MCM6, MCM2	53	8	19672	278.377	1.98104e-09	1.98104e-10	1.75699e-10
GOTERM_BP_DIRECT	GO:1902975~mitotic DNA replication initiation	4	7.40741	3.46464e-07	POLA1, MCM3, MCM4, MCM2	53	6	19672	247.447	0.000116405	1.05829e-05	9.38602e-06
GOTERM_BP_DIRECT	GO:0006271~DNA strand elongation involved in DNA replication	4	7.40741	6.05179e-07	POLA1, MCM7, MCM3, MCM4	53	7	19672	212.097	0.00020332	1.6945e-05	1.50286e-05
GOTERM_BP_DIRECT	GO:0006261~DNA-dependent DNA replication	4	7.40741	4.33885e-05	RFC5, RFC3, RFC4, RFC2	53	26	19672	57.103	0.0144731	0.00112142	0.000994597
GOTERM_BP_DIRECT	GO:0000724~double-strand break repair via homologous recombination	5	9.25926	6.51903e-05	RAD51AP1, RAD51, RPA2, BRCA1, BRCA2	53	82	19672	22.6323	0.0216665	0.00156457	0.00138762
GOTERM_BP_DIRECT	GO:0006310~DNA recombination	5	9.25926	8.21587e-05	RAD51AP1, LIG1, RPA2, BRCA1, BRCA2	53	87	19672	21.3316	0.0272289	0.00184035	0.00163222
GOTERM_BP_DIRECT	GO:0007095~mitotic G2 DNA damage checkpoint	4	7.40741	0.000127031	TOPBP1, CLSPN, BRCA1, DTL	53	37	19672	40.1265	0.0417869	0.00266765	0.00236595
GOTERM_BP_DIRECT	GO:0070192~chromosome organization involved in meiotic cell cycle	3	5.55556	0.00018995	RAD51, CCNE2, CCNE1	53	8	19672	139.189	0.0618348	0.0037543	0.00332971
GOTERM_BP_DIRECT	GO:0071479~cellular response to ionizing radiation	4	7.40741	0.000213717	RAD51AP1, RAD51, BRCA1, BRCA2	53	44	19672	33.7427	0.0692985	0.00398939	0.00353821
GOTERM_BP_DIRECT	GO:0033314~mitotic DNA replication checkpoint	3	5.55556	0.000304244	TOPBP1, CLSPN, CDC6	53	10	19672	111.351	0.0971885	0.0051113	0.00453323
GOTERM_BP_DIRECT	GO:0010216~maintenance of DNA methylation	3	5.55556	0.000304244	HELLS, DNMT1, UHRF1	53	10	19672	111.351	0.0971885	0.0051113	0.00453323
GOTERM_BP_DIRECT	GO:0019985~translesion synthesis	3	5.55556	0.000444716	PCNA, PCLAF, DTL	53	12	19672	92.7925	0.138825	0.00711545	0.00631073
GOTERM_BP_DIRECT	GO:0051301~cell division	7	12.963	0.000581024	HELLS, SYCE2, TIPIN, CCNE2, LIG1, CCNE1, CDC6	53	394	19672	6.59439	0.177396	0.00887382	0.00787023
GOTERM_BP_DIRECT	GO:0000082~G1/S transition of mitotic cell cycle	4	7.40741	0.000618537	TCF19, CCNE2, NASP, CCNE1	53	63	19672	23.5663	0.187706	0.00903602	0.00801409
GOTERM_BP_DIRECT	GO:0010569~regulation of double-strand break repair via homologous recombination	3	5.55556	0.00102052	RAD51AP1, RAD51, RPA2	53	18	19672	61.8616	0.29041	0.0142872	0.0126714
GOTERM_BP_DIRECT	GO:0071897~DNA biosynthetic process	3	5.55556	0.00182235	POLA1, LIG1, TK1	53	24	19672	46.3962	0.458206	0.0244924	0.0217224
GOTERM_BP_DIRECT	GO:0006334~nucleosome assembly	4	7.40741	0.00270079	CHAF1B, NASP, DNAJC9, MCM2	53	105	19672	14.1398	0.596949	0.0349025	0.0309552
GOTERM_BP_DIRECT	GO:0006284~base-excision repair	3	5.55556	0.00343367	FEN1, LIG1, RPA2	53	33	19672	33.7427	0.685162	0.0427301	0.0378975
GOTERM_BP_DIRECT	GO:0031297~replication fork processing	3	5.55556	0.00385635	FAM111A, RAD51, PCNA	53	35	19672	31.8146	0.726988	0.0462762	0.0410426
GOTERM_BP_DIRECT	GO:0051726~regulation of cell cycle	5	9.25926	0.00445859	CCNE2, CCNE1, PCLAF, BRCA1, DTL	53	253	19672	7.33537	0.77719	0.0516581	0.0458159
GOTERM_BP_DIRECT	GO:1990426~mitotic recombination-dependent replication fork processing	2	3.7037	0.00527985	RAD51, BRCA2	53	2	19672	371.17	0.831147	0.0591343	0.0524465
GOTERM_BP_DIRECT	GO:0006275~regulation of DNA replication	3	5.55556	0.00630924	PCNA, DSCC1, GMNN	53	45	19672	24.7447	0.88076	0.068384	0.0606501
GOTERM_BP_DIRECT	GO:0009411~response to UV	3	5.55556	0.00744434	TIPIN, PCLAF, DTL	53	49	19672	22.7247	0.918785	0.0738221	0.0654732
GOTERM_BP_DIRECT	GO:0009265~2'-deoxyribonucleotide biosynthetic process	2	3.7037	0.00790951	RRM1, RRM2	53	3	19672	247.447	0.93062	0.0738221	0.0654732
GOTERM_BP_DIRECT	GO:0006273~lagging strand elongation	2	3.7037	0.00790951	POLA1, LIG1	53	3	19672	247.447	0.93062	0.0738221	0.0654732
GOTERM_BP_DIRECT	GO:0009185~ribonucleoside diphosphate metabolic process	2	3.7037	0.00790951	RRM1, RRM2	53	3	19672	247.447	0.93062	0.0738221	0.0654732
GOTERM_BP_DIRECT	GO:0009263~deoxyribonucleotide biosynthetic process	2	3.7037	0.00790951	RRM1, RRM2	53	3	19672	247.447	0.93062	0.0738221	0.0654732
GOTERM_BP_DIRECT	GO:0010212~response to ionizing radiation	3	5.55556	0.00866457	RRM1, TOPBP1, BRCA1	53	53	19672	21.0096	0.946281	0.0786836	0.0697849
GOTERM_BP_DIRECT	GO:0006272~leading strand elongation	2	3.7037	0.0105324	POLA1, PCNA	53	4	19672	185.585	0.971494	0.0917582	0.0813807
GOTERM_BP_DIRECT	GO:0000723~telomere maintenance	3	5.55556	0.0106505	CCNE2, CCNE1, RPA2	53	59	19672	18.873	0.972615	0.0917582	0.0813807
GOTERM_BP_DIRECT	GO:0006269~DNA replication, synthesis of RNA primer	2	3.7037	0.0131484	POLA1, PRIM1	53	5	19672	148.468	0.988288	0.110447	0.0979555
GOTERM_BP_DIRECT	GO:0051573~negative regulation of histone H3-K9 methylation	2	3.7037	0.0157577	DNMT1, BRCA1	53	6	19672	123.723	0.995188	0.129136	0.114531
GOTERM_BP_DIRECT	GO:0006231~dTMP biosynthetic process	2	3.7037	0.0183601	DUT, TYMS	53	7	19672	106.049	0.998023	0.140205	0.124348
GOTERM_BP_DIRECT	GO:0000076~DNA replication checkpoint	2	3.7037	0.0183601	TIPIN, CLSPN	53	7	19672	106.049	0.998023	0.140205	0.124348
GOTERM_BP_DIRECT	GO:0043009~chordate embryonic development	2	3.7037	0.0183601	BRCA1, BRCA2	53	7	19672	106.049	0.998023	0.140205	0.124348
GOTERM_BP_DIRECT	GO:0048478~replication fork protection	2	3.7037	0.0209559	TIPIN, BRCA2	53	8	19672	92.7925	0.999188	0.156471	0.138775
GOTERM_BP_DIRECT	GO:0006346~methylation-dependent chromatin silencing	2	3.7037	0.0235449	HELLS, DNMT1	53	9	19672	82.4822	0.999666	0.168321	0.149285
GOTERM_BP_DIRECT	GO:0046653~tetrahydrofolate metabolic process	2	3.7037	0.0235449	DHFR, TYMS	53	9	19672	82.4822	0.999666	0.168321	0.149285
GOTERM_BP_DIRECT	GO:0000722~telomere maintenance via recombination	2	3.7037	0.0287028	RAD51, BRCA2	53	11	19672	67.4854	0.999944	0.20092	0.178196
GOTERM_BP_DIRECT	GO:0072425~signal transduction involved in G2 DNA damage checkpoint	2	3.7037	0.0312717	BRCA1, DTL	53	12	19672	61.8616	0.999977	0.214435	0.190183
GOTERM_BP_DIRECT	GO:0051382~kinetochore assembly	2	3.7037	0.033834	CENPH, CENPK	53	13	19672	57.103	0.999991	0.227364	0.20165
GOTERM_BP_DIRECT	GO:0035999~tetrahydrofolate interconversion	2	3.7037	0.0363896	DHFR, TYMS	53	14	19672	53.0243	0.999996	0.239743	0.212629
GOTERM_BP_DIRECT	GO:0051290~protein heterotetramerization	2	3.7037	0.0389385	RRM1, RRM2	53	15	19672	49.4893	0.999998	0.251603	0.223148
GOTERM_BP_DIRECT	GO:0000278~mitotic cell cycle	3	5.55556	0.0425894	RRM1, CENPH, CDC6	53	124	19672	8.97991	1	0.268902	0.23849
GOTERM_BP_DIRECT	GO:1903827~regulation of cellular protein localization	2	3.7037	0.0440167	CCNE2, CCNE1	53	17	19672	43.667	1	0.268902	0.23849
GOTERM_BP_DIRECT	GO:0051298~centrosome duplication	2	3.7037	0.0440167	BRCA1, BRCA2	53	17	19672	43.667	1	0.268902	0.23849

## Sheet: yellow
Category	Term	Count	%	PValue	Genes	List Total	Pop Hits	Pop Total	Fold Enrichment	Bonferroni	Benjamini	FDR
GOTERM_BP_DIRECT	GO:0007050~cell cycle arrest	7	4.29448	2.44294e-05	WNT10B, CDKN2B, BRINP2, TGFB1, AK1, GAS2, SKIL	141	81	19672	12.0571	0.0353923	0.0360333	0.0359112
GOTERM_BP_DIRECT	GO:0010628~positive regulation of gene expression	15	9.20245	6.78133e-05	PTGFR, TGFB1, WNT7B, TESC, EPHX2, TNC, IL18, NR1H4, SCX, MSN, CLU, SFRP4, MAF, STAR, ATF3	141	579	19672	3.61445	0.0951879	0.0467258	0.0465674
GOTERM_BP_DIRECT	GO:0043065~positive regulation of apoptotic process	12	7.36196	9.50355e-05	WNT10B, SFRP4, ANXA1, TGFB1, SCP2, DUSP1, GADD45A, KCNMA1, IL18, TSPO, NUPR1, CLU	141	383	19672	4.37131	0.130802	0.0467258	0.0465674
GOTERM_BP_DIRECT	GO:0008284~positive regulation of cell proliferation	15	9.20245	0.000170014	WNT10B, PTGFR, TGFB1, WNT7B, TNC, SCX, PDGFA, AKR1C18, YBX1, CLU, LGALS3, S100A13, TIMP1, ATF3, LGMN	141	632	19672	3.31134	0.221816	0.0626928	0.0624803
GOTERM_BP_DIRECT	GO:0071799~cellular response to prostaglandin D stimulus	3	1.84049	0.000298915	PTGFR, TNC, AKR1C18	141	4	19672	104.638	0.356585	0.08818	0.0878811
GOTERM_BP_DIRECT	GO:0008360~regulation of cell shape	7	4.29448	0.000826916	SLC9A3R1, ANXA1, EPB41L2, S100A13, GAS2, MSN, SHROOM3	141	154	19672	6.34172	0.704831	0.177436	0.176835
GOTERM_BP_DIRECT	GO:0042127~regulation of cell proliferation	8	4.90798	0.00084207	NFKBIA, ANXA1, TES, TGFB1, TNFRSF9, TNC, LGR5, CLU	141	213	19672	5.2401	0.71136	0.177436	0.176835
GOTERM_BP_DIRECT	GO:0008285~negative regulation of cell proliferation	11	6.74847	0.00110504	SFRP4, SLC9A3R1, CDKN2B, TES, TGFB1, DUSP1, TNFRSF9, TESC, ADORA1, ADARB1, NUPR1	141	434	19672	3.53616	0.804234	0.203742	0.203051
GOTERM_BP_DIRECT	GO:0048839~inner ear development	5	3.06748	0.00156609	H2-T23, TGFB1, MAF, IFI204, LGR5	141	70	19672	9.96555	0.900917	0.256665	0.255795
GOTERM_BP_DIRECT	GO:0032570~response to progesterone	4	2.45399	0.00212107	TGFB1, ABHD2, TSPO, MBP	141	36	19672	15.502	0.956365	0.302836	0.30181
GOTERM_BP_DIRECT	GO:0051726~regulation of cell cycle	8	4.90798	0.00225844	CAST, WNT10B, BRINP2, TGFB1, GADD45A, GAS2, ADARB1, SKIL	141	253	19672	4.41163	0.964384	0.302836	0.30181
GOTERM_BP_DIRECT	GO:0050810~regulation of steroid biosynthetic process	3	1.84049	0.00265184	STAR, TSPO, AKR1C18	141	11	19672	38.0503	0.980092	0.325955	0.32485
GOTERM_BP_DIRECT	GO:0070306~lens fiber cell differentiation	3	1.84049	0.00432664	TGFB1, MAF, SKIL	141	14	19672	29.8967	0.998331	0.490908	0.489244
GOTERM_BP_DIRECT	GO:0042632~cholesterol homeostasis	5	3.06748	0.00548861	EPHX2, LIPG, NR1H4, IL18, TSPO	141	99	19672	7.04635	0.999702	0.568511	0.566584
GOTERM_BP_DIRECT	GO:0072659~protein localization to plasma membrane	6	3.68098	0.00578146	SLC9A3R1, SCP2, TESC, RAMP1, PACSIN1, CLASP2	141	160	19672	5.23191	0.999807	0.568511	0.566584
GOTERM_BP_DIRECT	GO:0009611~response to wounding	5	3.06748	0.00768248	TGFB1, ABHD2, TNC, PDGFA, NEAT1	141	109	19672	6.3999	0.999989	0.708229	0.705828
GOTERM_BP_DIRECT	GO:0000122~negative regulation of transcription from RNA polymerase II promoter	15	9.20245	0.00910008	WNT10B, TGFB1, IFI204, S100A1, GADD45A, GFI1, NR1H4, YBX1, FOXQ1, MAF, BHLHE40, LRRFIP1, SKIL, ZFP398, ATF3	141	967	19672	2.16418	0.999999	0.789566	0.786889
GOTERM_BP_DIRECT	GO:0003085~negative regulation of systemic arterial blood pressure	3	1.84049	0.0115364	KL, ADORA1, IER3	141	23	19672	18.198	1	0.930984	0.927828
GOTERM_BP_DIRECT	GO:0032740~positive regulation of interleukin-17 production	3	1.84049	0.0125269	TGFB1, NR1H4, IL18	141	24	19672	17.4397	1	0.930984	0.927828
GOTERM_BP_DIRECT	GO:0071300~cellular response to retinoic acid	4	2.45399	0.0126235	BRINP2, TESC, TNC, ATP1A3	141	68	19672	8.20693	1	0.930984	0.927828
GOTERM_BP_DIRECT	GO:0071560~cellular response to transforming growth factor beta stimulus	4	2.45399	0.0136476	TGFB1, STAR, SCX, AKR1C18	141	70	19672	7.97244	1	0.943853	0.940653
GOTERM_BP_DIRECT	GO:0002489~antigen processing and presentation of endogenous peptide antigen via MHC class Ib via ER pathway, TAP-dependent	2	1.22699	0.0141831	H2-T23, TAP2	141	2	19672	139.518	1	0.943853	0.940653
GOTERM_BP_DIRECT	GO:0071407~cellular response to organic cyclic compound	4	2.45399	0.0147177	NFKBIA, WNT10B, TGFB1, IL18	141	72	19672	7.75099	1	0.943853	0.940653
GOTERM_BP_DIRECT	GO:0031018~endocrine pancreas development	3	1.84049	0.0157113	ANXA1, ONECUT2, CLU	141	27	19672	15.502	1	0.965593	0.96232
GOTERM_BP_DIRECT	GO:0050680~negative regulation of epithelial cell proliferation	4	2.45399	0.0169969	WNT10B, CDKN2B, TGFB1, NUPR1	141	76	19672	7.34304	1	1	0.997286
GOTERM_BP_DIRECT	GO:0043066~negative regulation of apoptotic process	11	6.74847	0.0189824	PTGFR, LGALS3, DUSP1, ADORA1, NR1H4, SCX, YBX1, TIMP1, NUPR1, CLU, IER3	141	656	19672	2.33947	1	1	0.997286
GOTERM_BP_DIRECT	GO:0045165~cell fate commitment	4	2.45399	0.0194624	WNT10B, ONECUT2, GFI1, WNT7B	141	80	19672	6.97589	1	1	0.997286
GOTERM_BP_DIRECT	GO:0048641~regulation of skeletal muscle tissue development	2	1.22699	0.0211996	WNT10B, MEGF10	141	3	19672	93.0118	1	1	0.997286
GOTERM_BP_DIRECT	GO:0042771~intrinsic apoptotic signaling pathway in response to DNA damage by p53 class mediator	3	1.84049	0.0216951	IFI204, SHISA5, NUPR1	141	32	19672	13.0798	1	1	0.997286
GOTERM_BP_DIRECT	GO:2000379~positive regulation of reactive oxygen species metabolic process	3	1.84049	0.0243131	GADD45A, TSPO, AKR1C18	141	34	19672	12.3104	1	1	0.997286
GOTERM_BP_DIRECT	GO:0032967~positive regulation of collagen biosynthetic process	3	1.84049	0.0243131	TGFB1, IL18, SCX	141	34	19672	12.3104	1	1	0.997286
GOTERM_BP_DIRECT	GO:0070328~triglyceride homeostasis	3	1.84049	0.0243131	ADORA1, NR1H4, IL18	141	34	19672	12.3104	1	1	0.997286
GOTERM_BP_DIRECT	GO:0045930~negative regulation of mitotic cell cycle	3	1.84049	0.0256682	SLC9A3R1, BRINP2, TGFB1	141	35	19672	11.9587	1	1	0.997286
GOTERM_BP_DIRECT	GO:0009636~response to toxic substance	4	2.45399	0.0279836	EPHX2, MBP, NUPR1, TRPM6	141	92	19672	6.06599	1	1	0.997286
GOTERM_BP_DIRECT	GO:0031663~lipopolysaccharide-mediated signaling pathway	3	1.84049	0.028468	NFKBIA, TGFB1, IL18	141	37	19672	11.3122	1	1	0.997286
GOTERM_BP_DIRECT	GO:2001244~positive regulation of intrinsic apoptotic signaling pathway	3	1.84049	0.0299117	SLC9A3R1, NUPR1, CLU	141	38	19672	11.0146	1	1	0.997286
GOTERM_BP_DIRECT	GO:0060325~face morphogenesis	3	1.84049	0.0328846	TGFB1, SCX, STRA6	141	40	19672	10.4638	1	1	0.997286
GOTERM_BP_DIRECT	GO:0071677~positive regulation of mononuclear cell migration	2	1.22699	0.0350842	LGALS3, TGFB1	141	5	19672	55.8071	1	1	0.997286
GOTERM_BP_DIRECT	GO:0061035~regulation of cartilage development	2	1.22699	0.0350842	TGFB1, SCX	141	5	19672	55.8071	1	1	0.997286
GOTERM_BP_DIRECT	GO:0030501~positive regulation of bone mineralization	3	1.84049	0.0375501	WNT10B, KL, TGFB1	141	43	19672	9.7338	1	1	0.997286
GOTERM_BP_DIRECT	GO:0071479~cellular response to ionizing radiation	3	1.84049	0.0391585	TGFB1, IFI204, GADD45A	141	44	19672	9.51257	1	1	0.997286
GOTERM_BP_DIRECT	GO:0014012~peripheral nervous system axon regeneration	2	1.22699	0.041953	TNC, TSPO	141	6	19672	46.5059	1	1	0.997286
GOTERM_BP_DIRECT	GO:0061370~testosterone biosynthetic process	2	1.22699	0.041953	STAR, AKR1C18	141	6	19672	46.5059	1	1	0.997286
GOTERM_BP_DIRECT	GO:0000086~G2/M transition of mitotic cell cycle	3	1.84049	0.0424522	WNT10B, CDKN2B, ABCB1B	141	46	19672	9.09898	1	1	0.997286
GOTERM_BP_DIRECT	GO:0090263~positive regulation of canonical Wnt signaling pathway	4	2.45399	0.0438998	WNT10B, SFRP4, TGFB1, LGR5	141	110	19672	5.07337	1	1	0.997286
GOTERM_BP_DIRECT	GO:0051781~positive regulation of cell division	3	1.84049	0.0441368	TGFB1, PDGFA, YBX1	141	47	19672	8.90539	1	1	0.997286
GOTERM_BP_DIRECT	GO:0006629~lipid metabolic process	9	5.52147	0.04471	WNT10B, PCYT1A, TNXB, ABHD2, EPHX2, LPCAT2, LIPG, SLC16A11, FAR1	141	554	19672	2.26653	1	1	0.997286
GOTERM_BP_DIRECT	GO:0001916~positive regulation of T cell mediated cytotoxicity	3	1.84049	0.0475789	H2-T23, TAP2, H2-Q10	141	49	19672	8.5419	1	1	0.997286
GOTERM_BP_DIRECT	GO:0032355~response to estradiol	4	2.45399	0.0489716	PTGFR, ANXA1, TGFB1, DUSP1	141	115	19672	4.85279	1	1	0.997286

## Sheet: magenta
Category	Term	Count	%	PValue	Genes	List Total	Pop Hits	Pop Total	Fold Enrichment	Bonferroni	Benjamini	FDR
GOTERM_BP_DIRECT	GO:0006936~muscle contraction	8	10.5263	1.27059e-09	ACTA2, MYOM1, MYL6, CALD1, TNNT2, TPM2, TPM1, LMOD1	74	55	19672	38.6673	9.61834e-07	9.61834e-07	9.55481e-07
GOTERM_BP_DIRECT	GO:0007015~actin filament organization	7	9.21053	2.06324e-05	PDLIM3, MYO1C, TPM2, TMSB4X, ACTN1, TPM1, LMOD1	74	151	19672	12.3236	0.0154976	0.00780937	0.00775779
GOTERM_BP_DIRECT	GO:0007155~cell adhesion	11	14.4737	6.55399e-05	AOC3, DST, MCAM, PERP, ITGA1, ITGA8, NEXN, CD9, NCAM1, LPP, VCL	74	594	19672	4.92292	0.0484046	0.0165379	0.0164287
GOTERM_BP_DIRECT	GO:0030049~muscle filament sliding	3	3.94737	0.000281819	MYL6, TNNT2, TPM1	74	7	19672	113.931	0.192141	0.0428023	0.0425196
GOTERM_BP_DIRECT	GO:0010628~positive regulation of gene expression	10	13.1579	0.00028271	ACTA2, CNN2, MYOM1, MYOCD, GSN, CAV1, LMNA, ID4, PAWR, ACTG2	74	579	19672	4.59133	0.192685	0.0428023	0.0425196
GOTERM_BP_DIRECT	GO:0051017~actin filament bundle assembly	4	5.26316	0.00040705	CALD1, ACTN1, PLS3, PAWR	74	39	19672	27.2654	0.265231	0.0513562	0.0510169
GOTERM_BP_DIRECT	GO:0042060~wound healing	5	6.57895	0.000774538	CNN2, GSN, DST, CAV1, TPM1	74	111	19672	11.9747	0.443758	0.0837608	0.0832075
GOTERM_BP_DIRECT	GO:0030334~regulation of cell migration	5	6.57895	0.00103606	TMSB4X, LMNA, FLNA, NEXN, VCL	74	120	19672	11.0766	0.543746	0.0980373	0.0973898
GOTERM_BP_DIRECT	GO:0030335~positive regulation of cell migration	6	7.89474	0.0030937	MYO1C, SYNPO2, MCAM, CAV1, LGR6, MYLK	74	266	19672	5.99634	0.904207	0.260215	0.258496
GOTERM_BP_DIRECT	GO:1904706~negative regulation of vascular smooth muscle cell proliferation	3	3.94737	0.00482345	CNN1, MYOCD, TPM1	74	28	19672	28.4826	0.974272	0.365135	0.362723
GOTERM_BP_DIRECT	GO:0007568~aging	5	6.57895	0.00598266	EDNRB, GSN, KCNMB1, SERPINF1, NCAM1	74	195	19672	6.81635	0.989353	0.391084	0.388501
GOTERM_BP_DIRECT	GO:0030036~actin cytoskeleton organization	5	6.57895	0.00619949	PDLIM3, GSN, CSRP1, ACTN1, FLNA	74	197	19672	6.74715	0.990974	0.391084	0.388501
GOTERM_BP_DIRECT	GO:0045214~sarcomere organization	3	3.94737	0.0106255	CSRP1, TNNT2, TPM1	74	42	19672	18.9884	0.999692	0.599754	0.595792
GOTERM_BP_DIRECT	GO:2000721~positive regulation of transcription from RNA polymerase II promoter involved in smooth muscle cell differentiation	2	2.63158	0.0110919	MYOCD, ITGA8	74	3	19672	177.225	0.999785	0.599754	0.595792
GOTERM_BP_DIRECT	GO:0051480~regulation of cytosolic calcium ion concentration	3	3.94737	0.0142729	CAV1, FXYD1, ATP2B4	74	49	19672	16.2758	0.999981	0.684796	0.680273
GOTERM_BP_DIRECT	GO:0010629~negative regulation of gene expression	6	7.89474	0.0144739	SERPINF1, ATP2B4, PAWR, SLIT3, CCDC3, CRYAB	74	387	19672	4.12152	0.999984	0.684796	0.680273
GOTERM_BP_DIRECT	GO:0042311~vasodilation	3	3.94737	0.015979	EDNRB, KCNMB1, ITGA1	74	52	19672	15.3368	0.999995	0.711535	0.706835
GOTERM_BP_DIRECT	GO:0030838~positive regulation of actin filament polymerization	3	3.94737	0.0177679	MYO1C, CDC42EP3, LMOD1	74	55	19672	14.5002	0.999999	0.73385	0.729003
GOTERM_BP_DIRECT	GO:0090131~mesenchyme migration	2	2.63158	0.018419	ACTA2, ACTG2	74	5	19672	106.335	0.999999	0.73385	0.729003
GOTERM_BP_DIRECT	GO:1903243~negative regulation of cardiac muscle hypertrophy in response to stress	2	2.63158	0.0220624	LMNA, ATP2B4	74	6	19672	88.6126	1	0.812732	0.807364
GOTERM_BP_DIRECT	GO:0008285~negative regulation of cell proliferation	6	7.89474	0.0225461	MYOCD, CAV1, ITGA1, LMNA, CD9, SLIT3	74	434	19672	3.67518	1	0.812732	0.807364
GOTERM_BP_DIRECT	GO:0043462~regulation of ATPase activity	2	2.63158	0.0256925	TPM2, TPM1	74	7	19672	75.9537	1	0.846269	0.840679
GOTERM_BP_DIRECT	GO:0007517~muscle organ development	3	3.94737	0.0257123	FHL1, LMNA, CRYAB	74	67	19672	11.9032	1	0.846269	0.840679
GOTERM_BP_DIRECT	GO:0051271~negative regulation of cellular component movement	2	2.63158	0.0293093	ACTN1, CD9	74	8	19672	66.4595	1	0.85526	0.849611
GOTERM_BP_DIRECT	GO:0051152~positive regulation of smooth muscle cell differentiation	2	2.63158	0.0293093	MYOCD, TMSB4X	74	8	19672	66.4595	1	0.85526	0.849611
GOTERM_BP_DIRECT	GO:0051592~response to calcium ion	3	3.94737	0.0293748	TNNT2, KCNMB1, CAV1	74	72	19672	11.0766	1	0.85526	0.849611
GOTERM_BP_DIRECT	GO:0008217~regulation of blood pressure	3	3.94737	0.0356367	ACTA2, AOC3, EDNRB	74	80	19672	9.96892	1	0.965597	0.959219
GOTERM_BP_DIRECT	GO:0051001~negative regulation of nitric-oxide synthase activity	2	2.63158	0.0365032	CAV1, ATP2B4	74	10	19672	53.1676	1	0.965597	0.959219
GOTERM_BP_DIRECT	GO:0030030~cell projection organization	4	5.26316	0.0373724	GSN, ITGA8, FLNA, FHDC1	74	198	19672	5.37046	1	0.965597	0.959219
GOTERM_BP_DIRECT	GO:0098609~cell-cell adhesion	4	5.26316	0.038323	PERP, ITGA1, ITGA8, LPP	74	200	19672	5.31676	1	0.965597	0.959219
GOTERM_BP_DIRECT	GO:1904753~negative regulation of vascular associated smooth muscle cell migration	2	2.63158	0.0400804	MYOCD, TPM1	74	11	19672	48.3342	1	0.965597	0.959219
GOTERM_BP_DIRECT	GO:0045010~actin nucleation	2	2.63158	0.0436446	GSN, LMOD1	74	12	19672	44.3063	1	0.965597	0.959219
GOTERM_BP_DIRECT	GO:0042989~sequestering of actin monomers	2	2.63158	0.0436446	GSN, TMSB4X	74	12	19672	44.3063	1	0.965597	0.959219
GOTERM_BP_DIRECT	GO:2001028~positive regulation of endothelial cell chemotaxis	2	2.63158	0.0436446	TMSB4X, HSPB1	74	12	19672	44.3063	1	0.965597	0.959219
GOTERM_BP_DIRECT	GO:0051014~actin filament severing	2	2.63158	0.0471956	GSN, DSTN	74	13	19672	40.8981	1	0.965597	0.959219
GOTERM_BP_DIRECT	GO:0051639~actin filament network formation	2	2.63158	0.0471956	ACTN1, PLS3	74	13	19672	40.8981	1	0.965597	0.959219
GOTERM_BP_DIRECT	GO:0030042~actin filament depolymerization	2	2.63158	0.0471956	GSN, DSTN	74	13	19672	40.8981	1	0.965597	0.959219

## Sheet: green
Category	Term	Count	%	PValue	Genes	List Total	Pop Hits	Pop Total	Fold Enrichment	Bonferroni	Benjamini	FDR
GOTERM_BP_DIRECT	GO:0001525~angiogenesis	17	14.2857	3.49334e-12	PDGFRB, NRP1, RAMP2, NRP2, ENPEP, COL15A1, RAMP3, UNC5B, NRXN1, ECSCR, TMEM100, EMCN, COL4A2, PLAU, COL4A1, APLNR, MYH9	111	278	19672	10.8375	4.31075e-09	4.31078e-09	4.22694e-09
GOTERM_BP_DIRECT	GO:0016477~cell migration	12	10.084	5.63049e-07	PDGFRB, CD24A, NRP1, ENPEP, LAMC3, MDK, ITGB3, SNAI1, GPC3, CLEC14A, CD248, IGFBP6	111	284	19672	7.48839	0.000694561	0.000347401	0.000340644
GOTERM_BP_DIRECT	GO:0030335~positive regulation of cell migration	11	9.2437	2.46909e-06	PDGFRB, PRR5, CDH5, PLAU, MDK, ITGB3, TWIST2, SNAI1, SPRY2, CLDN1, CXCL16	111	266	19672	7.32886	0.00304222	0.00101562	0.000995866
GOTERM_BP_DIRECT	GO:0007275~multicellular organism development	21	17.6471	4.32398e-06	PDGFRB, NRP1, COLEC11, NRP2, PKDCC, UNC5B, ARX, ECSCR, TWIST2, TWIST1, TBX2, TMEM100, HEYL, CDH5, OLFML3, MDK, CREB3L1, SNAI1, APLNR, SPRY2, SPRY1	111	1135	19672	3.27906	0.00532159	0.00133395	0.001308
GOTERM_BP_DIRECT	GO:0007155~cell adhesion	14	11.7647	2.76254e-05	COL15A1, LAMC3, ITGB3, LAMA4, NRXN1, CLDN1, MFAP4, CD24A, CDH5, COL6A2, COL6A1, MYH9, IGFBP7, CD34	111	594	19672	4.17703	0.0335157	0.00681796	0.00668536
GOTERM_BP_DIRECT	GO:0060021~palate development	6	5.04202	8.59168e-05	OSR2, PKDCC, SNAI1, TWIST1, TCF21, TBX2	111	80	19672	13.2919	0.100599	0.0163891	0.0160704
GOTERM_BP_DIRECT	GO:0000122~negative regulation of transcription from RNA polymerase II promoter	17	14.2857	9.29692e-05	OSR2, BATF3, PTCH1, ARX, TWIST2, FHL2, TCF21, TWIST1, TBX2, LOXL2, HEYL, ZEB2, FOXS1, CCND1, NFIB, SNAI1, SOX9	111	967	19672	3.11565	0.108393	0.0163891	0.0160704
GOTERM_BP_DIRECT	GO:0010718~positive regulation of epithelial to mesenchymal transition	5	4.20168	0.000126026	MDK, GLIPR2, SNAI1, TWIST1, LOXL2	111	46	19672	19.2636	0.144035	0.0175906	0.0172485
GOTERM_BP_DIRECT	GO:0003203~endocardial cushion morphogenesis	4	3.36134	0.000130576	HEYL, TWIST1, SOX9, TBX2	111	18	19672	39.3834	0.148828	0.0175906	0.0172485
GOTERM_BP_DIRECT	GO:0001649~osteoblast differentiation	6	5.04202	0.00014255	CREB3L1, TWIST2, TMEM119, SNAI1, FHL2, TWIST1	111	89	19672	11.9478	0.161314	0.0175906	0.0172485
GOTERM_BP_DIRECT	GO:0045766~positive regulation of angiogenesis	7	5.88235	0.000300592	CDH5, NRP1, SMOC2, RAMP2, ITGB3, APLNR, CD34	111	162	19672	7.65788	0.309946	0.0337209	0.0330651
GOTERM_BP_DIRECT	GO:0032502~developmental process	4	3.36134	0.000357705	COLEC11, TWIST2, TWIST1, TCF21	111	25	19672	28.356	0.356921	0.0366838	0.0359703
GOTERM_BP_DIRECT	GO:0010628~positive regulation of gene expression	12	10.084	0.000400261	CDH5, OSR2, RAMP2, RAMP3, ITGB3, NRXN1, ARX, TMEM119, SPRY2, TWIST1, VIM, SOX9	111	579	19672	3.67306	0.389832	0.0366838	0.0359703
GOTERM_BP_DIRECT	GO:0001503~ossification	6	5.04202	0.000416185	SPARC, PKDCC, TMEM119, TWIST1, STC1, SOX9	111	112	19672	9.49421	0.40171	0.0366838	0.0359703
GOTERM_BP_DIRECT	GO:0032526~response to retinoic acid	5	4.20168	0.000540962	PDGFRB, PTCH1, IGFBP7, MEST, TBX2	111	67	19672	13.2258	0.487127	0.0445031	0.0436376
GOTERM_BP_DIRECT	GO:0008285~negative regulation of cell proliferation	10	8.40336	0.000741585	CDH5, NFIB, RASSF5, PTCH1, TWIST2, GPC3, SPRY2, SPRY1, SOX9, RERG	111	434	19672	4.08353	0.599666	0.0571948	0.0560824
GOTERM_BP_DIRECT	GO:0002040~sprouting angiogenesis	4	3.36134	0.00106192	NRP1, RAMP2, CLEC14A, LOXL2	111	36	19672	19.6917	0.730476	0.0770825	0.0755834
GOTERM_BP_DIRECT	GO:0045892~negative regulation of transcription, DNA-templated	12	10.084	0.0011319	HEYL, FOXS1, SCML4, PTCH1, CREB3L1, TWIST2, SNAI1, TWIST1, SOX9, LOXL2, TBX2, RUNX1T1	111	657	19672	3.23699	0.752799	0.077588	0.076079
GOTERM_BP_DIRECT	GO:0007165~signal transduction	17	14.2857	0.00119463	PDGFRB, ENPEP, UNC5B, PTCH1, NRXN1, HHIP, STARD8, RERG, RGS3, OLFML3, RASSF5, APLNR, TLR12, GRB10, SOX9, CD34, ADGRL2	111	1218	19672	2.47359	0.771233	0.077588	0.076079
GOTERM_BP_DIRECT	GO:0030154~cell differentiation	15	12.605	0.00140296	OSR2, NRP1, BATF3, NRP2, PKDCC, ARX, ECSCR, TWIST2, TWIST1, DUSP6, TMEM100, FOXS1, MDK, TMEM119, SOX9	111	1003	19672	2.65043	0.823153	0.0849573	0.0833049
GOTERM_BP_DIRECT	GO:0008277~regulation of G-protein coupled receptor protein signaling pathway	4	3.36134	0.00144579	RAMP2, RAMP3, ITGB3, KCTD12	111	40	19672	17.7225	0.832269	0.0849573	0.0833049
GOTERM_BP_DIRECT	GO:2001214~positive regulation of vasculogenesis	3	2.52101	0.00164891	TMEM100, RAMP2, CD34	111	11	19672	48.3342	0.869507	0.092489	0.0906902
GOTERM_BP_DIRECT	GO:0009887~animal organ morphogenesis	6	5.04202	0.00189662	NRP1, LAMC3, PTCH1, HHIP, GPC3, TCF21	111	157	19672	6.77294	0.903928	0.0973123	0.0954196
GOTERM_BP_DIRECT	GO:0003198~epithelial to mesenchymal transition involved in endocardial cushion formation	3	2.52101	0.00197148	TMEM100, HEYL, SNAI1	111	12	19672	44.3063	0.91242	0.0973123	0.0954196
GOTERM_BP_DIRECT	GO:0032835~glomerulus development	3	2.52101	0.00197148	HEYL, ENPEP, TCF21	111	12	19672	44.3063	0.91242	0.0973123	0.0954196
GOTERM_BP_DIRECT	GO:0070374~positive regulation of ERK1 and ERK2 cascade	7	5.88235	0.00212283	PDGFRB, NRP1, RAMP3, GLIPR2, ITGB3, NRXN1, SPRY2	111	236	19672	5.25668	0.927368	0.100753	0.0987932
GOTERM_BP_DIRECT	GO:0001658~branching involved in ureteric bud morphogenesis	4	3.36134	0.00230651	PTCH1, GPC3, TCF21, SOX9	111	47	19672	15.083	0.942128	0.102309	0.100319
GOTERM_BP_DIRECT	GO:0071679~commissural neuron axon guidance	3	2.52101	0.00232144	NRP1, NFIB, PTCH1	111	13	19672	40.8981	0.943187	0.102309	0.100319
GOTERM_BP_DIRECT	GO:0016525~negative regulation of angiogenesis	5	4.20168	0.00249218	SPARC, COL4A2, HHIP, ECSCR, SPRY2	111	101	19672	8.77353	0.954003	0.106046	0.103984
GOTERM_BP_DIRECT	GO:0009966~regulation of signal transduction	4	3.36134	0.00342981	GPC3, SPRY2, IGFBP7, SPRY1	111	54	19672	13.1278	0.985588	0.140619	0.137884
GOTERM_BP_DIRECT	GO:0040037~negative regulation of fibroblast growth factor receptor signaling pathway	3	2.52101	0.00353257	CREB3L1, SPRY2, SPRY1	111	16	19672	33.2297	0.98731	0.140619	0.137884
GOTERM_BP_DIRECT	GO:0030155~regulation of cell adhesion	4	3.36134	0.00399727	EMCN, PLAU, LAMA4, SOX9	111	57	19672	12.4369	0.992863	0.154145	0.151147
GOTERM_BP_DIRECT	GO:0010595~positive regulation of endothelial cell migration	4	3.36134	0.00506352	NRP1, SMOC2, SPARC, ITGB3	111	62	19672	11.4339	0.998097	0.189345	0.185662
GOTERM_BP_DIRECT	GO:0098609~cell-cell adhesion	6	5.04202	0.00534333	CDH5, LGALS1, EMCN, MYH9, SOX9, CD34	111	200	19672	5.31676	0.998655	0.193932	0.19016
GOTERM_BP_DIRECT	GO:0032332~positive regulation of chondrocyte differentiation	3	2.52101	0.00607043	PKDCC, SOX9, LOXL2	111	21	19672	25.3179	0.999454	0.214026	0.209863
GOTERM_BP_DIRECT	GO:0007507~heart development	7	5.88235	0.00661141	NRP1, RAMP2, NRP2, SPARC, APLNR, SOX9, FBN1	111	298	19672	4.16301	0.999721	0.218928	0.21467
GOTERM_BP_DIRECT	GO:0045668~negative regulation of osteoblast differentiation	4	3.36134	0.00681978	PTCH1, TWIST2, TWIST1, SOX9	111	69	19672	10.2739	0.999785	0.218928	0.21467
GOTERM_BP_DIRECT	GO:0042127~regulation of cell proliferation	6	5.04202	0.00693797	SPARC, PLAU, PTCH1, ARX, SPRY2, SOX9	111	213	19672	4.99226	0.999814	0.218928	0.21467
GOTERM_BP_DIRECT	GO:0032720~negative regulation of tumor necrosis factor production	4	3.36134	0.00709654	CD24A, TWIST2, TWIST1, CD34	111	70	19672	10.1272	0.999848	0.218928	0.21467
GOTERM_BP_DIRECT	GO:0071560~cellular response to transforming growth factor beta stimulus	4	3.36134	0.00709654	COL4A2, SOX9, CLDN1, FBN1	111	70	19672	10.1272	0.999848	0.218928	0.21467
GOTERM_BP_DIRECT	GO:0060441~epithelial tube branching involved in lung morphogenesis	3	2.52101	0.00789173	HHIP, SOX9, TBX2	111	24	19672	22.1532	0.999943	0.237522	0.232902
GOTERM_BP_DIRECT	GO:0050680~negative regulation of epithelial cell proliferation	4	3.36134	0.00889659	PTCH1, GPC3, WFDC1, SOX9	111	76	19672	9.32764	0.999984	0.26139	0.256307
GOTERM_BP_DIRECT	GO:0001568~blood vessel development	4	3.36134	0.00922017	PDGFRB, FOXS1, LAMA4, APLNR	111	77	19672	9.20651	0.999989	0.264597	0.259451
GOTERM_BP_DIRECT	GO:0014068~positive regulation of phosphatidylinositol 3-kinase signaling	4	3.36134	0.00988779	PDGFRB, PRR5, UNC5B, SOX9	111	79	19672	8.97343	0.999995	0.270533	0.265271
GOTERM_BP_DIRECT	GO:0001894~tissue homeostasis	3	2.52101	0.0106524	PDGFRB, SOX9, CD34	111	28	19672	18.9884	0.999998	0.270533	0.265271
GOTERM_BP_DIRECT	GO:0021649~vestibulocochlear nerve structural organization	2	1.68067	0.0111524	NRP1, NRP2	111	2	19672	177.225	0.999999	0.270533	0.265271
GOTERM_BP_DIRECT	GO:1904835~dorsal root ganglion morphogenesis	2	1.68067	0.0111524	NRP1, NRP2	111	2	19672	177.225	0.999999	0.270533	0.265271
GOTERM_BP_DIRECT	GO:0044092~negative regulation of molecular function	2	1.68067	0.0111524	TWIST2, TWIST1	111	2	19672	177.225	0.999999	0.270533	0.265271
GOTERM_BP_DIRECT	GO:0072203~cell proliferation involved in metanephros development	2	1.68067	0.0111524	PTCH1, GPC3	111	2	19672	177.225	0.999999	0.270533	0.265271
GOTERM_BP_DIRECT	GO:0032870~cellular response to hormone stimulus	3	2.52101	0.0114001	RAMP2, RAMP3, IGFBP7	111	29	19672	18.3336	0.999999	0.270533	0.265271
GOTERM_BP_DIRECT	GO:0035924~cellular response to vascular endothelial growth factor stimulus	3	2.52101	0.0114001	NRP1, RAMP2, SPRY2	111	29	19672	18.3336	0.999999	0.270533	0.265271
GOTERM_BP_DIRECT	GO:0003148~outflow tract septum morphogenesis	3	2.52101	0.0114001	NRP1, NRP2, TBX2	111	29	19672	18.3336	0.999999	0.270533	0.265271
GOTERM_BP_DIRECT	GO:0043433~negative regulation of sequence-specific DNA binding transcription factor activity	4	3.36134	0.0124421	HEYL, FOXS1, PTCH1, TWIST1	111	86	19672	8.24303	1	0.28969	0.284056
GOTERM_BP_DIRECT	GO:0045879~negative regulation of smoothened signaling pathway	3	2.52101	0.0129624	PTCH1, HHIP, GPC3	111	31	19672	17.1508	1	0.29083	0.285174
GOTERM_BP_DIRECT	GO:0001944~vasculature development	3	2.52101	0.0129624	CDH5, APLNR, TCF21	111	31	19672	17.1508	1	0.29083	0.285174
GOTERM_BP_DIRECT	GO:0010977~negative regulation of neuron projection development	4	3.36134	0.0140559	LGALS1, RTN4RL1, VIM, RUNX1T1	111	90	19672	7.87668	1	0.309732	0.303708
GOTERM_BP_DIRECT	GO:0032967~positive regulation of collagen biosynthetic process	3	2.52101	0.0154696	PDGFRB, CREB3L1, VIM	111	34	19672	15.6375	1	0.334904	0.328391
GOTERM_BP_DIRECT	GO:0035116~embryonic hindlimb morphogenesis	3	2.52101	0.016348	OSR2, GPC3, TWIST1	111	35	19672	15.1907	1	0.337475	0.330912
GOTERM_BP_DIRECT	GO:0097374~sensory neuron axon guidance	2	1.68067	0.0166823	NRP1, NRP2	111	3	19672	118.15	1	0.337475	0.330912
GOTERM_BP_DIRECT	GO:0072277~metanephric glomerular capillary formation	2	1.68067	0.0166823	PDGFRB, TCF21	111	3	19672	118.15	1	0.337475	0.330912
GOTERM_BP_DIRECT	GO:1903375~facioacoustic ganglion development	2	1.68067	0.0166823	NRP1, NRP2	111	3	19672	118.15	1	0.337475	0.330912
GOTERM_BP_DIRECT	GO:0050919~negative chemotaxis	3	2.52101	0.0172471	NRP2, RTN4RL1, ITGB3	111	36	19672	14.7688	1	0.343274	0.336597
GOTERM_BP_DIRECT	GO:0048008~platelet-derived growth factor receptor signaling pathway	3	2.52101	0.0181669	PDGFRB, NRP1, ITGB3	111	37	19672	14.3696	1	0.355841	0.34892
GOTERM_BP_DIRECT	GO:0030198~extracellular matrix organization	5	4.20168	0.0188206	SMOC2, COL15A1, COL4A2, COL4A1, SOX9	111	181	19672	4.89572	1	0.362885	0.355827
GOTERM_BP_DIRECT	GO:0071773~cellular response to BMP stimulus	3	2.52101	0.0200673	TMEM100, HEYL, SOX9	111	39	19672	13.6327	1	0.37452	0.367236
GOTERM_BP_DIRECT	GO:0007411~axon guidance	5	4.20168	0.0209321	NRP1, NRP2, RTN4RL1, UNC5B, ARX	111	187	19672	4.73864	1	0.37452	0.367236
GOTERM_BP_DIRECT	GO:1902285~semaphorin-plexin signaling pathway involved in neuron projection guidance	2	1.68067	0.0221816	NRP1, NRP2	111	4	19672	88.6126	1	0.37452	0.367236
GOTERM_BP_DIRECT	GO:0097490~sympathetic neuron projection extension	2	1.68067	0.0221816	NRP1, NRP2	111	4	19672	88.6126	1	0.37452	0.367236
GOTERM_BP_DIRECT	GO:0021828~gonadotrophin-releasing hormone neuronal migration to the hypothalamus	2	1.68067	0.0221816	NRP1, NRP2	111	4	19672	88.6126	1	0.37452	0.367236
GOTERM_BP_DIRECT	GO:0036486~ventral trunk neural crest cell migration	2	1.68067	0.0221816	NRP1, NRP2	111	4	19672	88.6126	1	0.37452	0.367236
GOTERM_BP_DIRECT	GO:0097491~sympathetic neuron projection guidance	2	1.68067	0.0221816	NRP1, NRP2	111	4	19672	88.6126	1	0.37452	0.367236
GOTERM_BP_DIRECT	GO:0060437~lung growth	2	1.68067	0.0221816	PDGFRB, SPRY2	111	4	19672	88.6126	1	0.37452	0.367236
GOTERM_BP_DIRECT	GO:1990410~adrenomedullin receptor signaling pathway	2	1.68067	0.0221816	RAMP2, RAMP3	111	4	19672	88.6126	1	0.37452	0.367236
GOTERM_BP_DIRECT	GO:0001837~epithelial to mesenchymal transition	3	2.52101	0.0230661	SNAI1, SOX9, LOXL2	111	42	19672	12.6589	1	0.37452	0.367236
GOTERM_BP_DIRECT	GO:0001656~metanephros development	3	2.52101	0.0230661	OSR2, SPRY1, FBN1	111	42	19672	12.6589	1	0.37452	0.367236
GOTERM_BP_DIRECT	GO:0097421~liver regeneration	3	2.52101	0.0230661	CCND1, PTCH1, CLDN1	111	42	19672	12.6589	1	0.37452	0.367236
GOTERM_BP_DIRECT	GO:0030501~positive regulation of bone mineralization	3	2.52101	0.0241042	OSR2, PKDCC, TMEM119	111	43	19672	12.3646	1	0.386294	0.378781
GOTERM_BP_DIRECT	GO:1900026~positive regulation of substrate adhesion-dependent cell spreading	3	2.52101	0.0251612	NRP1, MDK, ITGB3	111	44	19672	12.0835	1	0.393025	0.385381
GOTERM_BP_DIRECT	GO:0014911~positive regulation of smooth muscle cell migration	3	2.52101	0.0251612	PDGFRB, PLAU, ITGB3	111	44	19672	12.0835	1	0.393025	0.385381
GOTERM_BP_DIRECT	GO:0032355~response to estradiol	4	3.36134	0.0267378	PDGFRB, CCND1, PTCH1, WFDC1	111	115	19672	6.16436	1	0.41243	0.404409
GOTERM_BP_DIRECT	GO:0061551~trigeminal ganglion development	2	1.68067	0.0276504	NRP1, NRP2	111	5	19672	70.8901	1	0.416104	0.408012
GOTERM_BP_DIRECT	GO:0051387~negative regulation of neurotrophin TRK receptor signaling pathway	2	1.68067	0.0276504	SPRY2, SPRY1	111	5	19672	70.8901	1	0.416104	0.408012
GOTERM_BP_DIRECT	GO:0001501~skeletal system development	4	3.36134	0.0291849	PKDCC, CACNA1S, SOX9, FBN1	111	119	19672	5.95715	1	0.433906	0.425467
GOTERM_BP_DIRECT	GO:0007219~Notch signaling pathway	4	3.36134	0.0298146	TMEM100, HEYL, SOX9, TBX2	111	120	19672	5.90751	1	0.437991	0.429473
GOTERM_BP_DIRECT	GO:0007189~adenylate cyclase-activating G-protein coupled receptor signaling pathway	4	3.36134	0.0310956	RAMP2, RAMP3, ADCY7, ADGRL2	111	122	19672	5.81066	1	0.451435	0.442655
GOTERM_BP_DIRECT	GO:0007157~heterophilic cell-cell adhesion via plasma membrane cell adhesion molecules	3	2.52101	0.0318863	CD24A, LGALS1, NRXN1	111	50	19672	10.6335	1	0.453685	0.444861
GOTERM_BP_DIRECT	GO:0002062~chondrocyte differentiation	3	2.52101	0.0330688	OSR2, NFIB, SOX9	111	51	19672	10.425	1	0.453685	0.444861
GOTERM_BP_DIRECT	GO:1902747~negative regulation of lens fiber cell differentiation	2	1.68067	0.0330888	SPRY2, SPRY1	111	6	19672	59.0751	1	0.453685	0.444861
GOTERM_BP_DIRECT	GO:0060662~salivary gland cavitation	2	1.68067	0.0330888	NFIB, TGM2	111	6	19672	59.0751	1	0.453685	0.444861
GOTERM_BP_DIRECT	GO:0021637~trigeminal nerve structural organization	2	1.68067	0.0330888	NRP1, NRP2	111	6	19672	59.0751	1	0.453685	0.444861
GOTERM_BP_DIRECT	GO:0042493~response to drug	6	5.04202	0.0371037	LGALS1, CCND1, MDK, PTCH1, WFDC1, DUSP6	111	328	19672	3.24192	1	0.494849	0.485225
GOTERM_BP_DIRECT	GO:0009968~negative regulation of signal transduction	3	2.52101	0.0379668	RGS3, HHIP, PMEPA1	111	55	19672	9.66683	1	0.494849	0.485225
GOTERM_BP_DIRECT	GO:0097647~amylin receptor signaling pathway	2	1.68067	0.0384972	RAMP2, RAMP3	111	7	19672	50.6358	1	0.494849	0.485225
GOTERM_BP_DIRECT	GO:0021785~branchiomotor neuron axon guidance	2	1.68067	0.0384972	NRP1, NRP2	111	7	19672	50.6358	1	0.494849	0.485225
GOTERM_BP_DIRECT	GO:1901166~neural crest cell migration involved in autonomic nervous system development	2	1.68067	0.0384972	NRP1, NRP2	111	7	19672	50.6358	1	0.494849	0.485225
GOTERM_BP_DIRECT	GO:0060449~bud elongation involved in lung branching	2	1.68067	0.0384972	SPRY2, SPRY1	111	7	19672	50.6358	1	0.494849	0.485225
GOTERM_BP_DIRECT	GO:0034446~substrate adhesion-dependent cell spreading	3	2.52101	0.0392321	NRP1, LAMC3, ITGB3	111	56	19672	9.49421	1	0.499098	0.489391
GOTERM_BP_DIRECT	GO:0030324~lung development	4	3.36134	0.0401151	SPARC, NFIB, GPC3, SPRY2	111	135	19672	5.25112	1	0.505122	0.495298
GOTERM_BP_DIRECT	GO:0014909~smooth muscle cell migration	2	1.68067	0.0438755	PLAU, ITGB3	111	8	19672	44.3063	1	0.541424	0.530894
GOTERM_BP_DIRECT	GO:0060008~Sertoli cell differentiation	2	1.68067	0.0438755	TCF21, SOX9	111	8	19672	44.3063	1	0.541424	0.530894
GOTERM_BP_DIRECT	GO:0001764~neuron migration	4	3.36134	0.0454621	NRP1, NRP2, ARX, TWIST1	111	142	19672	4.99226	1	0.555447	0.544644
GOTERM_BP_DIRECT	GO:0048846~axon extension involved in axon guidance	2	1.68067	0.0492241	NRP1, NRP2	111	9	19672	39.3834	1	0.584063	0.572703
GOTERM_BP_DIRECT	GO:0061549~sympathetic ganglion development	2	1.68067	0.0492241	NRP1, NRP2	111	9	19672	39.3834	1	0.584063	0.572703
GOTERM_BP_DIRECT	GO:0045743~positive regulation of fibroblast growth factor receptor signaling pathway	2	1.68067	0.0492241	SMOC2, NRXN1	111	9	19672	39.3834	1	0.584063	0.572703

## Sheet: red
Category	Term	Count	%	PValue	Genes	List Total	Pop Hits	Pop Total	Fold Enrichment	Bonferroni	Benjamini	FDR
GOTERM_BP_DIRECT	GO:0007219~Notch signaling pathway	11	10	4.81307e-10	NOTCH3, FOXC1, PTP4A3, JAG1, PLN, NRIP2, RCAN2, XIRP1, NRARP, S1PR3, SUSD5	100	120	19672	18.0327	4.59648e-07	4.59648e-07	4.59167e-07
GOTERM_BP_DIRECT	GO:0001974~blood vessel remodeling	5	4.54545	9.90722e-05	FOXC1, MEF2C, JAG1, ITGA4, EPAS1	100	48	19672	20.4917	0.0902802	0.047307	0.0472574
GOTERM_BP_DIRECT	GO:0007275~multicellular organism development	17	15.4545	0.000165416	NOTCH3, MEF2C, FOXC1, JAG1, EPAS1, EBF1, NRARP, TBX3, PGF, ARVCF, ZFP36, LBH, INSC, PI15, CSPG4, SOX6, NES	100	1135	19672	2.94647	0.146138	0.0526574	0.0526022
GOTERM_BP_DIRECT	GO:0010881~regulation of cardiac muscle contraction by regulation of the release of sequestered calcium ion	3	2.72727	0.00133874	PLN, CASQ2, HRC	100	11	19672	53.6509	0.721784	0.319625	0.31929
GOTERM_BP_DIRECT	GO:0007165~signal transduction	15	13.6364	0.00307803	RERGL, DGKG, RASL12, DGKB, RRAD, RASL11A, NPY1R, HTR1B, GNG11, RGS5, PDE3A, PLCE1, S1PR3, CSPG4, PRKG1	100	1218	19672	2.42266	0.947348	0.428828	0.428379
GOTERM_BP_DIRECT	GO:0086004~regulation of cardiac muscle cell contraction	3	2.72727	0.00324586	PLN, CASQ2, AKAP6	100	17	19672	34.7153	0.955168	0.428828	0.428379
GOTERM_BP_DIRECT	GO:0098609~cell-cell adhesion	6	5.45455	0.00341418	LAMA5, ARVCF, ITGA4, CD93, ITGA7, ESAM	100	200	19672	5.9016	0.961846	0.428828	0.428379
GOTERM_BP_DIRECT	GO:0010880~regulation of release of sequestered calcium ion into cytosol by sarcoplasmic reticulum	3	2.72727	0.00363966	PLN, CASQ2, HRC	100	18	19672	32.7867	0.969261	0.428828	0.428379
GOTERM_BP_DIRECT	GO:0010466~negative regulation of peptidase activity	5	4.54545	0.00411032	ITIH4, PI15, TIMP3, SERPINI1, NGF	100	129	19672	7.62481	0.980424	0.428828	0.428379
GOTERM_BP_DIRECT	GO:0051145~smooth muscle cell differentiation	3	2.72727	0.00449035	MEF2C, NTF3, TBX3	100	20	19672	29.508	0.986403	0.428828	0.428379
GOTERM_BP_DIRECT	GO:0048666~neuron development	4	3.63636	0.00530259	DGKG, MEF2C, NTF3, NGF	100	70	19672	11.2411	0.993764	0.460361	0.459879
GOTERM_BP_DIRECT	GO:0019934~cGMP-mediated signaling	3	2.72727	0.00643809	GUCY1B1, PDE3A, PRKG1	100	24	19672	24.59	0.997905	0.475802	0.475304
GOTERM_BP_DIRECT	GO:0001568~blood vessel development	4	3.63636	0.006909	FOXC1, MEF2C, GJA4, TBX3	100	77	19672	10.2192	0.998668	0.475802	0.475304
GOTERM_BP_DIRECT	GO:0046928~regulation of neurotransmitter secretion	3	2.72727	0.00697511	MEF2C, SNCG, NGF	100	25	19672	23.6064	0.99875	0.475802	0.475304
GOTERM_BP_DIRECT	GO:0035556~intracellular signal transduction	8	7.27273	0.00757491	DGKG, GUCY1A1, ZFP36, GUCY1B1, DGKB, MAP3K20, PLCE1, CSPG4	100	449	19672	3.50503	0.999298	0.482135	0.481631
GOTERM_BP_DIRECT	GO:0007205~protein kinase C-activating G-protein coupled receptor signaling pathway	3	2.72727	0.00810778	DGKG, DGKB, HTR1B	100	27	19672	21.8578	0.99958	0.482135	0.481631
GOTERM_BP_DIRECT	GO:1904706~negative regulation of vascular smooth muscle cell proliferation	3	2.72727	0.00870303	RGS5, MEF2C, PRKG1	100	28	19672	21.0771	0.999763	0.482135	0.481631
GOTERM_BP_DIRECT	GO:0014059~regulation of dopamine secretion	3	2.72727	0.00931727	KCNA2, SNCG, HTR1B	100	29	19672	20.3503	0.999869	0.482135	0.481631
GOTERM_BP_DIRECT	GO:1902023~L-arginine transport	2	1.81818	0.01004	SLC11A1, SLC7A2	100	2	19672	196.72	0.999935	0.482135	0.481631
GOTERM_BP_DIRECT	GO:0045663~positive regulation of myoblast differentiation	3	2.72727	0.0106019	ZFHX3, MEF2C, RBM24	100	31	19672	19.0374	0.999962	0.482135	0.481631
GOTERM_BP_DIRECT	GO:0035050~embryonic heart tube development	3	2.72727	0.0106019	FOXC1, MEF2C, TBX3	100	31	19672	19.0374	0.999962	0.482135	0.481631
GOTERM_BP_DIRECT	GO:0007420~brain development	6	5.45455	0.0114503	RGS4, ZFHX3, FOXC1, NTF3, SOX6, NES	100	268	19672	4.40418	0.999983	0.497047	0.496527
GOTERM_BP_DIRECT	GO:0001525~angiogenesis	6	5.45455	0.0132443	BCAS3, FOXC1, EPAS1, CSPG4, TSPAN12, PGF	100	278	19672	4.24576	0.999997	0.549925	0.54935
GOTERM_BP_DIRECT	GO:1902081~negative regulation of calcium ion import into sarcoplasmic reticulum	2	1.81818	0.0150225	PLN, HRC	100	3	19672	131.147	0.999999	0.597771	0.597145
GOTERM_BP_DIRECT	GO:0051924~regulation of calcium ion transport	3	2.72727	0.0164608	RGS4, PLN, P2RX1	100	39	19672	15.1323	1	0.602961	0.60233
GOTERM_BP_DIRECT	GO:0055007~cardiac muscle cell differentiation	3	2.72727	0.0164608	MEF2C, SOX6, TBX3	100	39	19672	15.1323	1	0.602961	0.60233
GOTERM_BP_DIRECT	GO:0045664~regulation of neuron differentiation	3	2.72727	0.017271	ZFHX3, NTF3, NGF	100	40	19672	14.754	1	0.602961	0.60233
GOTERM_BP_DIRECT	GO:0045944~positive regulation of transcription from RNA polymerase II promoter	13	11.8182	0.0186078	BCAS3, NOTCH3, ZFHX3, MEF2C, FOXC1, JAG1, EPAS1, HEXB, SLC11A1, EBF1, TBX3, NTF3, SOX6	100	1213	19672	2.10829	1	0.602961	0.60233
GOTERM_BP_DIRECT	GO:0045214~sarcomere organization	3	2.72727	0.0189412	CASQ2, XIRP1, LDB3	100	42	19672	14.0514	1	0.602961	0.60233
GOTERM_BP_DIRECT	GO:0002027~regulation of heart rate	3	2.72727	0.0189412	EPAS1, CASQ2, HRC	100	42	19672	14.0514	1	0.602961	0.60233
GOTERM_BP_DIRECT	GO:0006874~cellular calcium ion homeostasis	4	3.63636	0.0203432	INPP4B, PLN, HEXB, CASQ2	100	115	19672	6.84243	1	0.626702	0.626045
GOTERM_BP_DIRECT	GO:1900746~regulation of vascular endothelial growth factor signaling pathway	2	1.81818	0.0249132	PTP4A3, TSPAN12	100	5	19672	78.688	1	0.731904	0.731138
GOTERM_BP_DIRECT	GO:0051480~regulation of cytosolic calcium ion concentration	3	2.72727	0.0252909	TRPC6, CAV2, HRC	100	49	19672	12.0441	1	0.731904	0.731138
GOTERM_BP_DIRECT	GO:0010628~positive regulation of gene expression	8	7.27273	0.0269042	PPP1R15A, FOXC1, MEF2C, JAG1, MUSTN1, SLC11A1, LRRC32, NGF	100	579	19672	2.71807	1	0.742706	0.741929
GOTERM_BP_DIRECT	GO:0002062~chondrocyte differentiation	3	2.72727	0.0272433	MEF2C, MUSTN1, SOX6	100	51	19672	11.5718	1	0.742706	0.741929
GOTERM_BP_DIRECT	GO:0071364~cellular response to epidermal growth factor stimulus	3	2.72727	0.0282416	ERRFI1, FOXC1, ZFP36	100	52	19672	11.3492	1	0.742706	0.741929
GOTERM_BP_DIRECT	GO:0030203~glycosaminoglycan metabolic process	2	1.81818	0.0298216	FOXC1, HEXB	100	6	19672	65.5733	1	0.742706	0.741929
GOTERM_BP_DIRECT	GO:1903779~regulation of cardiac conduction	2	1.81818	0.0298216	ACE2, EHD3	100	6	19672	65.5733	1	0.742706	0.741929
GOTERM_BP_DIRECT	GO:0007155~cell adhesion	8	7.27273	0.0303304	LAMA5, ARVCF, BCAM, ITGA4, CD93, ITGA7, ESAM, SUSD5	100	594	19672	2.64943	1	0.742706	0.741929
GOTERM_BP_DIRECT	GO:0003151~outflow tract morphogenesis	3	2.72727	0.0334481	MEF2C, NPY1R, TBX3	100	57	19672	10.3537	1	0.798572	0.797736
GOTERM_BP_DIRECT	GO:1903826~arginine transmembrane transport	2	1.81818	0.0347055	SLC11A1, SLC7A2	100	7	19672	56.2057	1	0.808385	0.807538
GOTERM_BP_DIRECT	GO:0060087~relaxation of vascular smooth muscle	2	1.81818	0.0395651	GUCY1A1, PRKG1	100	8	19672	49.18	1	0.899636	0.898694
GOTERM_BP_DIRECT	GO:0007517~muscle organ development	3	2.72727	0.0448697	LAMA5, ZFHX3, DES	100	67	19672	8.80836	1	0.946622	0.945631
GOTERM_BP_DIRECT	GO:0071560~cellular response to transforming growth factor beta stimulus	3	2.72727	0.04854	MEF2C, PDE3A, SOX6	100	70	19672	8.43086	1	0.946622	0.945631

## Sheet: purple
Category	Term	Count	%	PValue	Genes	List Total	Pop Hits	Pop Total	Fold Enrichment	Bonferroni	Benjamini	FDR
GOTERM_BP_DIRECT	GO:0008285~negative regulation of cell proliferation	10	13.3333	1.56988e-05	MEG3, CEBPA, NPPC, GJA1, SERPINE2, DDAH1, PPARG, INHBA, ESR2, ROBO1	68	434	19672	6.66576	0.0163487	0.0132045	0.0129655
GOTERM_BP_DIRECT	GO:0010862~positive regulation of pathway-restricted SMAD protein phosphorylation	5	6.66667	2.51514e-05	BMP3, INHBB, PPARG, INHBA, INHA	68	50	19672	28.9294	0.0260636	0.0132045	0.0129655
GOTERM_BP_DIRECT	GO:0060395~SMAD protein signal transduction	5	6.66667	0.00015998	MEG3, BMP3, INHBB, INHBA, INHA	68	80	19672	18.0809	0.15464	0.0559929	0.0549797
GOTERM_BP_DIRECT	GO:0001649~osteoblast differentiation	5	6.66667	0.000241367	BMP3, GJA1, DHH, IHH, BMPR1B	68	89	19672	16.2525	0.223894	0.0633589	0.0622124
GOTERM_BP_DIRECT	GO:0007411~axon guidance	6	8	0.000440943	EXT1, MEG3, SEMA7A, SEMA3G, ANK3, ROBO1	68	187	19672	9.28216	0.370665	0.0800836	0.0786345
GOTERM_BP_DIRECT	GO:0006703~estrogen biosynthetic process	3	4	0.000505243	HSD17B1, BMPR1B, CYP19A1	68	10	19672	86.7882	0.411771	0.0800836	0.0786345
GOTERM_BP_DIRECT	GO:0030154~cell differentiation	12	16	0.000533891	MEG3, BMP3, SEMA7A, SERPINE2, FST, IHH, PPARG, TEX15, BMPR1B, CNMD, FOXO1, ROBO1	68	1003	19672	3.46115	0.42921	0.0800836	0.0786345
GOTERM_BP_DIRECT	GO:0032355~response to estradiol	5	6.66667	0.000639601	SOCS2, GJA1, DHH, IHH, CYP19A1	68	115	19672	12.578	0.489209	0.0830446	0.0815419
GOTERM_BP_DIRECT	GO:0042311~vasodilation	4	5.33333	0.000740635	EXT1, GJA1, GCH1, ESR2	68	52	19672	22.2534	0.540656	0.0830446	0.0815419
GOTERM_BP_DIRECT	GO:0042127~regulation of cell proliferation	6	8	0.000795174	BEX4, CEBPA, NR5A2, INHA, FOXO1, ESR2	68	213	19672	8.14913	0.56624	0.0830446	0.0815419
GOTERM_BP_DIRECT	GO:0015909~long-chain fatty acid transport	3	4	0.000869992	PPARG, CD36, MFSD2A	68	13	19672	66.7602	0.599038	0.0830446	0.0815419
GOTERM_BP_DIRECT	GO:0030308~negative regulation of cell growth	5	6.66667	0.00116352	GREM1, GJA1, SERPINE2, PPARG, INHBA	68	135	19672	10.7146	0.70548	0.101808	0.0999659
GOTERM_BP_DIRECT	GO:0060100~positive regulation of phagocytosis, engulfment	3	4	0.00132965	ITGA2, PPARG, CD36	68	16	19672	54.2426	0.752677	0.107395	0.105451
GOTERM_BP_DIRECT	GO:2000279~negative regulation of DNA biosynthetic process	3	4	0.00168786	MEG3, NPPC, GJA1	68	18	19672	48.2157	0.830305	0.12659	0.124299
GOTERM_BP_DIRECT	GO:0071285~cellular response to lithium ion	3	4	0.0018823	CEBPA, GSTA4, PPARG	68	19	19672	45.678	0.861692	0.131761	0.129377
GOTERM_BP_DIRECT	GO:0030166~proteoglycan biosynthetic process	3	4	0.00208685	CHST8, EXT1, BMPR1B	68	20	19672	43.3941	0.888473	0.13695	0.134472
GOTERM_BP_DIRECT	GO:0042593~glucose homeostasis	5	6.66667	0.00221938	CEBPA, ALMS1, PPARG, CD36, FOXO1	68	161	19672	8.98429	0.902989	0.137079	0.134599
GOTERM_BP_DIRECT	GO:0045669~positive regulation of osteoblast differentiation	4	5.33333	0.00248226	CEBPA, NPPC, FAM20C, BMPR1B	68	79	19672	14.6478	0.926437	0.144798	0.142178
GOTERM_BP_DIRECT	GO:0007267~cell-cell signaling	4	5.33333	0.00266523	GREM1, GJA1, DHH, IHH	68	81	19672	14.2861	0.939325	0.147289	0.144624
GOTERM_BP_DIRECT	GO:0009267~cellular response to starvation	4	5.33333	0.00295497	CTSL, INHBB, FOXO1, MFSD2A	68	84	19672	13.7759	0.955279	0.155136	0.152329
GOTERM_BP_DIRECT	GO:0010628~positive regulation of gene expression	8	10.6667	0.00348534	CEBPA, GJA1, FBLN1, PPARG, INHBA, ANK3, CD36, ROBO1	68	579	19672	3.99716	0.974421	0.174267	0.171114
GOTERM_BP_DIRECT	GO:0051216~cartilage development	4	5.33333	0.00370431	BMP3, IHH, BMPR1B, CNMD	68	91	19672	12.7162	0.979692	0.176796	0.173597
GOTERM_BP_DIRECT	GO:0030509~BMP signaling pathway	4	5.33333	0.00430438	EXT1, FST, PPARG, BMPR1B	68	96	19672	12.0539	0.989212	0.196504	0.192949
GOTERM_BP_DIRECT	GO:0007275~multicellular organism development	11	14.6667	0.00485017	BMP3, CEBPA, SEMA7A, SERPINE2, DHH, FST, GREB1, ENC1, IHH, CNMD, ROBO1	68	1135	19672	2.80373	0.993934	0.208331	0.204561
GOTERM_BP_DIRECT	GO:0016525~negative regulation of angiogenesis	4	5.33333	0.00496025	MEG3, PPARG, CD36, CNMD	68	101	19672	11.4572	0.994599	0.208331	0.204561
GOTERM_BP_DIRECT	GO:0015908~fatty acid transport	3	4	0.00530629	CRABP2, CD36, MFSD2A	68	32	19672	27.1213	0.996252	0.214292	0.210415
GOTERM_BP_DIRECT	GO:0001503~ossification	4	5.33333	0.00660637	EXT1, BMP3, NPPC, IHH	68	112	19672	10.3319	0.999051	0.240925	0.236566
GOTERM_BP_DIRECT	GO:0040014~regulation of multicellular organism growth	3	4	0.00668109	SOCS2, NPPC, MFSD2A	68	36	19672	24.1078	0.999123	0.240925	0.236566
GOTERM_BP_DIRECT	GO:0031069~hair follicle morphogenesis	3	4	0.00668109	EXT1, CTSL, FST	68	36	19672	24.1078	0.999123	0.240925	0.236566
GOTERM_BP_DIRECT	GO:0032869~cellular response to insulin stimulus	4	5.33333	0.00693647	GRB14, INHBB, PPARG, FOXO1	68	114	19672	10.1507	0.99933	0.240925	0.236566
GOTERM_BP_DIRECT	GO:0045893~positive regulation of transcription, DNA-templated	8	10.6667	0.00711303	GREM1, MEG3, CEBPA, NR5A2, PPARG, INHBA, FOXO1, ESR2	68	661	19672	3.50129	0.999444	0.240925	0.236566
GOTERM_BP_DIRECT	GO:0016540~protein autoprocessing	3	4	0.00742271	DHH, CTSL, IHH	68	38	19672	22.839	0.9996	0.241009	0.236648
GOTERM_BP_DIRECT	GO:0045944~positive regulation of transcription from RNA polymerase II promoter	11	14.6667	0.00766253	GREM1, BMP3, CEBPA, TOX2, NR5A2, IHH, PPARG, INHBA, BMPR1B, FOXO1, ESR2	68	1213	19672	2.62344	0.999689	0.241009	0.236648
GOTERM_BP_DIRECT	GO:0001501~skeletal system development	4	5.33333	0.00780412	FST, IHH, FAM20C, BMPR1B	68	119	19672	9.72417	0.999733	0.241009	0.236648
GOTERM_BP_DIRECT	GO:0016539~intein-mediated protein splicing	2	2.66667	0.0101833	DHH, IHH	68	3	19672	192.863	0.999978	0.304752	0.299237
GOTERM_BP_DIRECT	GO:0008584~male gonad development	4	5.33333	0.010563	GJA1, CTSL, INHBA, INHA	68	133	19672	8.70057	0.999986	0.304752	0.299237
GOTERM_BP_DIRECT	GO:0048469~cell maturation	3	4	0.0107389	CEBPA, IHH, PPARG	68	46	19672	18.867	0.999988	0.304752	0.299237
GOTERM_BP_DIRECT	GO:0060279~positive regulation of ovulation	2	2.66667	0.013555	INHBB, INHBA	68	4	19672	144.647	0.999999	0.364943	0.358339
GOTERM_BP_DIRECT	GO:0046882~negative regulation of follicle-stimulating hormone secretion	2	2.66667	0.013555	INHBB, INHA	68	4	19672	144.647	0.999999	0.364943	0.358339
GOTERM_BP_DIRECT	GO:0001541~ovarian follicle development	3	4	0.0156341	INHBA, INHA, ESR2	68	56	19672	15.4979	1	0.394692	0.38755
GOTERM_BP_DIRECT	GO:0030514~negative regulation of BMP signaling pathway	3	4	0.0161674	GREM1, CRIM1, PPARG	68	57	19672	15.226	1	0.394692	0.38755
GOTERM_BP_DIRECT	GO:1990379~lipid transport across blood brain barrier	2	2.66667	0.0169154	CD36, MFSD2A	68	5	19672	115.718	1	0.394692	0.38755
GOTERM_BP_DIRECT	GO:0034112~positive regulation of homotypic cell-cell adhesion	2	2.66667	0.0169154	ANK3, JAK1	68	5	19672	115.718	1	0.394692	0.38755
GOTERM_BP_DIRECT	GO:2000121~regulation of removal of superoxide radicals	2	2.66667	0.0169154	GCH1, CD36	68	5	19672	115.718	1	0.394692	0.38755
GOTERM_BP_DIRECT	GO:0072498~embryonic skeletal joint development	2	2.66667	0.0169154	EXT1, IHH	68	5	19672	115.718	1	0.394692	0.38755
GOTERM_BP_DIRECT	GO:0097720~calcineurin-mediated signaling	2	2.66667	0.0202645	NR5A2, CYP19A1	68	6	19672	96.4314	1	0.452717	0.444525
GOTERM_BP_DIRECT	GO:0061370~testosterone biosynthetic process	2	2.66667	0.0202645	HSD17B1, CYP19A1	68	6	19672	96.4314	1	0.452717	0.444525
GOTERM_BP_DIRECT	GO:0009612~response to mechanical stimulus	3	4	0.0213078	IHH, PPARG, CD36	68	66	19672	13.1497	1	0.466107	0.457673
GOTERM_BP_DIRECT	GO:0045668~negative regulation of osteoblast differentiation	3	4	0.0231532	GREM1, CRIM1, PPARG	68	69	19672	12.578	1	0.495649	0.48668
GOTERM_BP_DIRECT	GO:0071455~cellular response to hyperoxia	2	2.66667	0.0236023	PPARG, FOXO1	68	7	19672	82.6555	1	0.495649	0.48668
GOTERM_BP_DIRECT	GO:0042541~hemoglobin biosynthetic process	2	2.66667	0.026929	INHBA, INHA	68	8	19672	72.3235	1	0.543758	0.533919
GOTERM_BP_DIRECT	GO:0003406~retinal pigment epithelium development	2	2.66667	0.026929	IHH, MFSD2A	68	8	19672	72.3235	1	0.543758	0.533919
GOTERM_BP_DIRECT	GO:0007224~smoothened signaling pathway	3	4	0.0290648	EXT1, DHH, IHH	68	78	19672	11.1267	1	0.560962	0.550811
GOTERM_BP_DIRECT	GO:0060350~endochondral bone morphogenesis	2	2.66667	0.0302445	EXT1, BMPR1B	68	9	19672	64.2876	1	0.560962	0.550811
GOTERM_BP_DIRECT	GO:0042596~fear response	2	2.66667	0.0302445	EXT1, DRD4	68	9	19672	64.2876	1	0.560962	0.550811
GOTERM_BP_DIRECT	GO:0048333~mesodermal cell differentiation	2	2.66667	0.0302445	ITGA2, INHBA	68	9	19672	64.2876	1	0.560962	0.550811
GOTERM_BP_DIRECT	GO:0008217~regulation of blood pressure	3	4	0.0304522	EXT1, GCH1, PPARG	68	80	19672	10.8485	1	0.560962	0.550811
GOTERM_BP_DIRECT	GO:0006631~fatty acid metabolic process	4	5.33333	0.0332341	CYB5A, PRKAR2B, PPARG, CD36	68	206	19672	5.61736	1	0.601651	0.590764
GOTERM_BP_DIRECT	GO:0060348~bone development	3	4	0.0340333	GJA1, HSD17B1, BMPR1B	68	85	19672	10.2104	1	0.605678	0.594718
GOTERM_BP_DIRECT	GO:0045444~fat cell differentiation	3	4	0.0362572	CEBPA, INHBB, PPARG	68	88	19672	9.8623	1	0.634167	0.622692
GOTERM_BP_DIRECT	GO:0060351~cartilage development involved in endochondral bone morphogenesis	2	2.66667	0.0368421	EXT1, CBS	68	11	19672	52.5989	1	0.634167	0.622692
GOTERM_BP_DIRECT	GO:0060907~positive regulation of macrophage cytokine production	2	2.66667	0.0433955	SEMA7A, CD36	68	13	19672	44.5068	1	0.723259	0.710171
GOTERM_BP_DIRECT	GO:0035988~chondrocyte proliferation	2	2.66667	0.0433955	EXT1, IHH	68	13	19672	44.5068	1	0.723259	0.710171
GOTERM_BP_DIRECT	GO:0042632~cholesterol homeostasis	3	4	0.0448697	NR5A2, ALMS1, APOA4	68	99	19672	8.76649	1	0.736143	0.722822
GOTERM_BP_DIRECT	GO:0030948~negative regulation of vascular endothelial growth factor receptor signaling pathway	2	2.66667	0.0466557	MEG3, CNMD	68	14	19672	41.3277	1	0.74225	0.728819
GOTERM_BP_DIRECT	GO:0033993~response to lipid	2	2.66667	0.0466557	PPARG, CD36	68	14	19672	41.3277	1	0.74225	0.728819
GOTERM_BP_DIRECT	GO:0061744~motor behavior	2	2.66667	0.049905	EXT1, MFSD2A	68	15	19672	38.5725	1	0.759424	0.745682
GOTERM_BP_DIRECT	GO:0070166~enamel mineralization	2	2.66667	0.049905	FAM20C, FOXO1	68	15	19672	38.5725	1	0.759424	0.745682
GOTERM_BP_DIRECT	GO:0060394~negative regulation of pathway-restricted SMAD protein phosphorylation	2	2.66667	0.049905	GREM1, PPARG	68	15	19672	38.5725	1	0.759424	0.745682

## Sheet: turquoise
Category	Term	Count	%	PValue	Genes	List Total	Pop Hits	Pop Total	Fold Enrichment	Bonferroni	Benjamini	FDR
GOTERM_BP_DIRECT	GO:0006629~lipid metabolic process	38	16.309	2.64828e-19	SGMS1, INSIG1, MGST2, MSMO1, HMGCR, HSD17B7, NSDHL, GM2A, CYP11A1, FADS6, PSAP, FDXR, SC5D, SCD1, ENPP6, LDLR, ST3GAL1, FDPS, GPX1, HMGCS1, ELOVL5, HSD3B1, ELOVL6, ACSL4, LSS, PRDX6, CYP51, ACLY, SOAT1, NPC2, FDX1, MVD, ACSBG1, PLCH2, DHCR7, PLPP3, PLPP2, PLIN5	211	554	19672	6.39499	4.66627e-16	4.66627e-16	4.6345e-16
GOTERM_BP_DIRECT	GO:0008202~steroid metabolic process	18	7.72532	3.43341e-14	FDPS, AKR1CL, HMGCS1, INSIG1, HSD3B1, MSMO1, HMGCR, CYP51, NSDHL, SOAT1, CYP11A1, NPC2, FDX1, FDXR, SC5D, MVD, DHCR7, LDLR	211	128	19672	13.1108	6.0447e-11	3.02483e-11	3.00423e-11
GOTERM_BP_DIRECT	GO:0006695~cholesterol biosynthetic process	12	5.15021	2.78113e-13	FDPS, IDI1, NSDHL, HMGCS1, INSIG1, MSMO1, MVD, DHCR7, HMGCR, HSD17B7, LSS, CYP51	211	40	19672	27.9697	4.90031e-10	1.36253e-10	1.35325e-10
GOTERM_BP_DIRECT	GO:0006694~steroid biosynthetic process	14	6.00858	3.67902e-13	FDPS, HMGCS1, HSD3B1, MSMO1, HMGCR, HSD17B7, LSS, CYP51, NSDHL, CYP11A1, FDX1, SC5D, MVD, DHCR7	211	69	19672	18.9167	6.48289e-10	1.36253e-10	1.35325e-10
GOTERM_BP_DIRECT	GO:0016126~sterol biosynthetic process	11	4.72103	3.86643e-13	FDPS, SQLE, NSDHL, HMGCS1, INSIG1, SC5D, MSMO1, MVD, DHCR7, HMGCR, CYP51	211	30	19672	34.1852	6.81349e-10	1.36253e-10	1.35325e-10
GOTERM_BP_DIRECT	GO:0008203~cholesterol metabolic process	16	6.86695	1.95345e-12	FDPS, HMGCS1, INSIG1, MSMO1, HMGCR, CYP51, SQLE, NSDHL, SOAT1, CYP11A1, NPC2, FDX1, FDXR, MVD, DHCR7, LDLR	211	117	19672	12.7497	3.44196e-09	5.73664e-10	5.69757e-10
GOTERM_BP_DIRECT	GO:0070508~cholesterol import	4	1.71674	2.34239e-05	SCARB1, STARD4, STARD5, LDLR	211	6	19672	62.1548	0.0404333	0.00589614	0.00585599
GOTERM_BP_DIRECT	GO:0008299~isoprenoid biosynthetic process	5	2.14592	2.69338e-05	FDPS, IDI1, HMGCS1, MVD, HMGCR	211	17	19672	27.4212	0.0463495	0.00593217	0.00589177
GOTERM_BP_DIRECT	GO:0008610~lipid biosynthetic process	5	2.14592	7.93872e-05	ACLY, SC5D, ACSL4, MSMO1, SCD1	211	22	19672	21.1891	0.130542	0.0155422	0.0154364
GOTERM_BP_DIRECT	GO:0042632~cholesterol homeostasis	8	3.43348	9.27319e-05	SCARB1, SOAT1, NPC2, INSIG1, RORA, NR1D1, HMGCR, LDLR	211	99	19672	7.53392	0.15075	0.0163394	0.0162281
GOTERM_BP_DIRECT	GO:0006869~lipid transport	8	3.43348	0.00065261	SCARB1, STARD4, APOL6, STARD5, GM2A, NPC2, SPNS2, LDLR	211	136	19672	5.48425	0.68345	0.104536	0.103824
GOTERM_BP_DIRECT	GO:0050873~brown fat cell differentiation	5	2.14592	0.000774589	MRAP, CEBPB, BNIP3, ADRB2, SCD1	211	39	19672	11.9528	0.74471	0.113735	0.112961
GOTERM_BP_DIRECT	GO:0003281~ventricular septum development	5	2.14592	0.000937964	CITED2, LMO4, HEG1, CXCR4, LTBP1	211	41	19672	11.3698	0.808615	0.1238	0.122957
GOTERM_BP_DIRECT	GO:0043627~response to estrogen	6	2.57511	0.00110197	CITED1, CITED2, IGFBP2, CITED4, TGFBR1, HSPD1	211	73	19672	7.66292	0.856689	0.1238	0.122957
GOTERM_BP_DIRECT	GO:0034435~cholesterol esterification	3	1.28755	0.0011104	STARD4, SOAT1, SCD1	211	5	19672	55.9393	0.858806	0.1238	0.122957
GOTERM_BP_DIRECT	GO:0019882~antigen processing and presentation	5	2.14592	0.00112418	PSAP, H2-K1, RAB27A, H2-D1, RAB33A	211	43	19672	10.841	0.862195	0.1238	0.122957
GOTERM_BP_DIRECT	GO:0007050~cell cycle arrest	6	2.57511	0.00175499	CDKN1A, CDKN1B, MYC, DDIT3, GAS1, TRP53INP1	211	81	19672	6.90609	0.954725	0.181899	0.18066
GOTERM_BP_DIRECT	GO:0071456~cellular response to hypoxia	7	3.00429	0.00199528	RGCC, BNIP3, MYC, RORA, ADRB2, MGARP, KCNK3	211	122	19672	5.34939	0.970377	0.195315	0.193985
GOTERM_BP_DIRECT	GO:0007179~transforming growth factor beta receptor signaling pathway	6	2.57511	0.00240411	FUT8, CITED1, CITED2, ZMIZ1, LTBP1, TGFBR1	211	87	19672	6.42981	0.985609	0.222949	0.221431
GOTERM_BP_DIRECT	GO:0006665~sphingolipid metabolic process	5	2.14592	0.00262965	SGMS1, GM2A, PSAP, SPNS2, SERINC3	211	54	19672	8.63261	0.990338	0.229994	0.228428
GOTERM_BP_DIRECT	GO:0043065~positive regulation of apoptotic process	12	5.15021	0.00282603	NET1, TNFRSF12A, TSC22D1, BNIP3, DDIT3, ANXA5, ALDH1A1, ADRB2, TGFBR1, HSPD1, TRP53INP1, SAV1	211	383	19672	2.92111	0.993171	0.229994	0.228428
GOTERM_BP_DIRECT	GO:0042493~response to drug	11	4.72103	0.00287167	OXTR, CDKN1A, CDKN1B, HMGCS1, ALDH1A1, IGFBP2, PTK2B, LRP8, TIMP4, KCNK3, HSPD1	211	328	19672	3.12669	0.9937	0.229994	0.228428
GOTERM_BP_DIRECT	GO:0048102~autophagic cell death	3	1.28755	0.00304406	CDKN1B, BNIP3, TRP53INP1	211	8	19672	34.9621	0.995354	0.233201	0.231613
GOTERM_BP_DIRECT	GO:0008284~positive regulation of cell proliferation	16	6.86695	0.00334142	CDKN1B, TSC22D1, ADRB2, HMGCR, PRLR, RUNX2, TGFBR1, APLN, HCK, MYC, ID2, GAS1, PTK2B, MVD, CD47, TNS3	211	632	19672	2.36031	0.997254	0.245316	0.243645
GOTERM_BP_DIRECT	GO:0006979~response to oxidative stress	7	3.00429	0.00423995	GPX1, IDH1, ALDH3B1, PRDX1, ALDH1A1, NCOA7, PRDX6	211	142	19672	4.59595	0.999439	0.284567	0.282629
GOTERM_BP_DIRECT	GO:0000082~G1/S transition of mitotic cell cycle	5	2.14592	0.00459797	CDKN1A, CDKN1B, RGCC, MYC, RHOU	211	63	19672	7.39938	0.999703	0.284567	0.282629
GOTERM_BP_DIRECT	GO:0042542~response to hydrogen peroxide	5	2.14592	0.00459797	GPX1, CYP11A1, SDC1, PTK2B, HSPD1	211	63	19672	7.39938	0.999703	0.284567	0.282629
GOTERM_BP_DIRECT	GO:0035338~long-chain fatty-acyl-CoA biosynthetic process	3	1.28755	0.00482389	ELOVL5, ELOVL6, ACSL4	211	10	19672	27.9697	0.999801	0.284567	0.282629
GOTERM_BP_DIRECT	GO:1902806~regulation of cell cycle G1/S phase transition	3	1.28755	0.00482389	CDKN1A, CDKN1B, PLPP2	211	10	19672	27.9697	0.999801	0.284567	0.282629
GOTERM_BP_DIRECT	GO:0007507~heart development	10	4.29185	0.00485857	OXTR, CDKN1A, CDKN1B, CITED2, HEG1, ID2, PDLIM5, BVES, PDLIM4, TGFBR1	211	298	19672	3.1286	0.999812	0.284567	0.282629
GOTERM_BP_DIRECT	GO:0045893~positive regulation of transcription, DNA-templated	16	6.86695	0.00508119	CEBPB, CITED1, CITED2, CITED4, RORA, NR1D1, SMARCA1, RUNX2, TGFBR1, RUNX1, FOSL2, MYC, DDIT3, ID2, LGR4, TRP53INP1	211	661	19672	2.25676	0.999874	0.284567	0.282629
GOTERM_BP_DIRECT	GO:0045454~cell redox homeostasis	4	1.71674	0.00516807	GPX1, PRDX1, DDIT3, PRDX6	211	33	19672	11.3009	0.999892	0.284567	0.282629
GOTERM_BP_DIRECT	GO:0043534~blood vessel endothelial cell migration	3	1.28755	0.00585458	SCARB1, GPX1, PTK2B	211	11	19672	25.427	0.999968	0.312599	0.31047
GOTERM_BP_DIRECT	GO:0048146~positive regulation of fibroblast proliferation	5	2.14592	0.00635115	CDKN1A, ANXA2, ZMIZ1, MYC, FOSL2	211	69	19672	6.75596	0.999987	0.329139	0.326898
GOTERM_BP_DIRECT	GO:0001666~response to hypoxia	8	3.43348	0.00676156	CDKN1B, ALAS1, CITED2, BNIP3, PTK2B, CXCR4, HSPD1, FOSL2	211	206	19672	3.62067	0.999994	0.340396	0.338078
GOTERM_BP_DIRECT	GO:0051384~response to glucocorticoid	5	2.14592	0.00702169	IGFBP2, SDC1, ALPL, ACSBG1, HSPD1	211	71	19672	6.56565	0.999996	0.343673	0.341332
GOTERM_BP_DIRECT	GO:0006633~fatty acid biosynthetic process	5	2.14592	0.0081126	ACLY, ELOVL5, FADS6, ELOVL6, SCD1	211	74	19672	6.29947	0.999999	0.386335	0.383704
GOTERM_BP_DIRECT	GO:0006641~triglyceride metabolic process	4	1.71674	0.00886185	GPX1, INSIG1, DBI, SCD1	211	40	19672	9.32322	1	0.400374	0.397647
GOTERM_BP_DIRECT	GO:0045595~regulation of cell differentiation	4	1.71674	0.00886185	CEBPB, CELA1, RUNX2, RUNX1	211	40	19672	9.32322	1	0.400374	0.397647
GOTERM_BP_DIRECT	GO:0071850~mitotic cell cycle arrest	3	1.28755	0.0108678	CDKN1A, CDKN1B, RGCC	211	15	19672	18.6464	1	0.47141	0.468199
GOTERM_BP_DIRECT	GO:0071347~cellular response to interleukin-1	5	2.14592	0.0110754	CEBPB, MYC, RORA, CD47, NR1D1	211	81	19672	5.75508	1	0.47141	0.468199
GOTERM_BP_DIRECT	GO:0006508~proteolysis	13	5.5794	0.0113164	TINAGL1, F10, CELA1, PCOLCE, PRSS35, H13, AEBP1, MMEL1, F3, ADAMTS1, XPNPEP2, USP50, CPE	211	527	19672	2.29985	1	0.47141	0.468199
GOTERM_BP_DIRECT	GO:0016477~cell migration	9	3.86266	0.0115043	FUT8, SDC1, CXCR4, PIK3C2G, RHOU, CD47, TSPAN11, TNS3, RHOD	211	284	19672	2.95454	1	0.47141	0.468199
GOTERM_BP_DIRECT	GO:0006636~unsaturated fatty acid biosynthetic process	3	1.28755	0.0123338	ELOVL5, ELOVL6, SCD1	211	16	19672	17.481	1	0.493913	0.490549
GOTERM_BP_DIRECT	GO:0001921~positive regulation of receptor recycling	3	1.28755	0.013881	ANXA2, NSG1, BVES	211	17	19672	16.4527	1	0.531701	0.52808
GOTERM_BP_DIRECT	GO:0071294~cellular response to zinc ion	3	1.28755	0.013881	MT2, MT1, KCNK3	211	17	19672	16.4527	1	0.531701	0.52808
GOTERM_BP_DIRECT	GO:0010867~positive regulation of triglyceride biosynthetic process	3	1.28755	0.0155074	SCARB1, LDLR, PLIN5	211	18	19672	15.5387	1	0.581363	0.577404
GOTERM_BP_DIRECT	GO:2000249~regulation of actin cytoskeleton reorganization	3	1.28755	0.0189908	PTK2B, F11R, RHOD	211	20	19672	13.9848	1	0.697122	0.692374
GOTERM_BP_DIRECT	GO:0051904~pigment granule transport	2	0.858369	0.0212367	RAB27A, MYO7A	211	2	19672	93.2322	1	0.719598	0.714697
GOTERM_BP_DIRECT	GO:0010899~regulation of phosphatidylcholine catabolic process	2	0.858369	0.0212367	SCARB1, LDLR	211	2	19672	93.2322	1	0.719598	0.714697
GOTERM_BP_DIRECT	GO:1905179~negative regulation of cardiac muscle tissue regeneration	2	0.858369	0.0212367	CDKN1A, CDKN1B	211	2	19672	93.2322	1	0.719598	0.714697
GOTERM_BP_DIRECT	GO:0051875~pigment granule localization	2	0.858369	0.0212367	RAB27A, MYO7A	211	2	19672	93.2322	1	0.719598	0.714697
GOTERM_BP_DIRECT	GO:0010628~positive regulation of gene expression	13	5.5794	0.0219357	CEBPB, CITED1, SGMS1, CITED2, RAB27A, F3, RUNX2, TGFBR1, RGCC, MYC, ID2, LDLR, TRP53INP1	211	579	19672	2.0933	1	0.725369	0.720429
GOTERM_BP_DIRECT	GO:0030301~cholesterol transport	3	1.28755	0.0227696	SCARB1, NPC2, LDLR	211	22	19672	12.7135	1	0.725369	0.720429
GOTERM_BP_DIRECT	GO:0001942~hair follicle development	4	1.71674	0.0230087	NSDHL, DBI, LGR4, SAV1	211	57	19672	6.54261	1	0.725369	0.720429
GOTERM_BP_DIRECT	GO:0006915~apoptotic process	13	5.5794	0.0233992	GPX1, PLEKHF1, CITED1, SGMS1, TNFRSF12A, BNIP3, AEN, NSG1, TGFBR1, SAV1, DDIT3, SGK1, TRP53INP1	211	584	19672	2.07537	1	0.725369	0.720429
GOTERM_BP_DIRECT	GO:0006631~fatty acid metabolic process	7	3.00429	0.0234654	ELOVL5, FADS6, ELOVL6, ACSBG1, ACSL4, DBI, SCD1	211	206	19672	3.16809	1	0.725369	0.720429
GOTERM_BP_DIRECT	GO:0051496~positive regulation of stress fiber assembly	4	1.71674	0.0240775	RGCC, CD47, PDLIM4, TGFBR1	211	58	19672	6.42981	1	0.731441	0.726459
GOTERM_BP_DIRECT	GO:0000302~response to reactive oxygen species	3	1.28755	0.0247654	GPX1, PRDX1, PRDX6	211	23	19672	12.1607	1	0.731441	0.726459
GOTERM_BP_DIRECT	GO:0008360~regulation of cell shape	6	2.57511	0.0249072	HCK, PTK2B, RHOU, F11R, BVES, RHOD	211	154	19672	3.63242	1	0.731441	0.726459
GOTERM_BP_DIRECT	GO:2000573~positive regulation of DNA biosynthetic process	3	1.28755	0.0268298	RGCC, MYC, PTK2B	211	24	19672	11.654	1	0.762485	0.757292
GOTERM_BP_DIRECT	GO:0006672~ceramide metabolic process	3	1.28755	0.0268298	PSAP, PLPP3, PLPP2	211	24	19672	11.654	1	0.762485	0.757292
GOTERM_BP_DIRECT	GO:0072659~protein localization to plasma membrane	6	2.57511	0.0287445	MRAP, TSPAN15, PLEKHF1, ANXA2, F11R, FAM126A	211	160	19672	3.49621	1	0.803932	0.798457
GOTERM_BP_DIRECT	GO:0042474~middle ear morphogenesis	3	1.28755	0.0311578	INSIG1, MYC, GAS1	211	26	19672	10.7576	1	0.845924	0.840163
GOTERM_BP_DIRECT	GO:0002485~antigen processing and presentation of endogenous peptide antigen via MHC class I via ER pathway, TAP-dependent	2	0.858369	0.0316862	H2-K1, H2-D1	211	3	19672	62.1548	1	0.845924	0.840163
GOTERM_BP_DIRECT	GO:0036315~cellular response to sterol	2	0.858369	0.0316862	INSIG1, RORA	211	3	19672	62.1548	1	0.845924	0.840163
GOTERM_BP_DIRECT	GO:0009612~response to mechanical stimulus	4	1.71674	0.0335789	CITED2, IGFBP2, PTK2B, KALRN	211	66	19672	5.65044	1	0.883075	0.877061
GOTERM_BP_DIRECT	GO:0032355~response to estradiol	5	2.14592	0.0348925	OXTR, CDKN1B, MYC, IGFBP2, FOSL2	211	115	19672	4.05358	1	0.886968	0.880928
GOTERM_BP_DIRECT	GO:0045944~positive regulation of transcription from RNA polymerase II promoter	21	9.01288	0.0355136	CEBPB, CITED1, TSC22D1, ANXA2, LMO4, CITED2, IFRD1, RORA, CELA1, ADRB2, NR1D1, SMARCA1, RUNX2, RUNX1, FOSL2, RGCC, DBP, ZMIZ1, MYC, DDIT3, NCOA7	211	1213	19672	1.61408	1	0.886968	0.880928
GOTERM_BP_DIRECT	GO:1904706~negative regulation of vascular smooth muscle cell proliferation	3	1.28755	0.0357405	CDKN1A, CDKN1B, APLN	211	28	19672	9.98917	1	0.886968	0.880928
GOTERM_BP_DIRECT	GO:0048844~artery morphogenesis	3	1.28755	0.0357405	ZMIZ1, LDLR, TGFBR1	211	28	19672	9.98917	1	0.886968	0.880928
GOTERM_BP_DIRECT	GO:0042744~hydrogen peroxide catabolic process	3	1.28755	0.0381234	GPX1, PRDX1, PRDX6	211	29	19672	9.64471	1	0.932965	0.926611
GOTERM_BP_DIRECT	GO:0048839~inner ear development	4	1.71674	0.038957	CDKN1B, BMPER, H2-K1, MYO7A	211	70	19672	5.32756	1	0.937307	0.930924
GOTERM_BP_DIRECT	GO:0033344~cholesterol efflux	3	1.28755	0.0405653	SCARB1, SOAT1, NPC2	211	30	19672	9.32322	1	0.937307	0.930924
GOTERM_BP_DIRECT	GO:0051592~response to calcium ion	4	1.71674	0.0418003	S100A16, ANXA5, SDC1, PTK2B	211	72	19672	5.17957	1	0.937307	0.930924
GOTERM_BP_DIRECT	GO:0008344~adult locomotory behavior	4	1.71674	0.0418003	CSTB, ID2, SEZ6L2, KALRN	211	72	19672	5.17957	1	0.937307	0.930924
GOTERM_BP_DIRECT	GO:0032922~circadian regulation of gene expression	4	1.71674	0.0418003	ID2, RORA, NR1D1, LGR4	211	72	19672	5.17957	1	0.937307	0.930924
GOTERM_BP_DIRECT	GO:0070859~positive regulation of bile acid biosynthetic process	2	0.858369	0.0420245	STARD4, NR1D1	211	4	19672	46.6161	1	0.937307	0.930924
GOTERM_BP_DIRECT	GO:0034381~plasma lipoprotein particle clearance	2	0.858369	0.0420245	SCARB1, LDLR	211	4	19672	46.6161	1	0.937307	0.930924
GOTERM_BP_DIRECT	GO:0008283~cell proliferation	6	2.57511	0.0432785	GPX1, CITED2, PRDX1, MYC, GLUL, RUNX2	211	179	19672	3.1251	1	0.953209	0.946717
GOTERM_BP_DIRECT	GO:0001570~vasculogenesis	4	1.71674	0.0462555	CITED1, CITED2, ZMIZ1, HEG1	211	75	19672	4.97239	1	0.97377	0.967138
GOTERM_BP_DIRECT	GO:0045765~regulation of angiogenesis	3	1.28755	0.0482298	BMPER, TNFRSF12A, PTK2B	211	33	19672	8.47566	1	0.97377	0.967138
GOTERM_BP_DIRECT	GO:0045777~positive regulation of blood pressure	3	1.28755	0.0482298	OXTR, ID2, F11R	211	33	19672	8.47566	1	0.97377	0.967138
GOTERM_BP_DIRECT	GO:0051091~positive regulation of sequence-specific DNA binding transcription factor activity	5	2.14592	0.048483	RGCC, DDIT3, IFRD1, PLPP3, SAV1	211	128	19672	3.64188	1	0.97377	0.967138
GOTERM_BP_DIRECT	GO:0001568~blood vessel development	4	1.71674	0.0493508	BMPER, CITED2, DHCR7, PLPP3	211	77	19672	4.84323	1	0.97377	0.967138
GOTERM_BP_DIRECT	GO:0043066~negative regulation of apoptotic process	13	5.5794	0.0495657	CDKN1A, CDKN1B, TSC22D1, CITED2, BNIP3, HMGCR, PRLR, TGFBR1, HSPD1, HCK, GAS1, PTK2B, SGK1	211	656	19672	1.84759	1	0.97377	0.967138

## Sheet: brown
Category	Term	Count	%	PValue	Genes	List Total	Pop Hits	Pop Total	Fold Enrichment	Bonferroni	Benjamini	FDR
GOTERM_BP_DIRECT	GO:0051301~cell division	76	50.6667	2.75915e-91	NCAPG2, CCNF, KIF14, BUB1B, KIF11, SMC4, SMC2, CKS1B, CDC20, MIS18BP1, NUF2, NUSAP1, NEK2, FBXO5, SPDL1, CEP55, BORA, KIF23, KNL1, PIMREG, CDC25C, CKAP5, KNSTRN, CIT, CDC25B, CCNA2, SGO1, ASPM, PSRC1, SAPCD2, KIFC1, INCENP, CKS2, BIRC5, SGO2A, KIF2C, KIF20B, CDCA2, CDCA3, CDCA5, CDCA8, NCAPG, PMF1, AURKB, SKA1, NCAPH, AURKA, CCNB2, CCNB1, RACGAP1, HAUS8, BUB3, ECT2, FAM83D, BUB1, CENPW, SPAG5, UB…	140	394	19672	27.1043	2.09971e-88	2.09971e-88	1.93692e-88
GOTERM_BP_DIRECT	GO:0007049~cell cycle	85	56.6667	3.0639e-89	NCAPG2, CCNF, HJURP, BUB1B, KIF11, MKI67, SMC4, SMC2, CKS1B, CDC20, MIS18BP1, NUF2, NUSAP1, NEK2, FBXO5, SPDL1, DLGAP5, CEP55, BORA, CKAP2, KIF23, KNL1, ESCO2, PIMREG, CDC25C, CKAP5, KNSTRN, CIT, CDC25B, CCNA2, SGO1, ASPM, PSRC1, DBF4, MELK, SAPCD2, INCENP, CKS2, BIRC5, SGO2A, KIF2C, KIF20B, CDCA2, CDCA3, CDCA5, CDCA8, PMF1, AURKB, SKA1, NCAPH, AURKA, CCNB2, CCNB1, RACGAP1, HAUS8, BUB3, ECT2, FAM…	140	643	19672	18.575	2.33163e-86	1.16581e-86	1.07543e-86
GOTERM_BP_DIRECT	GO:0007059~chromosome segregation	27	18	1.37479e-34	TOP2A, CDCA2, HJURP, TTK, PMF1, SKA1, NEK2, BUB3, BUB1, DLGAP5, CENPW, SPAG5, NDE1, KNL1, ESCO2, KNSTRN, NDC80, SGO1, CENPE, CENPF, INCENP, SGO2A, BIRC5, KIF2C, CENPN, SPC24, SPC25	140	96	19672	39.5196	1.04621e-31	3.48738e-32	3.217e-32
GOTERM_BP_DIRECT	GO:0000070~mitotic sister chromatid segregation	16	10.6667	4.13082e-24	SPAG5, PLK1, NCAPG2, CDCA8, KNSTRN, NDC80, CIT, SGO1, KIF18A, KIF18B, INCENP, NUSAP1, SGO2A, NEK2, BUB3, MAD2L1	140	34	19672	66.1244	3.14355e-21	7.85888e-22	7.24958e-22
GOTERM_BP_DIRECT	GO:0000281~mitotic cytokinesis	15	10	4.02938e-19	PLK1, CKAP2, KIF23, CENPA, CIT, KIF4, ANLN, RACGAP1, INCENP, STMN1, NUSAP1, BIRC5, KIF20A, ECT2, CEP55	140	51	19672	41.3277	3.06636e-16	6.13271e-17	5.65724e-17
GOTERM_BP_DIRECT	GO:0000278~mitotic cell cycle	17	11.3333	4.36037e-16	PLK4, CENPW, CDCA5, PLK1, TUBB4B, SKA1, CIT, AURKA, CDC25B, CENPE, CENPF, WEE1, TUBA1B, TUBB5, KIF18B, NCAPD2, MYBL1	140	124	19672	19.2641	3.37952e-13	5.5304e-14	5.10163e-14
GOTERM_BP_DIRECT	GO:0007052~mitotic spindle organization	12	8	9.16365e-15	CENPE, CCNB1, NUF2, STMN1, TACC3, CKAP5, DLGAP5, AURKB, NDC80, SPC25, KIF4, AURKA	140	44	19672	38.3221	7.0125e-12	9.96219e-13	9.18983e-13
GOTERM_BP_DIRECT	GO:0007080~mitotic metaphase plate congression	11	7.33333	2.07917e-13	CENPE, KIF18A, CCNB1, PSRC1, KIFC1, CDCA5, KIF14, CDCA8, KIF2C, KIF22, SPDL1	140	41	19672	37.699	1.58246e-10	1.76078e-11	1.62426e-11
GOTERM_BP_DIRECT	GO:0007094~mitotic spindle assembly checkpoint	10	6.66667	2.08239e-13	CENPE, PLK1, BIRC5, BUB1B, TTK, SPDL1, BUB3, BUB1, AURKB, MAD2L1	140	28	19672	50.1837	1.58499e-10	1.76078e-11	1.62426e-11
GOTERM_BP_DIRECT	GO:0007018~microtubule-based movement	13	8.66667	1.07969e-12	KIF14, KIF23, KIF11, KIF22, KIF15, KIF4, CENPE, KIF18A, KIF18B, KIFC1, KIF2C, KIF20A, KIF20B	140	87	19672	20.9964	8.21646e-10	8.21647e-11	7.57945e-11
GOTERM_BP_DIRECT	GO:0051310~metaphase plate congression	8	5.33333	1.25065e-12	CENPE, CENPF, INCENP, KIF2C, KIF22, FAM83D, CENPQ, NDC80	140	13	19672	86.4703	9.51757e-10	8.65222e-11	7.98142e-11
GOTERM_BP_DIRECT	GO:0008608~attachment of spindle microtubules to kinetochore	8	5.33333	2.48659e-12	SGO1, CENPE, NUF2, KNL1, BUB3, SPC24, NDC80, SPC25	140	14	19672	80.2939	1.89228e-09	1.35164e-10	1.24685e-10
GOTERM_BP_DIRECT	GO:0007076~mitotic chromosome condensation	8	5.33333	2.48659e-12	CDCA5, NUSAP1, NCAPG, NCAPD2, NCAPD3, SMC4, NCAPH, SMC2	140	14	19672	80.2939	1.89228e-09	1.35164e-10	1.24685e-10
GOTERM_BP_DIRECT	GO:0051984~positive regulation of chromosome segregation	8	5.33333	2.48659e-12	CENPE, NCAPG2, NCAPG, NCAPD2, NCAPD3, SMC4, NCAPH, SMC2	140	14	19672	80.2939	1.89228e-09	1.35164e-10	1.24685e-10
GOTERM_BP_DIRECT	GO:0030261~chromosome condensation	9	6	1.39884e-11	TOP2A, H1F0, NCAPG2, CDK1, NCAPD2, NCAPD3, SMC4, NCAPH, SMC2	140	28	19672	45.1653	1.06451e-08	7.09679e-10	6.54657e-10
GOTERM_BP_DIRECT	GO:1905820~positive regulation of chromosome separation	7	4.66667	2.29062e-11	NCAPG2, NCAPG, NCAPD2, NCAPD3, SMC4, NCAPH, SMC2	140	10	19672	98.36	1.74316e-08	1.08948e-09	1.00501e-09
GOTERM_BP_DIRECT	GO:0010032~meiotic chromosome condensation	6	4	3.40204e-10	INCENP, NCAPD2, NCAPD3, SMC4, NCAPH, SMC2	140	7	19672	120.441	2.58895e-07	1.52291e-08	1.40484e-08
GOTERM_BP_DIRECT	GO:0007051~spindle organization	7	4.66667	1.29613e-09	ASPM, SPAG5, KIF11, KNSTRN, CKAP5, AURKB, AURKA	140	17	19672	57.8588	9.86357e-07	5.47977e-08	5.05492e-08
GOTERM_BP_DIRECT	GO:0044772~mitotic cell cycle phase transition	7	4.66667	1.02101e-08	CCNA2, CCNB2, CCNB1, CCNF, CKS2, CDK1, CKS1B	140	23	19672	42.7652	7.76985e-06	4.08941e-07	3.77236e-07
GOTERM_BP_DIRECT	GO:0007057~spindle assembly involved in female meiosis I	5	3.33333	1.18705e-08	CENPE, CCNB2, FBXO5, NDC80, AURKA	140	5	19672	140.514	9.03344e-06	4.30166e-07	3.96815e-07
GOTERM_BP_DIRECT	GO:1905821~positive regulation of chromosome condensation	5	3.33333	1.18705e-08	NCAPG, NCAPD2, SMC4, NCAPH, SMC2	140	5	19672	140.514	9.03344e-06	4.30166e-07	3.96815e-07
GOTERM_BP_DIRECT	GO:0034501~protein localization to kinetochore	6	4	1.24706e-08	CDK1, TTK, SPDL1, KNL1, BUB3, AURKB	140	12	19672	70.2571	9.49006e-06	4.31369e-07	3.97925e-07
GOTERM_BP_DIRECT	GO:0051256~mitotic spindle midzone assembly	5	3.33333	3.54161e-08	RACGAP1, PRC1, KIF23, AURKB, KIF4	140	6	19672	117.095	2.69513e-05	1.12299e-06	1.03592e-06
GOTERM_BP_DIRECT	GO:0045132~meiotic chromosome segregation	5	3.33333	3.54161e-08	SGO1, NUF2, SMC4, NCAPH, SMC2	140	6	19672	117.095	2.69513e-05	1.12299e-06	1.03592e-06
GOTERM_BP_DIRECT	GO:0032467~positive regulation of cytokinesis	8	5.33333	7.75136e-08	RACGAP1, KIF14, KIF23, KIF20B, ECT2, AURKB, CIT, CDC25B	140	52	19672	21.6176	5.89861e-05	2.35951e-06	2.17658e-06
GOTERM_BP_DIRECT	GO:0051988~regulation of attachment of spindle microtubules to kinetochore	5	3.33333	8.2184e-08	RACGAP1, SPAG5, NEK2, ECT2, KNSTRN	140	7	19672	100.367	6.254e-05	2.40546e-06	2.21897e-06
GOTERM_BP_DIRECT	GO:0000132~establishment of mitotic spindle orientation	7	4.66667	1.05706e-07	SAPCD2, NDE1, PLK1, SPDL1, CENPA, NDC80, MAD2L1	140	33	19672	29.8061	8.04393e-05	2.97935e-06	2.74837e-06
GOTERM_BP_DIRECT	GO:0000226~microtubule cytoskeleton organization	11	7.33333	1.20216e-07	WEE1, GAS2L3, TUBA1B, TUBB5, PRC1, TACC3, NUSAP1, BIRC5, TUBB4B, KNSTRN, AURKA	140	151	19672	10.2361	9.14803e-05	3.2673e-06	3.01399e-06
GOTERM_BP_DIRECT	GO:0007088~regulation of mitotic nuclear division	6	4	3.04423e-07	CENPE, CDCA2, BORA, FBXO5, MKI67, KIF20B	140	21	19672	40.1469	0.000231639	7.98849e-06	7.36915e-06
GOTERM_BP_DIRECT	GO:0051983~regulation of chromosome segregation	5	3.33333	4.85031e-07	CDCA2, KIF2C, BUB3, MKI67, BUB1	140	10	19672	70.2571	0.000369041	1.23036e-05	1.13497e-05
GOTERM_BP_DIRECT	GO:0000086~G2/M transition of mitotic cell cycle	7	4.66667	8.29061e-07	CCNA2, PLK1, CDK1, BIRC5, CDC25C, CIT, CDC25B	140	46	19672	21.3826	0.000630717	2.03521e-05	1.87742e-05
GOTERM_BP_DIRECT	GO:0051382~kinetochore assembly	5	3.33333	1.6244e-06	CENPE, CENPW, CENPN, CENPA, DLGAP5	140	13	19672	54.044	0.0012354	3.86302e-05	3.56352e-05
GOTERM_BP_DIRECT	GO:0010971~positive regulation of G2/M transition of mitotic cell cycle	6	4	1.69766e-06	CCNB1, CDK1, FBXO5, CDC25C, CDC25B, LMNB1	140	29	19672	29.0719	0.00129109	3.91491e-05	3.61139e-05
GOTERM_BP_DIRECT	GO:0051444~negative regulation of ubiquitin-protein transferase activity	5	3.33333	2.26169e-06	CDC20, BUB1B, FBXO5, BUB3, MAD2L1	140	14	19672	50.1837	0.00171967	5.06219e-05	4.66972e-05
GOTERM_BP_DIRECT	GO:0000079~regulation of cyclin-dependent protein serine/threonine kinase activity	6	4	4.4854e-06	CDKN2D, CCNA2, CCNB2, CCNB1, CDKN2C, CCNF	140	35	19672	24.0882	0.00340758	9.75254e-05	8.99643e-05
GOTERM_BP_DIRECT	GO:0008283~cell proliferation	10	6.66667	5.19584e-06	MELK, CKS2, CDK1, TACC3, MKI67, FAM83D, BUB1, AURKB, E2F8, CKS1B	140	179	19672	7.84996	0.00394624	0.000109834	0.000101319
GOTERM_BP_DIRECT	GO:0051383~kinetochore organization	4	2.66667	6.79819e-06	NUF2, SMC4, NDC80, SMC2	140	6	19672	93.6762	0.00516008	0.000139822	0.000128982
GOTERM_BP_DIRECT	GO:0032465~regulation of cytokinesis	6	4	1.12961e-05	PLK4, PRC1, PLK1, KIF20A, AURKB, AURKA	140	42	19672	20.0735	0.00855957	0.00022622	0.000208681
GOTERM_BP_DIRECT	GO:0007346~regulation of mitotic cell cycle	6	4	2.19779e-05	PLK1, CKS2, BIRC5, FBXO5, DLGAP5, CKS1B	140	48	19672	17.5643	0.0165863	0.000428851	0.000395602
GOTERM_BP_DIRECT	GO:0051315~attachment of mitotic spindle microtubules to kinetochore	4	2.66667	3.99507e-05	CENPE, NUF2, KIF2C, NDC80	140	10	19672	56.2057	0.0299456	0.000760063	0.000701135
GOTERM_BP_DIRECT	GO:0051225~spindle assembly	5	3.33333	0.000105432	TPX2, TUBB5, HAUS8, FBXO5, KIF11	140	35	19672	20.0735	0.0771033	0.00195692	0.0018052
GOTERM_BP_DIRECT	GO:0045931~positive regulation of mitotic cell cycle	5	3.33333	0.000146214	CCNB1, CDK1, BIRC5, HMGB1, CDC25B	140	38	19672	18.4887	0.105309	0.00264925	0.00244386
GOTERM_BP_DIRECT	GO:0007019~microtubule depolymerization	4	2.66667	0.000180727	KIF18A, KIF18B, STMN1, KIF2C	140	16	19672	35.1286	0.128506	0.00319845	0.00295047
GOTERM_BP_DIRECT	GO:0090307~mitotic spindle assembly	5	3.33333	0.000216915	CDC20, TPX2, KIFC1, NEK2, KIF11	140	42	19672	16.7279	0.152183	0.00369205	0.0034058
GOTERM_BP_DIRECT	GO:0060236~regulation of mitotic spindle organization	4	2.66667	0.000218321	TPX2, BORA, PSRC1, TACC3	140	17	19672	33.0622	0.15309	0.00369205	0.0034058
GOTERM_BP_DIRECT	GO:0006468~protein phosphorylation	14	9.33333	0.00033709	PLK4, PLK1, TTK, AURKB, CIT, AURKA, CDC25B, WEE1, CCNB1, MELK, PBK, CDK1, BIRC5, NEK2	140	600	19672	3.27867	0.226298	0.00557665	0.00514429
GOTERM_BP_DIRECT	GO:0007100~mitotic centrosome separation	3	2	0.000488831	NDE1, KIF11, AURKA	140	5	19672	84.3086	0.310709	0.0079149	0.00730126
GOTERM_BP_DIRECT	GO:0051754~meiotic sister chromatid cohesion, centromeric	3	2	0.000729847	SGO2A, BUB1B, BUB1	140	6	19672	70.2571	0.426281	0.0115711	0.010674
GOTERM_BP_DIRECT	GO:0032466~negative regulation of cytokinesis	3	2	0.00101705	E2F7, AURKB, E2F8	140	7	19672	60.2204	0.539006	0.0157954	0.0145708
GOTERM_BP_DIRECT	GO:0016310~phosphorylation	13	8.66667	0.00116341	PLK4, PLK1, BUB1B, TTK, AURKB, CIT, AURKA, WEE1, MELK, PBK, CDK1, NEK2, BUB1	140	601	19672	3.03941	0.587645	0.0177071	0.0163343
GOTERM_BP_DIRECT	GO:0045143~homologous chromosome segregation	3	2	0.00134979	SGO1, PLK1, SGO2A	140	8	19672	52.6929	0.642237	0.020141	0.0185795
GOTERM_BP_DIRECT	GO:0031536~positive regulation of exit from mitosis	3	2	0.00172741	UBE2C, CDCA5, BIRC5	140	9	19672	46.8381	0.731713	0.0243437	0.0224564
GOTERM_BP_DIRECT	GO:1904668~positive regulation of ubiquitin protein ligase activity	3	2	0.00172741	CDC20, UBE2S, PLK1	140	9	19672	46.8381	0.731713	0.0243437	0.0224564
GOTERM_BP_DIRECT	GO:0007091~metaphase/anaphase transition of mitotic cell cycle	3	2	0.00172741	TACC3, BUB1B, CIT	140	9	19672	46.8381	0.731713	0.0243437	0.0224564
GOTERM_BP_DIRECT	GO:0030071~regulation of mitotic metaphase/anaphase transition	3	2	0.00214928	CENPE, UBE2C, PLK1	140	10	19672	42.1543	0.805507	0.0297382	0.0274326
GOTERM_BP_DIRECT	GO:0001578~microtubule bundle formation	4	2.66667	0.00224998	PSRC1, PRC1, PLK1, KIF20A	140	37	19672	15.1907	0.819886	0.0305757	0.0282051
GOTERM_BP_DIRECT	GO:0051276~chromosome organization	4	2.66667	0.00243031	CENPW, CDCA8, SMC4, SMC2	140	38	19672	14.791	0.843032	0.0324467	0.0299311
GOTERM_BP_DIRECT	GO:0007098~centrosome cycle	4	2.66667	0.00281719	HAUS8, PLK1, CKAP5, AURKA	140	40	19672	14.0514	0.883155	0.0369634	0.0340977
GOTERM_BP_DIRECT	GO:0007143~female meiotic division	3	2	0.00367401	TOP2A, SGO2A, NCAPH	140	13	19672	32.4264	0.939255	0.0473885	0.0437145
GOTERM_BP_DIRECT	GO:0006275~regulation of DNA replication	4	2.66667	0.00394358	CCNA2, NUCKS1, FBXO5, ESCO2	140	45	19672	12.4902	0.95056	0.0500177	0.0461399
GOTERM_BP_DIRECT	GO:0071168~protein localization to chromatin	3	2	0.00426657	PLK1, ESCO2, EZH2	140	14	19672	30.1102	0.961373	0.0532272	0.0491005
GOTERM_BP_DIRECT	GO:0045184~establishment of protein localization	4	2.66667	0.00501631	CENPE, PLK1, KIF14, CEP55	140	49	19672	11.4706	0.978226	0.0615712	0.0567976
GOTERM_BP_DIRECT	GO:0032147~activation of protein kinase activity	4	2.66667	0.00530923	TPX2, BORA, KIF14, ECT2	140	50	19672	11.2411	0.982597	0.0641322	0.05916
GOTERM_BP_DIRECT	GO:0051298~centrosome duplication	3	2	0.00628862	NDE1, CKAP5, NDC80	140	17	19672	24.7966	0.991776	0.0736253	0.0679171
GOTERM_BP_DIRECT	GO:0007093~mitotic cell cycle checkpoint	3	2	0.00628862	TTK, NDC80, MAD2L1	140	17	19672	24.7966	0.991776	0.0736253	0.0679171
GOTERM_BP_DIRECT	GO:0031145~anaphase-promoting complex-dependent catabolic process	3	2	0.00783438	CDC20, UBE2S, UBE2C	140	19	19672	22.1865	0.997485	0.0889846	0.0820856
GOTERM_BP_DIRECT	GO:0060707~trophoblast giant cell differentiation	3	2	0.00783438	PLK4, E2F7, E2F8	140	19	19672	22.1865	0.997485	0.0889846	0.0820856
GOTERM_BP_DIRECT	GO:0006974~cellular response to DNA damage stimulus	10	6.66667	0.00897422	TOP2A, PIF1, NEIL3, BRIP1, FMR1, UBE2T, NUCKS1, HMGB1, E2F7, CDKN3	140	498	19672	2.82157	0.998951	0.100432	0.0926456
GOTERM_BP_DIRECT	GO:0051642~centrosome localization	3	2	0.00953289	NDE1, DLGAP5, AURKA	140	21	19672	20.0735	0.999317	0.105138	0.0969868
GOTERM_BP_DIRECT	GO:0001556~oocyte maturation	3	2	0.010438	CCNB1, FBXO5, CDC25B	140	22	19672	19.161	0.999659	0.113476	0.104678
GOTERM_BP_DIRECT	GO:0032877~positive regulation of DNA endoreduplication	2	1.33333	0.0140822	E2F7, E2F8	140	2	19672	140.514	0.999979	0.148841	0.137301
GOTERM_BP_DIRECT	GO:0008315~meiotic G2/MI transition	2	1.33333	0.0140822	CCNB2, NDC80	140	2	19672	140.514	0.999979	0.148841	0.137301
GOTERM_BP_DIRECT	GO:0018107~peptidyl-threonine phosphorylation	4	2.66667	0.0144396	PBK, CDK1, TTK, CIT	140	72	19672	7.80635	0.999984	0.150528	0.138857
GOTERM_BP_DIRECT	GO:0051321~meiotic cell cycle	6	4	0.0187495	SGO2A, NEK2, MNS1, BUB3, MKI67, AURKA	140	216	19672	3.90317	0.999999	0.192815	0.177867
GOTERM_BP_DIRECT	GO:0007050~cell cycle arrest	4	2.66667	0.0197345	CDKN2D, CDKN2C, PRR11, CDKN3	140	81	19672	6.93898	1	0.197759	0.182427
GOTERM_BP_DIRECT	GO:0070979~protein K11-linked ubiquitination	3	2	0.0201608	UBE2S, UBE2C, UBE2T	140	31	19672	13.5982	1	0.197759	0.182427
GOTERM_BP_DIRECT	GO:0010629~negative regulation of gene expression	8	5.33333	0.0202134	BRIP1, CCNB1, FMR1, CDK1, HMGB2, IQGAP3, EZH2, AURKA	140	387	19672	2.90469	1	0.197759	0.182427
GOTERM_BP_DIRECT	GO:0021987~cerebral cortex development	4	2.66667	0.0203804	ASPM, NDE1, TACC3, KIF14	140	82	19672	6.85436	1	0.197759	0.182427
GOTERM_BP_DIRECT	GO:1905448~positive regulation of mitochondrial ATP synthesis coupled electron transport	2	1.33333	0.0210493	CCNB1, CDK1	140	3	19672	93.6762	1	0.197759	0.182427
GOTERM_BP_DIRECT	GO:0051303~establishment of chromosome localization	2	1.33333	0.0210493	NDE1, BIRC5	140	3	19672	93.6762	1	0.197759	0.182427
GOTERM_BP_DIRECT	GO:0045841~negative regulation of mitotic metaphase/anaphase transition	2	1.33333	0.0210493	FBXO5, MAD2L1	140	3	19672	93.6762	1	0.197759	0.182427
GOTERM_BP_DIRECT	GO:2000045~regulation of G1/S transition of mitotic cell cycle	3	2	0.0239914	CDKN2D, CDKN2C, KIF14	140	34	19672	12.3983	1	0.222652	0.20539
GOTERM_BP_DIRECT	GO:0007283~spermatogenesis	9	6	0.0263391	ASPM, BRIP1, CCNB1, RACGAP1, HMGB2, MNS1, CDC25C, MYBL1, CIT	140	502	19672	2.51918	1	0.241495	0.222772
GOTERM_BP_DIRECT	GO:0051309~female meiosis chromosome separation	2	1.33333	0.0279675	TOP2A, NCAPH	140	4	19672	70.2571	1	0.241855	0.223104
GOTERM_BP_DIRECT	GO:0030951~establishment or maintenance of microtubule cytoskeleton polarity	2	1.33333	0.0279675	KIF2C, CKAP5	140	4	19672	70.2571	1	0.241855	0.223104
GOTERM_BP_DIRECT	GO:0051987~positive regulation of attachment of spindle microtubules to kinetochore	2	1.33333	0.0279675	CENPE, CCNB1	140	4	19672	70.2571	1	0.241855	0.223104
GOTERM_BP_DIRECT	GO:0000915~actomyosin contractile ring assembly	2	1.33333	0.0279675	ANLN, RACGAP1	140	4	19672	70.2571	1	0.241855	0.223104
GOTERM_BP_DIRECT	GO:1905342~positive regulation of protein localization to kinetochore	2	1.33333	0.0279675	CENPQ, NDC80	140	4	19672	70.2571	1	0.241855	0.223104
GOTERM_BP_DIRECT	GO:0007017~microtubule-based process	3	2	0.0309739	TUBA1B, TUBB5, TUBB4B	140	39	19672	10.8088	1	0.264845	0.244311
GOTERM_BP_DIRECT	GO:0000910~cytokinesis	2	1.33333	0.0348371	PRC1, CIT	140	5	19672	56.2057	1	0.285065	0.262964
GOTERM_BP_DIRECT	GO:0016321~female meiosis chromosome segregation	2	1.33333	0.0348371	PLK1, TTK	140	5	19672	56.2057	1	0.285065	0.262964
GOTERM_BP_DIRECT	GO:0051304~chromosome separation	2	1.33333	0.0348371	TTK, NCAPD3	140	5	19672	56.2057	1	0.285065	0.262964
GOTERM_BP_DIRECT	GO:0046602~regulation of mitotic centrosome separation	2	1.33333	0.0348371	NEK2, KIF11	140	5	19672	56.2057	1	0.285065	0.262964
GOTERM_BP_DIRECT	GO:0018105~peptidyl-serine phosphorylation	5	3.33333	0.0363744	PLK1, PBK, CDK1, TTK, AURKA	140	176	19672	3.99188	1	0.294478	0.271647
GOTERM_BP_DIRECT	GO:0010826~negative regulation of centrosome duplication	2	1.33333	0.0416586	KIFC1, CCNF	140	6	19672	46.8381	1	0.318912	0.294187
GOTERM_BP_DIRECT	GO:0034080~CENP-A containing nucleosome assembly	2	1.33333	0.0416586	HJURP, CENPP	140	6	19672	46.8381	1	0.318912	0.294187
GOTERM_BP_DIRECT	GO:0051177~meiotic sister chromatid cohesion	2	1.33333	0.0416586	SGO1, SGO2A	140	6	19672	46.8381	1	0.318912	0.294187
GOTERM_BP_DIRECT	GO:1902751~positive regulation of cell cycle G2/M phase transition	2	1.33333	0.0416586	CDC25C, CDC25B	140	6	19672	46.8381	1	0.318912	0.294187
GOTERM_BP_DIRECT	GO:0060718~chorionic trophoblast cell differentiation	2	1.33333	0.0416586	E2F7, E2F8	140	6	19672	46.8381	1	0.318912	0.294187
GOTERM_BP_DIRECT	GO:0045787~positive regulation of cell cycle	3	2	0.041907	CENPF, CCNB1, BIRC5	140	46	19672	9.16398	1	0.318912	0.294187
GOTERM_BP_DIRECT	GO:0010994~free ubiquitin chain polymerization	2	1.33333	0.0484322	UBE2S, UBE2C	140	7	19672	40.1469	1	0.361342	0.333327
GOTERM_BP_DIRECT	GO:0071459~protein localization to chromosome, centromeric region	2	1.33333	0.0484322	BUB1B, CENPA	140	7	19672	40.1469	1	0.361342	0.333327
GOTERM_BP_DIRECT	GO:0006281~DNA repair	7	4.66667	0.0498765	PIF1, NEIL3, BRIP1, UBE2T, NUCKS1, KIF22, HMGB1	140	374	19672	2.62995	1	0.368505	0.339935

[truncated: 1 more sheets: blue]
