# Supplementary material for: Single-cell RNA sequencing reveals the intercellular crosstalk and the regulatory landscape of stromal cells during the whole life of the mouse ovary
Source: Life Med. 2024 Dec 28;3(6):lnae041. doi: 10.1093/lifemedi/lnae041 (PMC11748273; doi:10.1093/lifemedi/lnae041)
Supplement: lnae041_suppl_Supplementary_Table_S11 [file lnae041_suppl_supplementary_table_s11.xlsx]

## Sheet: pink
Table S11: KEGG enrichment of genes in each co-expressoion modules
KEGG_PATHWAY	mmu05205:Proteoglycans in cancer	11	11.2245	2.2034e-07	FZD1, COL1A1, TGFB2, COL1A2, LUM, MMP2, STAT3, FN1, EGFR, DCN, WNT4	53	205	8941	9.05209	3.34911e-05	3.34917e-05	3.08476e-05
KEGG_PATHWAY	mmu04933:AGE-RAGE signaling pathway in diabetic complications	8	8.16327	1.67929e-06	COL1A1, TGFB2, COL3A1, COL1A2, MMP2, STAT3, FN1, ICAM1	53	101	8941	13.3622	0.00025522	0.000127626	0.00011755
KEGG_PATHWAY	mmu04390:Hippo signaling pathway	6	6.12245	0.00209309	FZD1, TGFB2, LEF1, NKD1, WNT4, NKD2	53	157	8941	6.44706	0.272748	0.0804313	0.0740815
KEGG_PATHWAY	mmu04310:Wnt signaling pathway	6	6.12245	0.00288394	FZD1, SFRP1, LEF1, NKD1, WNT4, NKD2	53	169	8941	5.98928	0.355315	0.0804313	0.0740815
KEGG_PATHWAY	mmu05146:Amoebiasis	5	5.10204	0.00337678	COL1A1, TGFB2, COL3A1, COL1A2, FN1	53	107	8941	7.88309	0.401985	0.0804313	0.0740815
KEGG_PATHWAY	mmu04974:Protein digestion and absorption	5	5.10204	0.00349175	COL1A1, COL3A1, COL1A2, COL12A1, COL5A2	53	108	8941	7.8101	0.41238	0.0804313	0.0740815
KEGG_PATHWAY	mmu05200:Pathways in cancer	10	10.2041	0.00370407	FZD1, PDGFRA, TGFB2, MMP2, STAT3, LEF1, F2R, FN1, EGFR, WNT4	53	543	8941	3.10678	0.431108	0.0804313	0.0740815
KEGG_PATHWAY	mmu04510:Focal adhesion	6	6.12245	0.00602754	COL1A1, PDGFRA, COL1A2, FN1, THBS2, EGFR	53	201	8941	5.03576	0.601066	0.110788	0.102042
KEGG_PATHWAY	mmu04926:Relaxin signaling pathway	5	5.10204	0.00655984	COL1A1, COL3A1, COL1A2, MMP2, EGFR	53	129	8941	6.53869	0.632261	0.110788	0.102042
KEGG_PATHWAY	mmu05415:Diabetic cardiomyopathy	6	6.12245	0.00737418	COL1A1, TGFB2, COL3A1, COL1A2, ACE, MMP2	53	211	8941	4.7971	0.675357	0.112088	0.103239
KEGG_PATHWAY	mmu05226:Gastric cancer	5	5.10204	0.0110421	FZD1, TGFB2, LEF1, EGFR, WNT4	53	150	8941	5.62327	0.815063	0.152582	0.140536
KEGG_PATHWAY	mmu04512:ECM-receptor interaction	4	4.08163	0.0143893	COL1A1, COL1A2, FN1, THBS2	53	88	8941	7.6681	0.889535	0.172548	0.158926
KEGG_PATHWAY	mmu04610:Complement and coagulation cascades	4	4.08163	0.0166748	CFH, F2R, PLAT, HC	53	93	8941	7.25583	0.922381	0.172548	0.158926
KEGG_PATHWAY	mmu04151:PI3K-Akt signaling pathway	7	7.14286	0.0172376	COL1A1, PDGFRA, COL1A2, F2R, FN1, THBS2, EGFR	53	359	8941	3.28938	0.92885	0.172548	0.158926
KEGG_PATHWAY	mmu05165:Human papillomavirus infection	7	7.14286	0.0178889	FZD1, COL1A1, COL1A2, FN1, THBS2, EGFR, WNT4	53	362	8941	3.26212	0.93567	0.172548	0.158926
KEGG_PATHWAY	mmu05225:Hepatocellular carcinoma	5	5.10204	0.0181629	FZD1, TGFB2, LEF1, EGFR, WNT4	53	174	8941	4.84765	0.938342	0.172548	0.158926
KEGG_PATHWAY	mmu05215:Prostate cancer	4	4.08163	0.019672	PDGFRA, LEF1, PLAT, EGFR	53	99	8941	6.81609	0.951196	0.175891	0.162004
KEGG_PATHWAY	mmu04611:Platelet activation	4	4.08163	0.0351692	COL1A1, COL3A1, COL1A2, F2R	53	124	8941	5.44187	0.995669	0.296985	0.273538
KEGG_PATHWAY	mmu05144:Malaria	3	3.06122	0.043211	TGFB2, THBS2, ICAM1	53	57	8941	8.87885	0.998786	0.345688	0.318397

## Sheet: black
Category	Term	Count	%	PValue	Genes	List Total	Pop Hits	Pop Total	Fold Enrichment	Bonferroni	Benjamini	FDR
KEGG_PATHWAY	mmu05418:Fluid shear stress and atherosclerosis	6	5.82524	0.00135119	GSTM2, GSTM1, SDC4, BCL2, GSTM6, MAPK13	51	148	8941	7.10731	0.226555	0.256727	0.256727
KEGG_PATHWAY	mmu05225:Hepatocellular carcinoma	6	5.82524	0.00275048	WNT6, GSTM2, SMAD3, GSTM1, DPF3, GSTM6	51	174	8941	6.0453	0.407445	0.261296	0.261296
KEGG_PATHWAY	mmu01524:Platinum drug resistance	4	3.8835	0.0099961	GSTM2, GSTM1, BCL2, GSTM6	51	80	8941	8.76569	0.851744	0.504074	0.504074
KEGG_PATHWAY	mmu04512:ECM-receptor interaction	4	3.8835	0.0129419	SDC4, DAG1, ITGA6, COL9A2	51	88	8941	7.96881	0.915838	0.504074	0.504074
KEGG_PATHWAY	mmu04350:TGF-beta signaling pathway	4	3.8835	0.0158862	HAMP2, SMAD3, AMHR2, AMH	51	95	8941	7.38163	0.95229	0.504074	0.504074
KEGG_PATHWAY	mmu04514:Cell adhesion molecules	5	4.85437	0.0159181	CLDN11, VCAN, ALCAM, SDC4, ITGA6	51	174	8941	5.03775	0.952583	0.504074	0.504074
KEGG_PATHWAY	mmu05200:Pathways in cancer	8	7.76699	0.030224	WNT6, GSTM2, SMAD3, GSTM1, KITL, BCL2, ITGA6, GSTM6	51	543	8941	2.58289	0.997065	0.820367	0.820367

## Sheet: greenyellow
Category	Term	Count	%	PValue	Genes	List Total	Pop Hits	Pop Total	Fold Enrichment	Bonferroni	Benjamini	FDR
KEGG_PATHWAY	mmu03030:DNA replication	16	29.6296	3.45506e-30	RFC5, FEN1, RFC3, RFC4, PCNA, MCM7, LIG1, RFC2, PRIM1, RPA2, POLA1, MCM3, MCM4, MCM5, MCM6, MCM2	31	35	8941	131.849	1.45113e-28	1.45113e-28	1.20927e-28
KEGG_PATHWAY	mmu03430:Mismatch repair	7	12.963	6.0278e-11	RFC5, RFC3, RFC4, PCNA, LIG1, RFC2, RPA2	31	22	8941	91.7698	2.53168e-09	1.26584e-09	1.05486e-09
KEGG_PATHWAY	mmu04110:Cell cycle	10	18.5185	1.70529e-10	PCNA, CCNE2, MCM7, CCNE1, MCM3, MCM4, MCM5, MCM6, CDC6, MCM2	31	125	8941	23.0735	7.16223e-09	2.38741e-09	1.98951e-09
KEGG_PATHWAY	mmu03420:Nucleotide excision repair	7	12.963	4.69215e-09	RFC5, RFC3, RFC4, PCNA, LIG1, RFC2, RPA2	31	43	8941	46.952	1.9707e-07	4.92676e-08	4.10563e-08
KEGG_PATHWAY	mmu03440:Homologous recombination	5	9.25926	9.56819e-06	RAD51, RPA2, TOPBP1, BRCA1, BRCA2	31	41	8941	35.1731	0.000401785	8.03728e-05	6.69773e-05
KEGG_PATHWAY	mmu00240:Pyrimidine metabolism	5	9.25926	3.35106e-05	RRM1, DUT, RRM2, TK1, TYMS	31	56	8941	25.7517	0.00140648	0.000234574	0.000195479
KEGG_PATHWAY	mmu03460:Fanconi anemia pathway	4	7.40741	0.000636851	RAD51, RPA2, BRCA1, BRCA2	31	51	8941	22.6211	0.0264015	0.00382111	0.00318426
KEGG_PATHWAY	mmu00983:Drug metabolism - other enzymes	4	7.40741	0.00350081	RRM1, DUT, RRM2, TK1	31	92	8941	12.54	0.136958	0.0183793	0.0153161
KEGG_PATHWAY	mmu03410:Base excision repair	3	5.55556	0.00638794	FEN1, PCNA, LIG1	31	36	8941	24.0349	0.235974	0.0298104	0.024842
KEGG_PATHWAY	mmu04115:p53 signaling pathway	3	5.55556	0.0240551	RRM2, CCNE2, CCNE1	31	72	8941	12.0175	0.640364	0.101031	0.0841928

## Sheet: yellow
Category	Term	Count	%	PValue	Genes	List Total	Pop Hits	Pop Total	Fold Enrichment	Bonferroni	Benjamini	FDR
KEGG_PATHWAY	mmu05226:Gastric cancer	6	3.68098	0.00983486	WNT10B, CDKN2B, TGFB1, GADD45A, WNT7B, ABCB1B	79	150	8941	4.52709	0.844032	1	1
KEGG_PATHWAY	mmu04918:Thyroid hormone synthesis	4	2.45399	0.0265981	GPX3, ATP1A3, ASGR1, PDIA4	79	74	8941	6.11769	0.993706	1	1
KEGG_PATHWAY	mmu04612:Antigen processing and presentation	4	2.45399	0.0436983	H2-T23, TAP2, H2-Q10, LGMN	79	90	8941	5.0301	0.999775	1	1

## Sheet: magenta
Category	Term	Count	%	PValue	Genes	List Total	Pop Hits	Pop Total	Fold Enrichment	Bonferroni	Benjamini	FDR
KEGG_PATHWAY	mmu04810:Regulation of actin cytoskeleton	10	13.1579	2.46106e-07	GSN, RRAS, TMSB4X, ACTN1, ITGA1, ITGA8, MYH11, MYL9, VCL, MYLK	39	220	8941	10.4207	1.82117e-05	1.82118e-05	1.69813e-05
KEGG_PATHWAY	mmu04510:Focal adhesion	9	11.8421	1.55536e-06	CAV1, COL4A4, ACTN1, ITGA1, ITGA8, FLNA, MYL9, VCL, MYLK	39	201	8941	10.2652	0.00011509	4.97957e-05	4.64311e-05
KEGG_PATHWAY	mmu04270:Vascular smooth muscle contraction	8	10.5263	2.01874e-06	ACTA2, MYL6, CALD1, KCNMB1, MYH11, MYL9, ACTG2, MYLK	39	144	8941	12.7365	0.000149376	4.97957e-05	4.64311e-05
KEGG_PATHWAY	mmu05410:Hypertrophic cardiomyopathy	6	7.89474	3.76479e-05	TNNT2, TPM2, TPM1, ITGA1, LMNA, ITGA8	39	91	8941	15.1158	0.00278212	0.000651617	0.000607588
KEGG_PATHWAY	mmu05414:Dilated cardiomyopathy	6	7.89474	4.40281e-05	TNNT2, TPM2, TPM1, ITGA1, LMNA, ITGA8	39	94	8941	14.6334	0.00325285	0.000651617	0.000607588
KEGG_PATHWAY	mmu04022:cGMP-PKG signaling pathway	5	6.57895	0.00598366	EDNRB, KCNMB1, ATP2B4, MYL9, MYLK	39	173	8941	6.62591	0.358612	0.0737985	0.0688121
KEGG_PATHWAY	mmu05146:Amoebiasis	4	5.26316	0.0103738	COL4A4, ACTN1, HSPB1, VCL	39	107	8941	8.57033	0.53776	0.109666	0.102256
KEGG_PATHWAY	mmu04261:Adrenergic signaling in cardiomyocytes	4	5.26316	0.0263245	TNNT2, TPM2, TPM1, ATP2B4	39	152	8941	6.03306	0.861115	0.243501	0.227048
KEGG_PATHWAY	mmu04530:Tight junction	4	5.26316	0.0334938	MYL6, ACTN1, MYH11, MYL9	39	167	8941	5.49117	0.919621	0.275393	0.256785
KEGG_PATHWAY	mmu05412:Arrhythmogenic right ventricular cardiomyopathy	3	3.94737	0.0421512	ITGA1, LMNA, ITGA8	39	77	8941	8.93207	0.958698	0.311919	0.290844

## Sheet: green
Category	Term	Count	%	PValue	Genes	List Total	Pop Hits	Pop Total	Fold Enrichment	Bonferroni	Benjamini	FDR
KEGG_PATHWAY	mmu04512:ECM-receptor interaction	7	5.88235	2.26997e-05	COL4A2, LAMC3, COL4A1, ITGB3, COL6A2, LAMA4, COL6A1	60	88	8941	11.8536	0.00378372	0.0026197	0.00249421
KEGG_PATHWAY	mmu05200:Pathways in cancer	14	11.7647	4.03422e-05	PDGFRB, LAMC3, PTCH1, LAMA4, HHIP, CALML4, RASGRP2, ADCY7, HEYL, COL4A2, CCND1, COL4A1, RASSF5, RUNX1T1	60	543	8941	3.84205	0.00671463	0.0026197	0.00249421
KEGG_PATHWAY	mmu04510:Focal adhesion	9	7.56303	4.70605e-05	PDGFRB, COL4A2, CCND1, LAMC3, COL4A1, ITGB3, COL6A2, LAMA4, COL6A1	60	201	8941	6.67239	0.00782848	0.0026197	0.00249421
KEGG_PATHWAY	mmu05165:Human papillomavirus infection	11	9.2437	0.00011146	PDGFRB, HEYL, COL4A2, CCND1, LAMC3, COL4A1, ITGB3, COL6A2, LAMA4, CREB3L1, COL6A1	60	362	8941	4.52813	0.0184427	0.00465346	0.00443054
KEGG_PATHWAY	mmu04151:PI3K-Akt signaling pathway	10	8.40336	0.000520864	PDGFRB, COL4A2, CCND1, LAMC3, COL4A1, ITGB3, COL6A2, LAMA4, CREB3L1, COL6A1	60	359	8941	4.15088	0.0833292	0.0173969	0.0165635
KEGG_PATHWAY	mmu05205:Proteoglycans in cancer	7	5.88235	0.00221261	CCND1, PLAU, ITGB3, PTCH1, TWIST2, GPC3, TWIST1	60	205	8941	5.08837	0.309207	0.0598639	0.0569961
KEGG_PATHWAY	mmu04270:Vascular smooth muscle contraction	6	5.04202	0.00251698	RAMP2, RAMP3, MYH9, CALML4, CACNA1S, ADCY7	60	144	8941	6.20903	0.343522	0.0598639	0.0569961
KEGG_PATHWAY	mmu04024:cAMP signaling pathway	7	5.88235	0.00314834	PTCH1, CREB3L1, HHIP, CALML4, CACNA1S, SOX9, ADCY7	60	220	8941	4.74144	0.409392	0.0598639	0.0569961
KEGG_PATHWAY	mmu05222:Small cell lung cancer	5	4.20168	0.0032262	COL4A2, CCND1, LAMC3, COL4A1, LAMA4	60	93	8941	8.01165	0.417045	0.0598639	0.0569961
KEGG_PATHWAY	mmu04974:Protein digestion and absorption	5	4.20168	0.00550405	COL15A1, COL4A2, COL4A1, COL6A2, COL6A1	60	108	8941	6.89892	0.602164	0.0919176	0.0875144
KEGG_PATHWAY	mmu04371:Apelin signaling pathway	5	4.20168	0.0125281	CCND1, APLNR, PLIN1, CALML4, ADCY7	60	137	8941	5.43856	0.878203	0.18325	0.174471
KEGG_PATHWAY	mmu04015:Rap1 signaling pathway	6	5.04202	0.0131677	PDGFRB, ITGB3, RASSF5, CALML4, RASGRP2, ADCY7	60	214	8941	4.17804	0.890694	0.18325	0.174471
KEGG_PATHWAY	mmu05206:MicroRNAs in cancer	7	5.88235	0.0143892	PDGFRB, ZEB2, CCND1, PLAU, ITGB3, SPRY2, VIM	60	303	8941	3.44263	0.911118	0.184845	0.175991
KEGG_PATHWAY	mmu04261:Adrenergic signaling in cardiomyocytes	5	4.20168	0.0177313	TPM4, CREB3L1, CALML4, CACNA1S, ADCY7	60	152	8941	4.90186	0.949597	0.211509	0.201377
KEGG_PATHWAY	mmu05414:Dilated cardiomyopathy	4	3.36134	0.0239469	TPM4, ITGB3, CACNA1S, ADCY7	60	94	8941	6.34113	0.982539	0.266609	0.253837
KEGG_PATHWAY	mmu05215:Prostate cancer	4	3.36134	0.0273836	PDGFRB, CCND1, PLAU, CREB3L1	60	99	8941	6.02088	0.990312	0.274305	0.261165
KEGG_PATHWAY	mmu04933:AGE-RAGE signaling pathway in diabetic complications	4	3.36134	0.0288284	THBD, COL4A2, CCND1, COL4A1	60	101	8941	5.90165	0.992442	0.274305	0.261165
KEGG_PATHWAY	mmu04925:Aldosterone synthesis and secretion	4	3.36134	0.0295659	CREB3L1, CALML4, CACNA1S, ADCY7	60	102	8941	5.84379	0.993342	0.274305	0.261165
KEGG_PATHWAY	mmu05146:Amoebiasis	4	3.36134	0.0334024	COL4A2, LAMC3, COL4A1, LAMA4	60	107	8941	5.57072	0.996564	0.293589	0.279525

## Sheet: red
Category	Term	Count	%	PValue	Genes	List Total	Pop Hits	Pop Total	Fold Enrichment	Bonferroni	Benjamini	FDR
KEGG_PATHWAY	mmu04022:cGMP-PKG signaling pathway	7	6.36364	0.000267581	GUCY1A1, MEF2C, GUCY1B1, TRPC6, PLN, PDE3A, PRKG1	48	173	8941	7.53697	0.029788	0.0302366	0.0286311
KEGG_PATHWAY	mmu04020:Calcium signaling pathway	6	5.45455	0.0081838	PLN, P2RX1, CASQ2, HRC, PLCE1, NGF	48	240	8941	4.65677	0.604883	0.275226	0.260613
KEGG_PATHWAY	mmu04151:PI3K-Akt signaling pathway	7	6.36364	0.0107397	LAMA5, ITGA4, NTF3, ITGA7, NGF, GNG11, PGF	48	359	8941	3.63202	0.704815	0.275226	0.260613
KEGG_PATHWAY	mmu05414:Dilated cardiomyopathy	4	3.63636	0.0130682	DES, PLN, ITGA4, ITGA7	48	94	8941	7.92642	0.773824	0.275226	0.260613
KEGG_PATHWAY	mmu04070:Phosphatidylinositol signaling system	4	3.63636	0.0138286	DGKG, INPP4B, DGKB, PLCE1	48	96	8941	7.76128	0.792689	0.275226	0.260613
KEGG_PATHWAY	mmu04713:Circadian entrainment	4	3.63636	0.0146138	GUCY1A1, GUCY1B1, GNG11, PRKG1	48	98	8941	7.60289	0.810534	0.275226	0.260613
KEGG_PATHWAY	mmu04510:Focal adhesion	5	4.54545	0.0208195	LAMA5, ITGA4, CAV2, ITGA7, PGF	48	201	8941	4.6336	0.907212	0.315028	0.298301
KEGG_PATHWAY	mmu04919:Thyroid hormone signaling pathway	4	3.63636	0.0249121	NOTCH3, PLN, RCAN2, PLCE1	48	120	8941	6.20903	0.942198	0.315028	0.298301
KEGG_PATHWAY	mmu04611:Platelet activation	4	3.63636	0.0271141	GUCY1A1, GUCY1B1, P2RX1, PRKG1	48	124	8941	6.00874	0.955229	0.315028	0.298301
KEGG_PATHWAY	mmu04024:cAMP signaling pathway	5	4.54545	0.0278786	PLN, PDE3A, NPY1R, PLCE1, HTR1B	48	220	8941	4.23343	0.959035	0.315028	0.298301
KEGG_PATHWAY	mmu04014:Ras signaling pathway	5	4.54545	0.0329957	NTF3, PLCE1, NGF, GNG11, PGF	48	232	8941	4.01446	0.977436	0.329296	0.311811
KEGG_PATHWAY	mmu04371:Apelin signaling pathway	4	3.63636	0.0349694	NOTCH3, MEF2C, JAG1, GNG11	48	137	8941	5.43856	0.982088	0.329296	0.311811
KEGG_PATHWAY	mmu04730:Long-term depression	3	2.72727	0.0394695	GUCY1A1, GUCY1B1, PRKG1	48	60	8941	9.31354	0.989438	0.343081	0.324864

## Sheet: purple
Category	Term	Count	%	PValue	Genes	List Total	Pop Hits	Pop Total	Fold Enrichment	Bonferroni	Benjamini	FDR
KEGG_PATHWAY	mmu04350:TGF-beta signaling pathway	5	6.66667	0.00089646	GREM1, FST, INHBB, INHBA, BMPR1B	42	95	8941	11.2043	0.0988072	0.103989	0.103989
KEGG_PATHWAY	mmu04550:Signaling pathways regulating pluripotency of stem cells	4	5.33333	0.0259708	INHBB, INHBA, BMPR1B, JAK1	42	140	8941	6.08231	0.952756	0.959357	0.959357
KEGG_PATHWAY	mmu05418:Fluid shear stress and atherosclerosis	4	5.33333	0.0299583	NPPC, GSTA4, CTSL, BMPR1B	42	148	8941	5.75354	0.970645	0.959357	0.959357
KEGG_PATHWAY	mmu05200:Pathways in cancer	7	9.33333	0.0358577	CEBPA, GSTA4, ITGA2, PPARG, FOXO1, ESR2, JAK1	42	543	8941	2.74432	0.985533	0.959357	0.959357
KEGG_PATHWAY	mmu04060:Cytokine-cytokine receptor interaction	5	6.66667	0.0437972	BMP3, INHBB, INHBA, INHA, BMPR1B	42	292	8941	3.64522	0.994456	0.959357	0.959357
KEGG_PATHWAY	mmu04360:Axon guidance	4	5.33333	0.0496219	SEMA7A, SEMA3G, BMPR1B, ROBO1	42	181	8941	4.70455	0.997271	0.959357	0.959357

## Sheet: turquoise
Category	Term	Count	%	PValue	Genes	List Total	Pop Hits	Pop Total	Fold Enrichment	Bonferroni	Benjamini	FDR
KEGG_PATHWAY	mmu00100:Steroid biosynthesis	9	3.86266	1.11912e-10	SQLE, NSDHL, SOAT1, SC5D, MSMO1, DHCR7, HSD17B7, LSS, CYP51	124	20	8941	32.4472	2.70828e-08	2.70828e-08	2.65232e-08
KEGG_PATHWAY	mmu01100:Metabolic pathways	48	20.6009	8.32336e-08	IDI1, ALAS1, SGMS1, MGST2, PIK3C2G, MSMO1, HMGCR, HSD17B7, ACAT2, NSDHL, FUT8, CYP11A1, ALDH3B1, ME1, SC5D, SCD1, ATP6V1E1, ENPP6, ATP6V0E2, ST3GAL1, GLUL, HAO2, GAMT, FDPS, GPX1, HMGCS1, ELOVL5, IDH1, HSD3B1, TALDO1, ELOVL6, ACSL4, LSS, PRDX6, CYP51, SQLE, ACLY, BHMT, PLCB4, ALDH1A1, ALPL, MVD, ACSBG1, PLCH2, DHCR7, BCAT1, PLPP3, PLPP2	124	1609	8941	2.15105	2.01423e-05	1.00713e-05	9.86318e-06
KEGG_PATHWAY	mmu00900:Terpenoid backbone biosynthesis	7	3.00429	4.9995e-07	FDPS, IDI1, HMGCS1, MVD, HMGCR, ACAT2, PCYOX1	124	23	8941	21.945	0.000120981	4.03293e-05	3.9496e-05
KEGG_PATHWAY	mmu03320:PPAR signaling pathway	8	3.43348	0.000212849	HMGCS1, PLIN4, ME1, ACSBG1, ACSL4, DBI, SCD1, PLIN5	124	89	8941	6.48133	0.0502105	0.0128774	0.0126113
KEGG_PATHWAY	mmu04927:Cortisol synthesis and secretion	7	3.00429	0.000446617	MRAP, SCARB1, PLCB4, CYP11A1, HSD3B1, LDLR, KCNK3	124	72	8941	7.01019	0.102467	0.0216162	0.0211696
KEGG_PATHWAY	mmu01212:Fatty acid metabolism	6	2.57511	0.00157118	ELOVL5, ELOVL6, ACSBG1, ACSL4, SCD1, ACAT2	124	62	8941	6.97789	0.316498	0.0521907	0.0511123
KEGG_PATHWAY	mmu04913:Ovarian steroidogenesis	6	2.57511	0.00168811	SCARB1, LHCGR, CYP11A1, HSD3B1, HSD17B7, LDLR	124	63	8941	6.86713	0.335599	0.0521907	0.0511123
KEGG_PATHWAY	mmu04934:Cushing syndrome	9	3.86266	0.00172531	MRAP, SCARB1, CDKN1A, CDKN1B, PLCB4, CYP11A1, HSD3B1, LDLR, KCNK3	124	162	8941	4.00582	0.341563	0.0521907	0.0511123
KEGG_PATHWAY	mmu05202:Transcriptional misregulation in cancer	9	3.86266	0.0116915	CEBPB, FUT8, CDKN1A, CDKN1B, MYC, ID2, DDIT3, RUNX2, RUNX1	124	223	8941	2.91006	0.941924	0.314371	0.307876
KEGG_PATHWAY	mmu04925:Aldosterone synthesis and secretion	6	2.57511	0.0131049	SCARB1, PLCB4, CYP11A1, HSD3B1, LDLR, KCNK3	124	102	8941	4.24146	0.958925	0.317139	0.310586
KEGG_PATHWAY	mmu05220:Chronic myeloid leukemia	5	2.14592	0.0204608	CDKN1A, CDKN1B, MYC, TGFBR1, RUNX1	124	76	8941	4.74374	0.993281	0.423957	0.415197
KEGG_PATHWAY	mmu04975:Fat digestion and absorption	4	1.71674	0.0210226	SCARB1, PLPP3, PLPP2, ACAT2	124	43	8941	6.70743	0.994152	0.423957	0.415197
KEGG_PATHWAY	mmu04979:Cholesterol metabolism	4	1.71674	0.0295839	SCARB1, SOAT1, NPC2, LDLR	124	49	8941	5.88611	0.999302	0.502788	0.492399
KEGG_PATHWAY	mmu04146:Peroxisome	5	2.14592	0.0305284	IDH1, PRDX1, ACSL4, PEX1, HAO2	124	86	8941	4.19214	0.999449	0.502788	0.492399
KEGG_PATHWAY	mmu00600:Sphingolipid metabolism	4	1.71674	0.0311645	SGMS1, PSAP, PLPP3, PLPP2	124	50	8941	5.76839	0.99953	0.502788	0.492399
KEGG_PATHWAY	mmu04068:FoxO signaling pathway	6	2.57511	0.0343049	CDKN1A, CDKN1B, HOMER2, BNIP3, SGK1, TGFBR1	124	131	8941	3.30251	0.999786	0.518862	0.508141

## Sheet: brown
Category	Term	Count	%	PValue	Genes	List Total	Pop Hits	Pop Total	Fold Enrichment	Bonferroni	Benjamini	FDR
KEGG_PATHWAY	mmu04110:Cell cycle	17	11.3333	5.43043e-19	CDKN2D, CDKN2C, PLK1, BUB1B, TTK, CDC25C, CDC25B, CCNA2, CDC20, CCNB2, WEE1, CCNB1, DBF4, CDK1, BUB3, BUB1, MAD2L1	47	125	8941	25.8718	3.14965e-17	3.14965e-17	3.09534e-17
KEGG_PATHWAY	mmu04914:Progesterone-mediated oocyte maturation	11	7.33333	2.42782e-11	CCNA2, CCNB2, CCNB1, PLK1, CDK1, KIF22, CDC25C, BUB1, CDC25B, MAD2L1, AURKA	47	92	8941	22.7454	1.40813e-09	7.04067e-10	6.91928e-10
KEGG_PATHWAY	mmu04114:Oocyte meiosis	11	7.33333	3.82704e-10	CDC20, SGO1, CCNB2, CCNB1, PLK1, CDK1, FBXO5, CDC25C, BUB1, MAD2L1, AURKA	47	121	8941	17.294	2.21968e-08	7.39894e-09	7.27137e-09
KEGG_PATHWAY	mmu05166:Human T-cell leukemia virus 1 infection	7	4.66667	0.00164991	CDC20, CCNA2, CCNB2, CDKN2C, BUB1B, BUB3, MAD2L1	47	250	8941	5.32655	0.0913304	0.0239237	0.0235112
KEGG_PATHWAY	mmu04068:FoxO signaling pathway	5	3.33333	0.00446304	CDKN2D, PLK4, CCNB2, CCNB1, PLK1	47	131	8941	7.26084	0.228513	0.0517712	0.0508786
KEGG_PATHWAY	mmu04540:Gap junction	4	2.66667	0.00968308	TUBA1B, TUBB5, CDK1, TUBB4B	47	86	8941	8.8481	0.431273	0.0936031	0.0919893
KEGG_PATHWAY	mmu05206:MicroRNAs in cancer	6	4	0.0190336	CDCA5, STMN1, KIF23, CDC25C, CDC25B, EZH2	47	303	8941	3.76701	0.67195	0.157707	0.154988
KEGG_PATHWAY	mmu05170:Human immunodeficiency virus 1 infection	5	3.33333	0.0342691	CCNB2, WEE1, CCNB1, CDK1, CDC25C	47	240	8941	3.96321	0.867671	0.248451	0.244168

[truncated: 1 more sheets: blue]
